# Supplementary material for: The creation and characterisation of a National Compound Collection: the Royal Society of Chemistry pilot
Source: Chem Sci. 2016 Feb 23;7(6):3869–78. doi: 10.1039/c6sc00264a (PMC6013800; doi:10.1039/c6sc00264a)
Supplement: Supplementary file 1 [file SC-007-C6SC00264A-s001.zip]

Archive with 7 entries (7 files):
- stanrep.xml
- cfp.xml
- NCC_Collection_Comparison.sh
- screenmd-combine.pl
- screenmd-compress.pl
- Acknowledgements.docx
- Thesis_compounds_ESI.csv
