# Supplementary material for: The creation and characterisation of a National Compound Collection: the Royal Society of Chemistry pilot
Source: Chem Sci. 2016 Feb 23;7(6):3869–78. doi: 10.1039/c6sc00264a (PMC6013800; doi:10.1039/c6sc00264a)
Supplement: Supplementary file 1 [file SC-007-C6SC00264A-s001.zip › stanrep.xml]

<?xml version="1.0" encoding="UTF-8" standalone="no"?>
<StandardizerConfiguration Version="0.1">
  <Actions>
    <Transformation Exact="false" ID="Transform Aromatic N-Oxide" SearchOptions="" Structure="[#7;a:1]=[O:2]&gt;&gt;[#7+:1]-[#8-:2]" format="cxsmarts"/>
    <Transformation Exact="false" ID="Transform Diazo" SearchOptions="" Structure="[#6;X3-:1][N;X2+:2]#[N;X1:3]&gt;&gt;[#6;A:1]=[N+:2]=[#7-:3]" format="cxsmarts"/>
    <Transformation Exact="false" ID="Transform Diazonium" SearchOptions="" Structure="[#6]-[#7:1]=[#7+:2]&gt;&gt;[#6][N+:1]#[N:2]" format="cxsmarts"/>
    <Transformation Exact="false" ID="Transform Iminium" SearchOptions="" Structure="[#6;X3+:1]-[#7;X3:2]&gt;&gt;[#6;A:1]=[#7+:2]" format="cxsmarts"/>
    <Transformation Exact="false" ID="Transform Isocyanate" SearchOptions="" Structure="[#7+:1][#6;A-:2]=[O:3]&gt;&gt;[#7:1]=[C:2]=[O:3]" format="cxsmarts"/>
    <Transformation Exact="false" ID="Transform Nitrilium" SearchOptions="" Structure="[#6;A;X2+:1]=[#7;X2:2]&gt;&gt;[C:1]#[N+:2]" format="cxsmarts"/>
    <Transformation Exact="false" ID="Transform Nitro" SearchOptions="" Structure="[O:3]=[N:1]=[O:2]&gt;&gt;[#8-:2]-[#7+:1]=[O:3]" format="cxsmarts"/>
    <Transformation Exact="false" ID="Transform Nitrone Nitronate" SearchOptions="" Structure="[#6;A]=[N:1]=[O:2]&gt;&gt;[#8-:2]-[#7+:1]=[#6;A]" format="cxsmarts"/>
    <Transformation Exact="false" ID="Transform Nitroso" SearchOptions="" Structure="[#6]-[#7H2+:1]-[#8;X1-:2]&gt;&gt;[#6]-[#7:1]=[O:2]" format="cxsmarts"/>
    <Transformation Exact="false" ID="Transform Phosphonic" SearchOptions="" Structure="[#6][P+:1]([#8;X2])([#8;X2])[#8-:2]&gt;&gt;[#6][P:1]([#8])([#8])=[O:2]" format="cxsmarts"/>
    <Transformation Exact="false" ID="Transform Silicate" SearchOptions="" Structure="[#8;X2]-[#14+:1](-[#8;X2])-[#8-:2]&gt;&gt;[#8]-[#14:1](-[#8])=[O:2]" format="cxsmarts"/>
    <Transformation Exact="false" ID="Transform Sulfon" SearchOptions="" Structure="[#6][S;X3+:1]([#6])[#8-:2]&gt;&gt;[#6][S:1]([#6])=[O:2]" format="cxsmarts"/>
    <Transformation Exact="false" ID="Transform Sulfoxide" SearchOptions="" Structure="[#6][S+:1]([#6])([#8-:2])=O&gt;&gt;[#6][S:1]([#6])(=[O:2])=O" format="cxsmarts"/>
    <Transformation Exact="false" ID="Transform Tertiary N-Oxide" SearchOptions="" Structure="[#6]-[#7;X4:1]=[O:2]&gt;&gt;[#6]-[#7+:1]-[#8-:2]" format="cxsmarts"/>
    <StripSalts ID="Strip Salts" usedefaultsalts="true"/>
    <RemoveExplicitH Bridgehead="false" Charged="false" Hconnected="false" ID="Remove Explicit Hydrogens" Isotopic="false" Lonely="false" Mapped="false" Polymerendgroup="false" Radical="false" Sgroup="false" Sgroupend="false" Valenceerror="false" Wedged="false"/>
    <ClearIsotopes ID="Clear Isotopes"/>
    <ClearStereo ID="Clear Stereo" Type="Chirality,DoubleBond"/>
    <RemoveFragment ID="Remove Fragment" Measure="atomCount" Method="keepLargest"/>
    <Neutralize ID="Neutralize"/>
    <Aromatize ID="Aromatize" Type="general"/>
    <Tautomerize ID="Tautomerize"/>
  </Actions>
</StandardizerConfiguration>
