# Supplementary material for: The creation and characterisation of a National Compound Collection: the Royal Society of Chemistry pilot
Source: Chem Sci. 2016 Feb 23;7(6):3869–78. doi: 10.1039/c6sc00264a (PMC6013800; doi:10.1039/c6sc00264a)
Supplement: Supplementary file 1 [file SC-007-C6SC00264A-s001.zip › cfp.xml]

<?xml version="1.0" encoding="UTF-8"?>

<ChemicalFingerprintConfiguration Version ="0.3" schemaLocation="cfp.xsd">

    <Parameters Length="1024" BondCount="7" BitCount="2"/>

    <ScreeningConfiguration>
        <ParametrizedMetrics>
            <ParametrizedMetric Name="Tanimoto" ActiveFamily="Generic"
                Metric="Tanimoto" Threshold="0.2"/>
            <ParametrizedMetric Name="Euclidean" ActiveFamily="Generic"
                Metric="Euclidean" Threshold="10"/>
            <ParametrizedMetric Name="Tversky" ActiveFamily="Generic"
                Metric="Tversky" Threshold="0.5" TverskyAlpha="1" TverskyBeta="1"/>
        </ParametrizedMetrics>
    </ScreeningConfiguration>

</ChemicalFingerprintConfiguration>
