# Supplementary material for: The creation and characterisation of a National Compound Collection: the Royal Society of Chemistry pilot
Source: Chem Sci. 2016 Feb 23;7(6):3869–78. doi: 10.1039/c6sc00264a (PMC6013800; doi:10.1039/c6sc00264a)
Supplement: Supplementary file 1 [file SC-007-C6SC00264A-s001.zip › Thesis_compounds_ESI.csv]

InChIKey	SMILES	ChemSpider Id	Real Sample Available?	Chiral?	Stereo Controlled Synthesis?	Racemic?	IR?	1H NMR?	13C NMR?	19F NMR?	31P NMR?	11B NMR?	Full NMR Assignment?	MZ?	HRMS?	Elemental Analysis?	MP?	BP?	Optical Rotation?	Crystal Structure Data?	Biological Testing Data?	Comments	Thesis ID	Thesis Compound No	Date Added	Year Of Submission	Title	Location	Author	Author 2	University	University Code	Supervisor	Supervisor Initials	Supervisor Email	Status Of Researcher	Industrial Sponsors	Funding Agencies Acknowledged	License
FMCGSUUBYTWNDP-UHFFFAOYAT	CC(C(c1ccccc1)O)N(C)C	4221	Don't Know	Yes	Yes	FALSE	FALSE	TRUE	TRUE	FALSE	FALSE	FALSE	TRUE	FALSE	FALSE	FALSE	TRUE	FALSE	TRUE	FALSE	FALSE		875	29	07/07/2014 11:47	2005	Stereoselective Conjugate Addition of Cyanide	Imperial College Central Library	Nicola Jane Convine	NJC	Imperial College London	IMP	Alan Armstrong	AA	a.armstrong@imperial.ac.uk	PhD	GSK	EPSRC
HJORMJIFDVBMOB-UHFFFAOYAG	COc1ccc(cc1OC2CCCC2)C3CC(=O)NC3	4913	Don't Know	Yes	No	TRUE	FALSE	TRUE	TRUE	FALSE	FALSE	FALSE	TRUE	FALSE	FALSE	FALSE	TRUE	FALSE	TRUE	FALSE	FALSE	ee	875	14b	07/07/2014 11:47	2005	Stereoselective Conjugate Addition of Cyanide	Imperial College Central Library	Nicola Jane Convine	NJC	Imperial College London	IMP	Alan Armstrong	AA	a.armstrong@imperial.ac.uk	PhD	GSK	EPSRC
AWMVMTVKBNGEAK-UHFFFAOYAM	c1ccc(cc1)C2CO2	7005	Don't Know	Yes	Yes	FALSE	FALSE	TRUE	FALSE	FALSE	FALSE	FALSE	TRUE	FALSE	FALSE	FALSE	FALSE	FALSE	TRUE	FALSE	FALSE	ee	866	375	30/06/2014 9:58	2007	Stereocontrolled Synthesis and Rearrangement of Epoxides	Imperial College Central Library	Hunsuk Chung	HC	Imperial College London	IMP	Alan Armstrong	AA	a.armstrong@imperial.ac.uk	PhD		Dongbang FTL
GOMAKLPNAAZVCJ-UHFFFAOYAL	CCOC(=O)C1C(O1)c2ccccc2	8156	Don't Know	Yes	Yes	FALSE	FALSE	TRUE	FALSE	FALSE	FALSE	FALSE	TRUE	TRUE	TRUE	FALSE	FALSE	FALSE	TRUE	FALSE	FALSE	ee	866	379	30/06/2014 9:58	2007	Stereocontrolled Synthesis and Rearrangement of Epoxides	Imperial College Central Library	Hunsuk Chung	HC	Imperial College London	IMP	Alan Armstrong	AA	a.armstrong@imperial.ac.uk	PhD		Dongbang FTL
KUIZKZHDMPERHR-UHFFFAOYAP	C=CC(=O)c1ccccc1	12486	Don't Know	Don't Know	Don't Know	FALSE	FALSE	FALSE	FALSE	FALSE	FALSE	FALSE	FALSE	FALSE	FALSE	FALSE	FALSE	FALSE	FALSE	FALSE	FALSE		873		30/06/2014 9:55	2007	The Aminative Rearrangement of Dihydropyrans: A Novel Route to Substituted Proline Derivatives	Imperial College Central Library	Elizabeth Murray	EZ	Imperial College London	IMP	Alan Armstrong	AA	a.armstrong@imperial.ac.uk	PhD	Roche	EPSRC
GGYVTHJIUNGKFZ-UHFFFAOYAW	CN1CCCCC1=O	13014	Don't Know	Yes	Yes	FALSE	FALSE	TRUE	FALSE	FALSE	FALSE	FALSE	TRUE	FALSE	FALSE	FALSE	FALSE	FALSE	FALSE	FALSE	FALSE		875	36	07/07/2014 11:47	2005	Stereoselective Conjugate Addition of Cyanide	Imperial College Central Library	Nicola Jane Convine	NJC	Imperial College London	IMP	Alan Armstrong	AA	a.armstrong@imperial.ac.uk	PhD	GSK	EPSRC
NDLIRBZKZSDGSO-UHFFFAOYAN	Cc1ccc(cc1)S(=O)(=O)[N-][N+]#N	13072	Don't Know	Yes	Yes	FALSE	FALSE	TRUE	FALSE	FALSE	FALSE	FALSE	TRUE	FALSE	FALSE	FALSE	FALSE	FALSE	FALSE	FALSE	FALSE		866	292	30/06/2014 9:58	2007	Stereocontrolled Synthesis and Rearrangement of Epoxides	Imperial College Central Library	Hunsuk Chung	HC	Imperial College London	IMP	Alan Armstrong	AA	a.armstrong@imperial.ac.uk	PhD		Dongbang FTL
JXTGICXCHWMCPM-UHFFFAOYAL	CS(=O)c1ccccc1	13860	Don't Know	Yes	Yes	FALSE	FALSE	TRUE	FALSE	FALSE	FALSE	FALSE	TRUE	FALSE	FALSE	FALSE	FALSE	FALSE	FALSE	FALSE	FALSE		828	72	20/06/2014 11:23	2004	Electrophilic Amination of Heteroatoms using an Alkoxy-carbonyl Oxaziridine	Imperial College Central Library	Richard Spencer Cooke	RSC	Imperial College London	IMP	Alan Armstrong	AA	a.armstrong@imperial.ac.uk	PhD		EPSRC
MRXPNWXSFCODDY-UHFFFAOYAT	CC1(CO1)c2ccccc2	15551	Don't Know	Yes	Yes	FALSE	FALSE	TRUE	FALSE	FALSE	FALSE	FALSE	TRUE	TRUE	TRUE	FALSE	FALSE	FALSE	TRUE	FALSE	FALSE	ee	866	376	30/06/2014 9:58	2007	Stereocontrolled Synthesis and Rearrangement of Epoxides	Imperial College Central Library	Hunsuk Chung	HC	Imperial College London	IMP	Alan Armstrong	AA	a.armstrong@imperial.ac.uk	PhD		Dongbang FTL
NPCVWOFQCBKKNO-UHFFFAOYAP	c1ccc(cc1)C2(SCCS2)c3ccccc3	21348	Don't Know	Yes	Yes	FALSE	FALSE	TRUE	TRUE	FALSE	FALSE	FALSE	TRUE	TRUE	TRUE	FALSE	TRUE	FALSE	FALSE	FALSE	FALSE		822	228	19/06/2014 14:11	2009	Cinchona Alkaloid-Mediated Asymmetric Synthesis of Amino Acids and Aziridines	Imperial College Central Library	Chloe Rachel Jenner	CRJ	Imperial College London	IMP	Alan Armstrong	AA	a.armstrong@imperial.ac.uk	PhD		EPSRC
ARCJQKUWGAZPFX-UHFFFAOYAV	c1ccc(cc1)C2C(O2)c3ccccc3	26646	Don't Know	Yes	Yes	FALSE	FALSE	TRUE	FALSE	FALSE	FALSE	FALSE	TRUE	TRUE	TRUE	FALSE	TRUE	FALSE	TRUE	FALSE	FALSE	ee	866	374	30/06/2014 9:58	2007	Stereocontrolled Synthesis and Rearrangement of Epoxides	Imperial College Central Library	Hunsuk Chung	HC	Imperial College London	IMP	Alan Armstrong	AA	a.armstrong@imperial.ac.uk	PhD		Dongbang FTL
WNVCMFHPRIBNCW-UHFFFAOYAN	CCCCC1C(CC(=O)O1)C	56625	Don't Know	Yes	Yes	FALSE	FALSE	TRUE	TRUE	FALSE	FALSE	FALSE	TRUE	TRUE	TRUE	FALSE	FALSE	FALSE	FALSE	FALSE	FALSE		866	260	30/06/2014 9:58	2007	Stereocontrolled Synthesis and Rearrangement of Epoxides	Imperial College Central Library	Hunsuk Chung	HC	Imperial College London	IMP	Alan Armstrong	AA	a.armstrong@imperial.ac.uk	PhD		Dongbang FTL
BPSKURPOKFSLHJ-UHFFFAOYAP	COC(=O)CCC#N	70148	Don't Know	Yes	Yes	FALSE	FALSE	TRUE	FALSE	FALSE	FALSE	FALSE	TRUE	FALSE	FALSE	FALSE	FALSE	FALSE	FALSE	FALSE	FALSE		875	52	07/07/2014 11:47	2005	Stereoselective Conjugate Addition of Cyanide	Imperial College Central Library	Nicola Jane Convine	NJC	Imperial College London	IMP	Alan Armstrong	AA	a.armstrong@imperial.ac.uk	PhD	GSK	EPSRC
LPCRMEXGDMZEMF-UHFFFAOYAQ	CC1=C(CCCO1)C(=O)O	71709	Don't Know	Yes	Yes	FALSE	TRUE	TRUE	TRUE	FALSE	FALSE	FALSE	TRUE	TRUE	TRUE	FALSE	FALSE	FALSE	FALSE	FALSE	FALSE		876	47	01/07/2014 13:07	2004	Studies Towards the Total Synthesis of FR182877	Imperial College Central Library	Frederick Woolf Goldberg	FWG	Imperial College London	IMP	Alan Armstrong	AA	a.armstrong@imperial.ac.uk	PhD	Novartis	EPSRC
BWVSWJMSYLYIJA-UHFFFAOYAW	CCOC(=O)C1=C(OCCC1)C	74425	Don't Know	Yes	Yes	FALSE	TRUE	TRUE	TRUE	FALSE	FALSE	FALSE	TRUE	TRUE	TRUE	FALSE	FALSE	FALSE	FALSE	FALSE	FALSE		876	47	01/07/2014 13:07	2004	Studies Towards the Total Synthesis of FR182877	Imperial College Central Library	Frederick Woolf Goldberg	FWG	Imperial College London	IMP	Alan Armstrong	AA	a.armstrong@imperial.ac.uk	PhD	Novartis	EPSRC
WWCPWAFKPMAGTK-UHFFFAOYAT	CC(=CC(=O)c1ccccc1)C	88157	Don't Know	Yes	Yes	FALSE	FALSE	TRUE	FALSE	FALSE	FALSE	FALSE	TRUE	TRUE	TRUE	FALSE	FALSE	FALSE	FALSE	FALSE	FALSE		822	221	19/06/2014 14:11	2009	Cinchona Alkaloid-Mediated Asymmetric Synthesis of Amino Acids and Aziridines	Imperial College Central Library	Chloe Rachel Jenner	CRJ	Imperial College London	IMP	Alan Armstrong	AA	a.armstrong@imperial.ac.uk	PhD		EPSRC
WWCPWAFKPMAGTK-UHFFFAOYAT	CC(=CC(=O)c1ccccc1)C	88157	Don't Know	Yes	Yes	FALSE	FALSE	TRUE	FALSE	FALSE	FALSE	FALSE	TRUE	TRUE	FALSE	FALSE	FALSE	FALSE	FALSE	FALSE	FALSE		866	310	30/06/2014 9:58	2007	Stereocontrolled Synthesis and Rearrangement of Epoxides	Imperial College Central Library	Hunsuk Chung	HC	Imperial College London	IMP	Alan Armstrong	AA	a.armstrong@imperial.ac.uk	PhD		Dongbang FTL
LOQFOBUZYRBURV-UHFFFAOYAR	CCCCCC1C(CC(=O)O1)C	88186	Don't Know	Yes	Yes	FALSE	FALSE	TRUE	TRUE	FALSE	FALSE	FALSE	TRUE	TRUE	TRUE	FALSE	FALSE	FALSE	FALSE	FALSE	FALSE		866	261	30/06/2014 9:58	2007	Stereocontrolled Synthesis and Rearrangement of Epoxides	Imperial College Central Library	Hunsuk Chung	HC	Imperial College London	IMP	Alan Armstrong	AA	a.armstrong@imperial.ac.uk	PhD		Dongbang FTL
KUCVFITUDJTMFA-UHFFFAOYAM	c1ccc(cc1)C2CC2C#N	88551	Don't Know	Yes	Yes	FALSE	FALSE	TRUE	FALSE	FALSE	FALSE	FALSE	TRUE	FALSE	FALSE	FALSE	FALSE	FALSE	FALSE	FALSE	FALSE		874	96	07/07/2014 11:32	2005	Total Synthesis of (+)-Belactosin A	Imperial College Central Library	James Nicholas Scutt	JNS	Imperial College London	IMP	Alan Armstrong	AA	a.armstrong@imperial.ac.uk	PhD		EPSRC
FYICJILYYFSSLQ-UHFFFAOYAG	CCOC1CC(C=CO1)C	88632	Don't Know	Yes	Yes	FALSE	TRUE	TRUE	TRUE	FALSE	FALSE	FALSE	TRUE	TRUE	TRUE	FALSE	FALSE	FALSE	FALSE	FALSE	FALSE		873	284	30/06/2014 9:55	2007	The Aminative Rearrangement of Dihydropyrans: A Novel Route to Substituted Proline Derivatives	Imperial College Central Library	Elizabeth Murray	EZ	Imperial College London	IMP	Alan Armstrong	AA	a.armstrong@imperial.ac.uk	PhD	Roche	EPSRC
DUDYJVLITCQGCP-UHFFFAOYAW	c1ccc(cc1)C23CCCCC2O3	90546	Don't Know	Yes	Yes	FALSE	FALSE	TRUE	FALSE	FALSE	FALSE	FALSE	TRUE	TRUE	TRUE	FALSE	FALSE	FALSE	TRUE	FALSE	FALSE	ee	866	378	30/06/2014 9:58	2007	Stereocontrolled Synthesis and Rearrangement of Epoxides	Imperial College Central Library	Hunsuk Chung	HC	Imperial College London	IMP	Alan Armstrong	AA	a.armstrong@imperial.ac.uk	PhD		Dongbang FTL
BDUBTLFQHNYXPC-UHFFFAOYAL	CC(=CC(=O)Cl)C	92484	Don't Know	Yes	Yes	FALSE	FALSE	TRUE	FALSE	FALSE	FALSE	FALSE	TRUE	FALSE	FALSE	FALSE	FALSE	FALSE	FALSE	FALSE	FALSE		875	159	07/07/2014 11:47	2005	Stereoselective Conjugate Addition of Cyanide	Imperial College Central Library	Nicola Jane Convine	NJC	Imperial College London	IMP	Alan Armstrong	AA	a.armstrong@imperial.ac.uk	PhD	GSK	EPSRC
YVCOJTATJWDGEU-UHFFFAOYAX	CC1C(O1)c2ccccc2	109941	Don't Know	Yes	Yes	FALSE	FALSE	TRUE	FALSE	FALSE	FALSE	FALSE	TRUE	TRUE	TRUE	FALSE	FALSE	FALSE	TRUE	FALSE	FALSE	ee	866	377	30/06/2014 9:58	2007	Stereocontrolled Synthesis and Rearrangement of Epoxides	Imperial College Central Library	Hunsuk Chung	HC	Imperial College London	IMP	Alan Armstrong	AA	a.armstrong@imperial.ac.uk	PhD		Dongbang FTL
PTKAYCBILQSQRK-UHFFFAOYAI	c1ccc(cc1)C(=CC(=O)c2ccccc2)c3ccccc3	120427	Don't Know	Yes	Yes	FALSE	FALSE	TRUE	FALSE	FALSE	FALSE	FALSE	TRUE	TRUE	TRUE	FALSE	FALSE	FALSE	FALSE	FALSE	FALSE		822	229	19/06/2014 14:11	2009	Cinchona Alkaloid-Mediated Asymmetric Synthesis of Amino Acids and Aziridines	Imperial College Central Library	Chloe Rachel Jenner	CRJ	Imperial College London	IMP	Alan Armstrong	AA	a.armstrong@imperial.ac.uk	PhD		EPSRC
PTKAYCBILQSQRK-UHFFFAOYAI	c1ccc(cc1)C(=CC(=O)c2ccccc2)c3ccccc3	120427	Don't Know	Yes	Yes	FALSE	FALSE	TRUE	FALSE	FALSE	FALSE	FALSE	TRUE	TRUE	FALSE	FALSE	TRUE	FALSE	FALSE	FALSE	FALSE		866	314	30/06/2014 9:58	2007	Stereocontrolled Synthesis and Rearrangement of Epoxides	Imperial College Central Library	Hunsuk Chung	HC	Imperial College London	IMP	Alan Armstrong	AA	a.armstrong@imperial.ac.uk	PhD		Dongbang FTL
OXGJKCALURPRCN-UHFFFAOYAK	COCCC=O	121377	Don't Know	Yes	Yes	FALSE	FALSE	TRUE	FALSE	FALSE	FALSE	FALSE	TRUE	FALSE	FALSE	FALSE	FALSE	FALSE	FALSE	FALSE	FALSE		875	108	07/07/2014 11:47	2005	Stereoselective Conjugate Addition of Cyanide	Imperial College Central Library	Nicola Jane Convine	NJC	Imperial College London	IMP	Alan Armstrong	AA	a.armstrong@imperial.ac.uk	PhD	GSK	EPSRC
ZEXJBQAOQUBOAP-UHFFFAOYAB	CCOC1CCC=C(O1)C	126086	Don't Know	Yes	Yes	FALSE	TRUE	TRUE	FALSE	FALSE	FALSE	FALSE	TRUE	TRUE	TRUE	FALSE	FALSE	FALSE	FALSE	FALSE	FALSE		866	211	30/06/2014 9:58	2007	Stereocontrolled Synthesis and Rearrangement of Epoxides	Imperial College Central Library	Hunsuk Chung	HC	Imperial College London	IMP	Alan Armstrong	AA	a.armstrong@imperial.ac.uk	PhD		Dongbang FTL
ZEXJBQAOQUBOAP-UHFFFAOYAB	CCOC1CCC=C(O1)C	126086	Don't Know	Yes	Yes	FALSE	TRUE	TRUE	TRUE	FALSE	FALSE	FALSE	TRUE	TRUE	TRUE	FALSE	FALSE	FALSE	FALSE	FALSE	FALSE		873	327	30/06/2014 9:55	2007	The Aminative Rearrangement of Dihydropyrans: A Novel Route to Substituted Proline Derivatives	Imperial College Central Library	Elizabeth Murray	EZ	Imperial College London	IMP	Alan Armstrong	AA	a.armstrong@imperial.ac.uk	PhD	Roche	EPSRC
OVRPDYOZYMCTAK-UHFFFAOYAX	c1cc(ccc1C2CC(=O)NC2)Cl	161259	Don't Know	Yes	No	FALSE	FALSE	TRUE	FALSE	FALSE	FALSE	FALSE	TRUE	FALSE	FALSE	FALSE	TRUE	FALSE	TRUE	FALSE	FALSE	ee	875	146b	07/07/2014 11:47	2005	Stereoselective Conjugate Addition of Cyanide	Imperial College Central Library	Nicola Jane Convine	NJC	Imperial College London	IMP	Alan Armstrong	AA	a.armstrong@imperial.ac.uk	PhD	GSK	EPSRC
JFVBCXHSPKJLRP-UHFFFAOYAA	CC(=O)CCC#N	195853	Don't Know	Yes	Yes	FALSE	FALSE	TRUE	FALSE	FALSE	FALSE	FALSE	TRUE	FALSE	FALSE	FALSE	FALSE	FALSE	FALSE	FALSE	FALSE		875	67	07/07/2014 11:47	2005	Stereoselective Conjugate Addition of Cyanide	Imperial College Central Library	Nicola Jane Convine	NJC	Imperial College London	IMP	Alan Armstrong	AA	a.armstrong@imperial.ac.uk	PhD	GSK	EPSRC
FUJZJBCWPIOHHN-QHHAFSJGBF	C/C=C/C(=O)c1ccccc1	202113	Don't Know	Yes	Yes	FALSE	FALSE	TRUE	FALSE	FALSE	FALSE	FALSE	TRUE	FALSE	FALSE	FALSE	FALSE	FALSE	FALSE	FALSE	FALSE		873	335	30/06/2014 9:55	2007	The Aminative Rearrangement of Dihydropyrans: A Novel Route to Substituted Proline Derivatives	Imperial College Central Library	Elizabeth Murray	EZ	Imperial College London	IMP	Alan Armstrong	AA	a.armstrong@imperial.ac.uk	PhD	Roche	EPSRC
GQZXYZIKUQUVKE-UHFFFAOYAZ	CCC(C)C(C(=O)O)Br	228630	Don't Know	Yes	Yes	FALSE	FALSE	TRUE	FALSE	FALSE	FALSE	FALSE	TRUE	FALSE	FALSE	FALSE	TRUE	FALSE	TRUE	FALSE	FALSE		874	237	07/07/2014 11:32	2005	Total Synthesis of (+)-Belactosin A	Imperial College Central Library	James Nicholas Scutt	JNS	Imperial College London	IMP	Alan Armstrong	AA	a.armstrong@imperial.ac.uk	PhD		EPSRC
GTILPOPJXSGASQ-UHFFFAOYAJ	c1ccc(cc1)C2C(N2)C(=O)c3ccc(cc3)[N+](=O)[O-]	234117	Don't Know	Yes	Yes	FALSE	FALSE	TRUE	FALSE	FALSE	FALSE	FALSE	TRUE	TRUE	TRUE	FALSE	FALSE	FALSE	TRUE	FALSE	FALSE		822	378	19/06/2014 14:11	2009	Cinchona Alkaloid-Mediated Asymmetric Synthesis of Amino Acids and Aziridines	Imperial College Central Library	Chloe Rachel Jenner	CRJ	Imperial College London	IMP	Alan Armstrong	AA	a.armstrong@imperial.ac.uk	PhD		EPSRC
DBIGDAIVQGYSSM-UHFFFAOYAN	c1ccc(cc1)P(=CC(=O)c2ccc(cc2)Cl)(c3ccccc3)c4ccccc4	238639	Don't Know	Yes	Yes	FALSE	FALSE	TRUE	FALSE	FALSE	FALSE	FALSE	TRUE	TRUE	FALSE	FALSE	TRUE	FALSE	FALSE	FALSE	FALSE		866	316	30/06/2014 9:58	2007	Stereocontrolled Synthesis and Rearrangement of Epoxides	Imperial College Central Library	Hunsuk Chung	HC	Imperial College London	IMP	Alan Armstrong	AA	a.armstrong@imperial.ac.uk	PhD		Dongbang FTL
LGIHSBPLJHHAJF-UHFFFAOYAZ	CCOC1CC(C=CO1)c2ccccc2	246724	Don't Know	Yes	Yes	FALSE	TRUE	TRUE	FALSE	FALSE	FALSE	FALSE	TRUE	TRUE	TRUE	FALSE	FALSE	FALSE	FALSE	FALSE	FALSE		873	285	30/06/2014 9:55	2007	The Aminative Rearrangement of Dihydropyrans: A Novel Route to Substituted Proline Derivatives	Imperial College Central Library	Elizabeth Murray	EZ	Imperial College London	IMP	Alan Armstrong	AA	a.armstrong@imperial.ac.uk	PhD	Roche	EPSRC
SUHPZGRFOCEHTL-UHFFFAOYAJ	c1ccc(cc1)C2C(N2)C(=O)c3ccccc3	261855	Don't Know	Yes	Yes	FALSE	FALSE	TRUE	FALSE	FALSE	FALSE	FALSE	TRUE	TRUE	TRUE	FALSE	FALSE	FALSE	TRUE	FALSE	FALSE		822	174	19/06/2014 14:11	2009	Cinchona Alkaloid-Mediated Asymmetric Synthesis of Amino Acids and Aziridines	Imperial College Central Library	Chloe Rachel Jenner	CRJ	Imperial College London	IMP	Alan Armstrong	AA	a.armstrong@imperial.ac.uk	PhD		EPSRC
OGVMTASAPBQYIC-UHFFFAOYAP	c1ccc(cc1)C(=O)C2C(N2)c3ccc(cc3)[N+](=O)[O-]	262016	Don't Know	Yes	Yes	FALSE	FALSE	TRUE	TRUE	FALSE	FALSE	FALSE	TRUE	TRUE	TRUE	FALSE	TRUE	FALSE	TRUE	FALSE	FALSE		822	374	19/06/2014 14:11	2009	Cinchona Alkaloid-Mediated Asymmetric Synthesis of Amino Acids and Aziridines	Imperial College Central Library	Chloe Rachel Jenner	CRJ	Imperial College London	IMP	Alan Armstrong	AA	a.armstrong@imperial.ac.uk	PhD		EPSRC
ROHDMTXJNIUWBL-UHFFFAOYAM	Cc1ccc(cc1)S(=O)(=O)N2CCCC2CO	262531	Don't Know	Yes	Yes	FALSE	FALSE	TRUE	FALSE	FALSE	FALSE	FALSE	TRUE	TRUE	FALSE	FALSE	FALSE	FALSE	FALSE	FALSE	FALSE		873	251	30/06/2014 9:55	2007	The Aminative Rearrangement of Dihydropyrans: A Novel Route to Substituted Proline Derivatives	Imperial College Central Library	Elizabeth Murray	EZ	Imperial College London	IMP	Alan Armstrong	AA	a.armstrong@imperial.ac.uk	PhD	Roche	EPSRC
SRGUIJLJERBBCM-UHFFFAOYAO	CCOC(=O)C1CC1c2ccccc2	280487	Don't Know	Yes	Yes	FALSE	FALSE	TRUE	FALSE	FALSE	FALSE	FALSE	TRUE	FALSE	FALSE	FALSE	FALSE	FALSE	TRUE	FALSE	FALSE	ee	874	(S, S)-93	07/07/2014 11:32	2005	Total Synthesis of (+)-Belactosin A	Imperial College Central Library	James Nicholas Scutt	JNS	Imperial College London	IMP	Alan Armstrong	AA	a.armstrong@imperial.ac.uk	PhD		EPSRC
JGTSFRSZLJAAST-UHFFFAOYAZ	Cc1ccc(cc1)C2C(N2)C(=O)c3ccccc3	282017	Don't Know	Yes	Yes	FALSE	FALSE	TRUE	TRUE	FALSE	FALSE	FALSE	TRUE	TRUE	TRUE	FALSE	TRUE	FALSE	TRUE	FALSE	FALSE		822	375	19/06/2014 14:11	2009	Cinchona Alkaloid-Mediated Asymmetric Synthesis of Amino Acids and Aziridines	Imperial College Central Library	Chloe Rachel Jenner	CRJ	Imperial College London	IMP	Alan Armstrong	AA	a.armstrong@imperial.ac.uk	PhD		EPSRC
RGFKJRWDZOGFEG-UHFFFAOYAC	CCOC1CCC(=O)O1	316083	Don't Know	Yes	Yes	FALSE	TRUE	TRUE	TRUE	FALSE	FALSE	FALSE	TRUE	TRUE	TRUE	FALSE	FALSE	FALSE	FALSE	FALSE	FALSE		866	212	30/06/2014 9:58	2007	Stereocontrolled Synthesis and Rearrangement of Epoxides	Imperial College Central Library	Hunsuk Chung	HC	Imperial College London	IMP	Alan Armstrong	AA	a.armstrong@imperial.ac.uk	PhD		Dongbang FTL
NOVOZMJGMNDVGJ-UHFFFAOYAT	CCOP(=O)(CN=C(c1ccccc1)c2ccccc2)OCC	338611	Don't Know	Yes	Yes	FALSE	FALSE	TRUE	FALSE	FALSE	FALSE	FALSE	TRUE	FALSE	FALSE	FALSE	TRUE	FALSE	FALSE	FALSE	FALSE		874	109	07/07/2014 11:32	2005	Total Synthesis of (+)-Belactosin A	Imperial College Central Library	James Nicholas Scutt	JNS	Imperial College London	IMP	Alan Armstrong	AA	a.armstrong@imperial.ac.uk	PhD		EPSRC
YBUPWRYTXGAWJX-UHFFFAOYAK	CC(C)C1COC(=O)N1	453010	Don't Know	Yes	Yes	FALSE	FALSE	TRUE	TRUE	FALSE	FALSE	FALSE	TRUE	FALSE	FALSE	FALSE	TRUE	FALSE	TRUE	FALSE	FALSE		875	81	07/07/2014 11:47	2005	Stereoselective Conjugate Addition of Cyanide	Imperial College Central Library	Nicola Jane Convine	NJC	Imperial College London	IMP	Alan Armstrong	AA	a.armstrong@imperial.ac.uk	PhD	GSK	EPSRC
YRKRGYRYEQYTOH-UHFFFAOYAK	CC1CC(=O)NC1	465180	Don't Know	Yes	Yes	FALSE	FALSE	TRUE	FALSE	FALSE	FALSE	FALSE	TRUE	FALSE	FALSE	FALSE	TRUE	FALSE	TRUE	FALSE	FALSE		875	127	07/07/2014 11:47	2005	Stereoselective Conjugate Addition of Cyanide	Imperial College Central Library	Nicola Jane Convine	NJC	Imperial College London	IMP	Alan Armstrong	AA	a.armstrong@imperial.ac.uk	PhD	GSK	EPSRC
QTFCTAJBDSTPSR-UHFFFAOYAY	CCOC(=O)CC(C=C)O	474870	Don't Know	Yes	Yes	FALSE	TRUE	TRUE	TRUE	FALSE	FALSE	FALSE	TRUE	FALSE	TRUE	FALSE	FALSE	FALSE	FALSE	FALSE	FALSE		876	178	01/07/2014 13:07	2004	Studies Towards the Total Synthesis of FR182877	Imperial College Central Library	Frederick Woolf Goldberg	FWG	Imperial College London	IMP	Alan Armstrong	AA	a.armstrong@imperial.ac.uk	PhD	Novartis	EPSRC
UFAZHCVBGMSJHS-UHFFFAOYAS	COC(=O)C(=[N+]=[N-])C(=O)OC	476676	Don't Know	Yes	Yes	FALSE	FALSE	TRUE	FALSE	FALSE	FALSE	FALSE	TRUE	FALSE	FALSE	FALSE	FALSE	FALSE	FALSE	FALSE	FALSE		866	293	30/06/2014 9:58	2007	Stereocontrolled Synthesis and Rearrangement of Epoxides	Imperial College Central Library	Hunsuk Chung	HC	Imperial College London	IMP	Alan Armstrong	AA	a.armstrong@imperial.ac.uk	PhD		Dongbang FTL
PWWIAWDCLANFSS-NSCUHMNNBT	C/C(=C\Br)/C(=O)O	554258	Don't Know	Don't Know	Don't Know	FALSE	FALSE	TRUE	FALSE	FALSE	FALSE	FALSE	TRUE	FALSE	FALSE	FALSE	FALSE	FALSE	FALSE	FALSE	FALSE		857	174	01/07/2014 13:05	2008	Towards the Synthesis of Amphidinolides C, F and U	Imperial College Central Library	Constantina Pyrkotis	CP	Imperial College London	IMP	Alan Armstrong	AA	a.armstrong@imperial.ac.uk	PhD		A. G. Leventis Foundation
XGKISZIBOYHNLA-UHFFFAOYAB	CC(C)(C)OC(=O)N=S(C)C	557238	Don't Know	Yes	Yes	FALSE	FALSE	TRUE	FALSE	FALSE	FALSE	FALSE	TRUE	FALSE	FALSE	FALSE	FALSE	FALSE	FALSE	FALSE	FALSE		828	54	20/06/2014 11:23	2004	Electrophilic Amination of Heteroatoms using an Alkoxy-carbonyl Oxaziridine	Imperial College Central Library	Richard Spencer Cooke	RSC	Imperial College London	IMP	Alan Armstrong	AA	a.armstrong@imperial.ac.uk	PhD		EPSRC
IGIDLTISMCAULB-YFKPBYRVBO	CC[C@H](C)CC(=O)O	557447	Don't Know	Yes	Yes	FALSE	FALSE	TRUE	FALSE	FALSE	FALSE	FALSE	TRUE	FALSE	FALSE	FALSE	FALSE	FALSE	TRUE	FALSE	FALSE		874	59	07/07/2014 11:32	2005	Total Synthesis of (+)-Belactosin A	Imperial College Central Library	James Nicholas Scutt	JNS	Imperial College London	IMP	Alan Armstrong	AA	a.armstrong@imperial.ac.uk	PhD		EPSRC
MZFIOCKXBSMAKY-VOTSOKGWBE	c1ccc(cc1)/C=C/C(=O)N2CCOC2=O	589739	Don't Know	Yes	Yes	FALSE	FALSE	TRUE	FALSE	FALSE	FALSE	FALSE	TRUE	TRUE	TRUE	FALSE	TRUE	FALSE	FALSE	FALSE	FALSE		822	258	19/06/2014 14:11	2009	Cinchona Alkaloid-Mediated Asymmetric Synthesis of Amino Acids and Aziridines	Imperial College Central Library	Chloe Rachel Jenner	CRJ	Imperial College London	IMP	Alan Armstrong	AA	a.armstrong@imperial.ac.uk	PhD		EPSRC
MZFIOCKXBSMAKY-VOTSOKGWBE	c1ccc(cc1)/C=C/C(=O)N2CCOC2=O	589739	Don't Know	Yes	Yes	FALSE	FALSE	TRUE	FALSE	FALSE	FALSE	FALSE	TRUE	FALSE	FALSE	FALSE	TRUE	FALSE	FALSE	FALSE	FALSE		875	34	07/07/2014 11:47	2005	Stereoselective Conjugate Addition of Cyanide	Imperial College Central Library	Nicola Jane Convine	NJC	Imperial College London	IMP	Alan Armstrong	AA	a.armstrong@imperial.ac.uk	PhD	GSK	EPSRC
AXICCPYRMWRPMS-VOTSOKGWBL	c1ccc(cc1)/C=C/C(=O)N2CCOCC2	602115	Don't Know	Yes	Yes	FALSE	FALSE	TRUE	TRUE	FALSE	FALSE	FALSE	TRUE	TRUE	TRUE	FALSE	TRUE	FALSE	FALSE	FALSE	FALSE		822	256	19/06/2014 14:11	2009	Cinchona Alkaloid-Mediated Asymmetric Synthesis of Amino Acids and Aziridines	Imperial College Central Library	Chloe Rachel Jenner	CRJ	Imperial College London	IMP	Alan Armstrong	AA	a.armstrong@imperial.ac.uk	PhD		EPSRC
QONKLJMPKWQQFG-HPIZBCMHBS	c1ccc(cc1)/C=C/C=C/C(=O)c2ccccc2	1266395	Don't Know	Yes	Yes	FALSE	FALSE	TRUE	FALSE	FALSE	FALSE	FALSE	TRUE	TRUE	TRUE	FALSE	TRUE	FALSE	FALSE	FALSE	FALSE		822	277	19/06/2014 14:11	2009	Cinchona Alkaloid-Mediated Asymmetric Synthesis of Amino Acids and Aziridines	Imperial College Central Library	Chloe Rachel Jenner	CRJ	Imperial College London	IMP	Alan Armstrong	AA	a.armstrong@imperial.ac.uk	PhD		EPSRC
UIBCDEFKKLRXHR-UHFFFAOYAT	CCOP(=O)(CN)OCC	1291816	Don't Know	Yes	Yes	FALSE	FALSE	TRUE	FALSE	FALSE	FALSE	FALSE	TRUE	FALSE	FALSE	FALSE	FALSE	FALSE	FALSE	FALSE	FALSE		874	113	07/07/2014 11:32	2005	Total Synthesis of (+)-Belactosin A	Imperial College Central Library	James Nicholas Scutt	JNS	Imperial College London	IMP	Alan Armstrong	AA	a.armstrong@imperial.ac.uk	PhD		EPSRC
ACXPNVRTMHEHMQ-UHFFFAOYAX	CC(C)(C)OC(=O)N1C(O1)c2ccc(cc2)C#N	2007147	Don't Know	Yes	Yes	FALSE	FALSE	TRUE	TRUE	FALSE	FALSE	FALSE	TRUE	FALSE	FALSE	FALSE	FALSE	FALSE	FALSE	FALSE	FALSE		828	19	20/06/2014 11:23	2004	Electrophilic Amination of Heteroatoms using an Alkoxy-carbonyl Oxaziridine	Imperial College Central Library	Richard Spencer Cooke	RSC	Imperial College London	IMP	Alan Armstrong	AA	a.armstrong@imperial.ac.uk	PhD		EPSRC
FZFWPURYSWKIRT-UHFFFAOYAA	COc1ccc(cc1OC2CCCC2)C=O	2017577	Don't Know	Yes	Yes	FALSE	FALSE	TRUE	FALSE	FALSE	FALSE	FALSE	TRUE	FALSE	FALSE	FALSE	FALSE	FALSE	FALSE	FALSE	FALSE		875	148	07/07/2014 11:47	2005	Stereoselective Conjugate Addition of Cyanide	Imperial College Central Library	Nicola Jane Convine	NJC	Imperial College London	IMP	Alan Armstrong	AA	a.armstrong@imperial.ac.uk	PhD	GSK	EPSRC
KNXPVXCUELYHDM-UHFFFAOYAL	CC(C)(C)OC(=O)N=P(c1ccccc1)(c2ccccc2)c3ccccc3	2037562	Don't Know	Yes	Yes	FALSE	FALSE	TRUE	FALSE	FALSE	FALSE	FALSE	TRUE	FALSE	FALSE	FALSE	FALSE	FALSE	FALSE	FALSE	FALSE		828	59	20/06/2014 11:23	2004	Electrophilic Amination of Heteroatoms using an Alkoxy-carbonyl Oxaziridine	Imperial College Central Library	Richard Spencer Cooke	RSC	Imperial College London	IMP	Alan Armstrong	AA	a.armstrong@imperial.ac.uk	PhD		EPSRC
WGWCJTNWUFFGFH-UHFFFAOYAU	CC(C)(C)[Si](C)(C)OCCC=O	2895654	Don't Know	Yes	Yes	FALSE	FALSE	TRUE	FALSE	FALSE	FALSE	FALSE	TRUE	FALSE	FALSE	FALSE	FALSE	FALSE	FALSE	FALSE	FALSE		875	107	07/07/2014 11:47	2005	Stereoselective Conjugate Addition of Cyanide	Imperial College Central Library	Nicola Jane Convine	NJC	Imperial College London	IMP	Alan Armstrong	AA	a.armstrong@imperial.ac.uk	PhD	GSK	EPSRC
PGYBGWYKPVRNRX-UHFFFAOYAH	COc1ccc(cc1)C(=O)C=P(c2ccccc2)(c3ccccc3)c4ccccc4	2946338	Don't Know	Yes	Yes	FALSE	FALSE	TRUE	FALSE	FALSE	FALSE	FALSE	TRUE	TRUE	FALSE	FALSE	TRUE	FALSE	FALSE	FALSE	FALSE		866	315	30/06/2014 9:58	2007	Stereocontrolled Synthesis and Rearrangement of Epoxides	Imperial College Central Library	Hunsuk Chung	HC	Imperial College London	IMP	Alan Armstrong	AA	a.armstrong@imperial.ac.uk	PhD		Dongbang FTL
KSQBAPLQXNCSOC-UHFFFAOYAS	c1ccc(cc1)COCC2C(O2)CO	3156281	Don't Know	Yes	Yes	FALSE	FALSE	TRUE	FALSE	FALSE	FALSE	FALSE	TRUE	FALSE	FALSE	FALSE	FALSE	FALSE	FALSE	FALSE	FALSE		857	217	01/07/2014 13:05	2008	Towards the Synthesis of Amphidinolides C, F and U	Imperial College Central Library	Constantina Pyrkotis	CP	Imperial College London	IMP	Alan Armstrong	AA	a.armstrong@imperial.ac.uk	PhD		A. G. Leventis Foundation
NETUFVYVNJNFMU-UHFFFAOYAQ	CC(C)(C)[Si](C)(C)OCCCO	3292648	Don't Know	Yes	Yes	FALSE	FALSE	TRUE	FALSE	FALSE	FALSE	FALSE	TRUE	FALSE	FALSE	FALSE	FALSE	FALSE	FALSE	FALSE	FALSE		875	106	07/07/2014 11:47	2005	Stereoselective Conjugate Addition of Cyanide	Imperial College Central Library	Nicola Jane Convine	NJC	Imperial College London	IMP	Alan Armstrong	AA	a.armstrong@imperial.ac.uk	PhD	GSK	EPSRC
ZDKFMHKWZATBMR-UHFFFAOYAX	CC(C)(C)OC(=O)CNC(=O)OC(C)(C)C	3311252	Don't Know	Yes	Yes	FALSE	FALSE	TRUE	FALSE	FALSE	FALSE	FALSE	TRUE	FALSE	FALSE	FALSE	FALSE	FALSE	FALSE	FALSE	FALSE		828	64	20/06/2014 11:23	2004	Electrophilic Amination of Heteroatoms using an Alkoxy-carbonyl Oxaziridine	Imperial College Central Library	Richard Spencer Cooke	RSC	Imperial College London	IMP	Alan Armstrong	AA	a.armstrong@imperial.ac.uk	PhD		EPSRC
VLCKRDXRAGHRES-UHFFFAOYAX	CC(C)(C)OC(=O)C(CC1CC1N(C(=O)OC(C)(C)C)C(=O)OC(C)(C)C)N=C(c2ccccc2)c3ccccc3	4052263	Don't Know	Yes	Yes	FALSE	TRUE	TRUE	TRUE	FALSE	FALSE	FALSE	TRUE	TRUE	TRUE	FALSE	FALSE	FALSE	TRUE	FALSE	FALSE		874	150	07/07/2014 11:32	2005	Total Synthesis of (+)-Belactosin A	Imperial College Central Library	James Nicholas Scutt	JNS	Imperial College London	IMP	Alan Armstrong	AA	a.armstrong@imperial.ac.uk	PhD		EPSRC
BUPDPLXLAKNJMI-UHFFFAOYAO	CC(C)(C)OC(=O)NC(CC=C)C(=O)O	4338797	Don't Know	Yes	Yes	FALSE	FALSE	TRUE	FALSE	FALSE	FALSE	FALSE	TRUE	FALSE	FALSE	FALSE	TRUE	FALSE	FALSE	FALSE	FALSE		874	161	07/07/2014 11:32	2005	Total Synthesis of (+)-Belactosin A	Imperial College Central Library	James Nicholas Scutt	JNS	Imperial College London	IMP	Alan Armstrong	AA	a.armstrong@imperial.ac.uk	PhD		EPSRC
YVJDYLYQBNXYGT-UHFFFAOYAV	CCC(C)C1C(OC1=O)C(=O)OC(C)(C)C	4415478	Don't Know	Yes	Yes	FALSE	TRUE	TRUE	TRUE	FALSE	FALSE	FALSE	TRUE	TRUE	TRUE	FALSE	TRUE	FALSE	TRUE	FALSE	FALSE		874	223	07/07/2014 11:32	2005	Total Synthesis of (+)-Belactosin A	Imperial College Central Library	James Nicholas Scutt	JNS	Imperial College London	IMP	Alan Armstrong	AA	a.armstrong@imperial.ac.uk	PhD		EPSRC
RGACABDFLVLVCT-CMDGGOBGBH	CC(C)OC(=O)/C=C/c1ccccc1	4437888	Don't Know	Yes	Yes	FALSE	FALSE	TRUE	FALSE	FALSE	FALSE	FALSE	TRUE	FALSE	FALSE	FALSE	FALSE	FALSE	FALSE	FALSE	FALSE		875	68b	07/07/2014 11:47	2005	Stereoselective Conjugate Addition of Cyanide	Imperial College Central Library	Nicola Jane Convine	NJC	Imperial College London	IMP	Alan Armstrong	AA	a.armstrong@imperial.ac.uk	PhD	GSK	EPSRC
LXRUAYBIUSUULX-STHAYSLIBJ	C[C@@H]([C@H](C(=O)O)N)C(=O)O	4449932	Don't Know	Yes	No	TRUE	TRUE	TRUE	TRUE	FALSE	FALSE	FALSE	TRUE	TRUE	TRUE	FALSE	FALSE	FALSE	TRUE	FALSE	FALSE		822	1	19/06/2014 14:11	2009	Cinchona Alkaloid-Mediated Asymmetric Synthesis of Amino Acids and Aziridines	Imperial College Central Library	Chloe Rachel Jenner	CRJ	Imperial College London	IMP	Alan Armstrong	AA	a.armstrong@imperial.ac.uk	PhD		EPSRC
TUNLYEHIVPWOHK-ONEGZZNKBL	C/C=C(\C)/C(=O)Cl	4482990	Don't Know	Yes	Yes	FALSE	FALSE	TRUE	FALSE	FALSE	FALSE	FALSE	TRUE	FALSE	FALSE	FALSE	FALSE	FALSE	FALSE	FALSE	FALSE		875	160	07/07/2014 11:47	2005	Stereoselective Conjugate Addition of Cyanide	Imperial College Central Library	Nicola Jane Convine	NJC	Imperial College London	IMP	Alan Armstrong	AA	a.armstrong@imperial.ac.uk	PhD	GSK	EPSRC
AABBHSMFGKYLKE-SNAWJCMRBM	C/C=C/C(=O)OC(C)C	4510568	Don't Know	Yes	Yes	FALSE	FALSE	TRUE	FALSE	FALSE	FALSE	FALSE	TRUE	FALSE	FALSE	FALSE	FALSE	FALSE	FALSE	FALSE	FALSE		875	68a	07/07/2014 11:47	2005	Stereoselective Conjugate Addition of Cyanide	Imperial College Central Library	Nicola Jane Convine	NJC	Imperial College London	IMP	Alan Armstrong	AA	a.armstrong@imperial.ac.uk	PhD	GSK	EPSRC
PEXWJYDPDXUVSV-BQYQJAHWBA	C/C(=C\C(=O)O)/c1ccccc1	4510817	Don't Know	Yes	Yes	FALSE	FALSE	TRUE	FALSE	FALSE	FALSE	FALSE	TRUE	FALSE	FALSE	FALSE	FALSE	FALSE	FALSE	FALSE	FALSE		875	111	07/07/2014 11:47	2005	Stereoselective Conjugate Addition of Cyanide	Imperial College Central Library	Nicola Jane Convine	NJC	Imperial College London	IMP	Alan Armstrong	AA	a.armstrong@imperial.ac.uk	PhD	GSK	EPSRC
BSXHSWOMMFBMLL-MDZDMXLPBJ	CCOC(=O)/C=C(\C)/c1ccccc1	4510948	Don't Know	Yes	Yes	FALSE	FALSE	TRUE	FALSE	FALSE	FALSE	FALSE	TRUE	FALSE	FALSE	FALSE	FALSE	FALSE	FALSE	FALSE	FALSE		875	110	07/07/2014 11:47	2005	Stereoselective Conjugate Addition of Cyanide	Imperial College Central Library	Nicola Jane Convine	NJC	Imperial College London	IMP	Alan Armstrong	AA	a.armstrong@imperial.ac.uk	PhD	GSK	EPSRC
XATKDVHSLQMHSY-RMKNXTFCBO	CC(C)OC(=O)/C=C/c1ccc(cc1)OC	4511168	Don't Know	Yes	Yes	FALSE	FALSE	TRUE	FALSE	FALSE	FALSE	FALSE	TRUE	FALSE	FALSE	FALSE	FALSE	FALSE	FALSE	FALSE	FALSE		875	68d	07/07/2014 11:47	2005	Stereoselective Conjugate Addition of Cyanide	Imperial College Central Library	Nicola Jane Convine	NJC	Imperial College London	IMP	Alan Armstrong	AA	a.armstrong@imperial.ac.uk	PhD	GSK	EPSRC
RXRRRWWGTQBBHT-VOTSOKGWBG	c1ccc(cc1)/C=C/C(=O)c2ccc(s2)Cl	4511601	Don't Know	Yes	Yes	FALSE	TRUE	TRUE	TRUE	FALSE	FALSE	FALSE	TRUE	TRUE	TRUE	FALSE	TRUE	FALSE	FALSE	FALSE	FALSE		822	294	19/06/2014 14:11	2009	Cinchona Alkaloid-Mediated Asymmetric Synthesis of Amino Acids and Aziridines	Imperial College Central Library	Chloe Rachel Jenner	CRJ	Imperial College London	IMP	Alan Armstrong	AA	a.armstrong@imperial.ac.uk	PhD		EPSRC
GDJKIXHMSLEBEP-VAWYXSNFBP	COc1ccccc1C(=O)/C=C/c2ccccc2	4512083	Don't Know	Yes	Yes	FALSE	FALSE	TRUE	FALSE	FALSE	FALSE	FALSE	TRUE	TRUE	TRUE	FALSE	FALSE	FALSE	FALSE	FALSE	FALSE		822	317	19/06/2014 14:11	2009	Cinchona Alkaloid-Mediated Asymmetric Synthesis of Amino Acids and Aziridines	Imperial College Central Library	Chloe Rachel Jenner	CRJ	Imperial College London	IMP	Alan Armstrong	AA	a.armstrong@imperial.ac.uk	PhD		EPSRC
PNPVETUIPHVXGI-NSCUHMNNBB	C/C=C/C(=O)N1CCOC1=O	4517788	Don't Know	Yes	Yes	FALSE	FALSE	TRUE	FALSE	FALSE	FALSE	FALSE	TRUE	FALSE	FALSE	FALSE	TRUE	FALSE	FALSE	FALSE	FALSE		875	33	07/07/2014 11:47	2005	Stereoselective Conjugate Addition of Cyanide	Imperial College Central Library	Nicola Jane Convine	NJC	Imperial College London	IMP	Alan Armstrong	AA	a.armstrong@imperial.ac.uk	PhD	GSK	EPSRC
HDXVSZWKIHQDES-LFYBBSHMBG	COc1ccc(cc1)/C=C/C(=O)c2ccc(cc2)OC	4526784	Don't Know	Yes	Yes	FALSE	FALSE	TRUE	TRUE	FALSE	FALSE	FALSE	TRUE	TRUE	TRUE	FALSE	TRUE	FALSE	FALSE	FALSE	FALSE		822	312	19/06/2014 14:11	2009	Cinchona Alkaloid-Mediated Asymmetric Synthesis of Amino Acids and Aziridines	Imperial College Central Library	Chloe Rachel Jenner	CRJ	Imperial College London	IMP	Alan Armstrong	AA	a.armstrong@imperial.ac.uk	PhD		EPSRC
TXVAOITYBBWKMG-HWKANZROBU	CCCC(=O)/C=C/C	4575956	Don't Know	Yes	Yes	FALSE	FALSE	TRUE	FALSE	FALSE	FALSE	FALSE	TRUE	TRUE	TRUE	FALSE	FALSE	FALSE	FALSE	FALSE	FALSE		866	269	30/06/2014 9:58	2007	Stereocontrolled Synthesis and Rearrangement of Epoxides	Imperial College Central Library	Hunsuk Chung	HC	Imperial College London	IMP	Alan Armstrong	AA	a.armstrong@imperial.ac.uk	PhD		Dongbang FTL
QHSCPZNCMULPEF-CMDGGOBGBP	c1ccc(cc1)/C=C/C(=O)c2ccco2	4645280	Don't Know	Yes	Yes	FALSE	FALSE	TRUE	FALSE	FALSE	FALSE	FALSE	TRUE	TRUE	TRUE	FALSE	TRUE	FALSE	FALSE	FALSE	FALSE		822	291	19/06/2014 14:11	2009	Cinchona Alkaloid-Mediated Asymmetric Synthesis of Amino Acids and Aziridines	Imperial College Central Library	Chloe Rachel Jenner	CRJ	Imperial College London	IMP	Alan Armstrong	AA	a.armstrong@imperial.ac.uk	PhD		EPSRC
GEMQTUAZNUUDLT-VMPITWQZBA	CC(C)OC(=O)/C=C/c1ccc(cc1)Cl	4645790	Don't Know	Yes	Yes	FALSE	TRUE	TRUE	TRUE	FALSE	FALSE	FALSE	TRUE	TRUE	TRUE	FALSE	FALSE	FALSE	FALSE	FALSE	FALSE		875	68	07/07/2014 11:47	2005	Stereoselective Conjugate Addition of Cyanide	Imperial College Central Library	Nicola Jane Convine	NJC	Imperial College London	IMP	Alan Armstrong	AA	a.armstrong@imperial.ac.uk	PhD	GSK	EPSRC
OTTYFDRFBJPGRW-ONEGZZNKBA	CC/C=C/C(=O)Cl	4645971	Don't Know	Yes	Yes	FALSE	FALSE	TRUE	FALSE	FALSE	FALSE	FALSE	TRUE	FALSE	FALSE	FALSE	FALSE	FALSE	FALSE	FALSE	FALSE		875	156	07/07/2014 11:47	2005	Stereoselective Conjugate Addition of Cyanide	Imperial College Central Library	Nicola Jane Convine	NJC	Imperial College London	IMP	Alan Armstrong	AA	a.armstrong@imperial.ac.uk	PhD	GSK	EPSRC
ZRDCNUALRUCCPA-DHZHZOJOBZ	COc1ccc(c(c1)OC)C(=O)/C=C/c2ccccc2	4717875	Don't Know	Yes	Yes	FALSE	TRUE	TRUE	TRUE	FALSE	FALSE	FALSE	TRUE	TRUE	TRUE	FALSE	TRUE	FALSE	FALSE	FALSE	FALSE		822	313	19/06/2014 14:11	2009	Cinchona Alkaloid-Mediated Asymmetric Synthesis of Amino Acids and Aziridines	Imperial College Central Library	Chloe Rachel Jenner	CRJ	Imperial College London	IMP	Alan Armstrong	AA	a.armstrong@imperial.ac.uk	PhD		EPSRC
YBUUDNGHUKBXSG-ZHACJKMWBD	COc1cccc(c1)C(=O)/C=C/c2ccccc2	4726710	Don't Know	Yes	Yes	FALSE	FALSE	TRUE	TRUE	FALSE	FALSE	FALSE	TRUE	TRUE	TRUE	FALSE	FALSE	FALSE	FALSE	FALSE	FALSE		822	318	19/06/2014 14:11	2009	Cinchona Alkaloid-Mediated Asymmetric Synthesis of Amino Acids and Aziridines	Imperial College Central Library	Chloe Rachel Jenner	CRJ	Imperial College London	IMP	Alan Armstrong	AA	a.armstrong@imperial.ac.uk	PhD		EPSRC
DKKXNYQFLLVEHQ-OUKQBFOZBZ	C/C(=C\c1ccccc1)/C(=O)c2ccccc2	4746644	Don't Know	Yes	No	TRUE	TRUE	TRUE	FALSE	FALSE	FALSE	FALSE	TRUE	TRUE	TRUE	FALSE	FALSE	FALSE	FALSE	FALSE	FALSE		822	224	19/06/2014 14:11	2009	Cinchona Alkaloid-Mediated Asymmetric Synthesis of Amino Acids and Aziridines	Imperial College Central Library	Chloe Rachel Jenner	CRJ	Imperial College London	IMP	Alan Armstrong	AA	a.armstrong@imperial.ac.uk	PhD		EPSRC
AXOYGHVXGWFROM-YCRREMRBBW	C/C=C(\C)/C(=O)c1ccccc1	4773724	Don't Know	Yes	Yes	FALSE	FALSE	TRUE	FALSE	FALSE	FALSE	FALSE	TRUE	TRUE	TRUE	FALSE	FALSE	FALSE	FALSE	FALSE	FALSE		822	219	19/06/2014 14:11	2009	Cinchona Alkaloid-Mediated Asymmetric Synthesis of Amino Acids and Aziridines	Imperial College Central Library	Chloe Rachel Jenner	CRJ	Imperial College London	IMP	Alan Armstrong	AA	a.armstrong@imperial.ac.uk	PhD		EPSRC
HJRVQVGPAQZDPJ-MDZDMXLPBA	COc1cc(cc(c1OC)OC)C(=O)/C=C/c2ccccc2	4781239	Don't Know	Yes	Yes	FALSE	TRUE	TRUE	TRUE	FALSE	FALSE	FALSE	TRUE	TRUE	TRUE	FALSE	TRUE	FALSE	FALSE	FALSE	FALSE		822	314	19/06/2014 14:11	2009	Cinchona Alkaloid-Mediated Asymmetric Synthesis of Amino Acids and Aziridines	Imperial College Central Library	Chloe Rachel Jenner	CRJ	Imperial College London	IMP	Alan Armstrong	AA	a.armstrong@imperial.ac.uk	PhD		EPSRC
CGLJRLXTVXHOLX-SNAWJCMRBW	c1ccc(cc1)COC/C=C/CO	4788563	Don't Know	Yes	Yes	FALSE	FALSE	TRUE	FALSE	FALSE	FALSE	FALSE	TRUE	FALSE	FALSE	FALSE	FALSE	FALSE	FALSE	FALSE	FALSE		857	216	01/07/2014 13:05	2008	Towards the Synthesis of Amphidinolides C, F and U	Imperial College Central Library	Constantina Pyrkotis	CP	Imperial College London	IMP	Alan Armstrong	AA	a.armstrong@imperial.ac.uk	PhD		A. G. Leventis Foundation
DJUDWUHRZBILKP-CSKARUKUBI	COc1ccc(cc1OC)C(=O)/C=C/c2ccccc2	4796035	Don't Know	Yes	Yes	FALSE	TRUE	TRUE	TRUE	FALSE	FALSE	FALSE	TRUE	TRUE	TRUE	FALSE	FALSE	FALSE	FALSE	FALSE	FALSE		822	321	19/06/2014 14:11	2009	Cinchona Alkaloid-Mediated Asymmetric Synthesis of Amino Acids and Aziridines	Imperial College Central Library	Chloe Rachel Jenner	CRJ	Imperial College London	IMP	Alan Armstrong	AA	a.armstrong@imperial.ac.uk	PhD		EPSRC
DPIOBXNFAFLFIM-FYWRMAATBE	O=C3\C(=C\c1ccccc1)CCN3c2ccccc2	4825790	Don't Know	Yes	Yes	FALSE	TRUE	TRUE	TRUE	FALSE	FALSE	FALSE	TRUE	TRUE	TRUE	FALSE	TRUE	FALSE	FALSE	FALSE	FALSE		875	32	07/07/2014 11:47	2005	Stereoselective Conjugate Addition of Cyanide	Imperial College Central Library	Nicola Jane Convine	NJC	Imperial College London	IMP	Alan Armstrong	AA	a.armstrong@imperial.ac.uk	PhD	GSK	EPSRC
WGZYMAVQZOPSBA-LUZURFALBS	c1ccc(cc1)/C=C/C=C/C(=O)c2ccco2	4880032	Don't Know	Yes	Yes	FALSE	TRUE	TRUE	TRUE	FALSE	FALSE	FALSE	TRUE	TRUE	TRUE	FALSE	TRUE	FALSE	FALSE	FALSE	FALSE		822	292	19/06/2014 14:11	2009	Cinchona Alkaloid-Mediated Asymmetric Synthesis of Amino Acids and Aziridines	Imperial College Central Library	Chloe Rachel Jenner	CRJ	Imperial College London	IMP	Alan Armstrong	AA	a.armstrong@imperial.ac.uk	PhD		EPSRC
VFZCSFMDONRPQB-DUXPYHPUBC	C/C(=C\Br)/CO	4899295	Don't Know	Yes	Yes	FALSE	FALSE	TRUE	TRUE	FALSE	FALSE	FALSE	TRUE	FALSE	FALSE	FALSE	FALSE	FALSE	FALSE	FALSE	FALSE		857	153	01/07/2014 13:05	2008	Towards the Synthesis of Amphidinolides C, F and U	Imperial College Central Library	Constantina Pyrkotis	CP	Imperial College London	IMP	Alan Armstrong	AA	a.armstrong@imperial.ac.uk	PhD		A. G. Leventis Foundation
DCVIMWRFFDRWJM-QHHAFSJGBY	C/C=C/C(=O)N1C(COC1=O)c2ccccc2	4900087	Don't Know	Yes	Yes	FALSE	FALSE	TRUE	FALSE	FALSE	FALSE	FALSE	TRUE	FALSE	FALSE	FALSE	TRUE	FALSE	TRUE	FALSE	FALSE		875	88	07/07/2014 11:47	2005	Stereoselective Conjugate Addition of Cyanide	Imperial College Central Library	Nicola Jane Convine	NJC	Imperial College London	IMP	Alan Armstrong	AA	a.armstrong@imperial.ac.uk	PhD	GSK	EPSRC
UTZAFVPPWUIPBH-QHHAFSJGBH	C/C=C/C(=O)N1C(COC1=O)Cc2ccccc2	4904222	Don't Know	Yes	Yes	FALSE	FALSE	TRUE	FALSE	FALSE	FALSE	FALSE	TRUE	FALSE	FALSE	FALSE	TRUE	FALSE	TRUE	FALSE	FALSE		875	77	07/07/2014 11:47	2005	Stereoselective Conjugate Addition of Cyanide	Imperial College Central Library	Nicola Jane Convine	NJC	Imperial College London	IMP	Alan Armstrong	AA	a.armstrong@imperial.ac.uk	PhD	GSK	EPSRC
XBRGZVMBYLXWTE-FNORWQNLBO	CCOC(=O)/C=C/CC(C)C	4941506	Don't Know	Yes	Yes	FALSE	FALSE	TRUE	FALSE	FALSE	FALSE	FALSE	TRUE	FALSE	FALSE	FALSE	FALSE	FALSE	FALSE	FALSE	FALSE		875	139	07/07/2014 11:47	2005	Stereoselective Conjugate Addition of Cyanide	Imperial College Central Library	Nicola Jane Convine	NJC	Imperial College London	IMP	Alan Armstrong	AA	a.armstrong@imperial.ac.uk	PhD	GSK	EPSRC
WMNUVYYLMCMHLU-UHFFFAOYAQ	c1cc(ccc1C(CC(=O)O)CN)Cl.Cl	5035036	Don't Know	Yes	Yes	FALSE	FALSE	TRUE	TRUE	FALSE	FALSE	FALSE	TRUE	FALSE	FALSE	FALSE	TRUE	FALSE	TRUE	FALSE	FALSE		875	15b	07/07/2014 11:47	2005	Stereoselective Conjugate Addition of Cyanide	Imperial College Central Library	Nicola Jane Convine	NJC	Imperial College London	IMP	Alan Armstrong	AA	a.armstrong@imperial.ac.uk	PhD	GSK	EPSRC
KMXMOOQVJSFNNK-UHFFFAOYAL	O=C(ONC(=O)OC(C)(C)C)c1ccccc1	8212718	Don't Know	Yes	Yes	FALSE	FALSE	TRUE	FALSE	FALSE	FALSE	FALSE	TRUE	FALSE	FALSE	FALSE	FALSE	FALSE	FALSE	FALSE	FALSE		828	49	20/06/2014 11:23	2004	Electrophilic Amination of Heteroatoms using an Alkoxy-carbonyl Oxaziridine	Imperial College Central Library	Richard Spencer Cooke	RSC	Imperial College London	IMP	Alan Armstrong	AA	a.armstrong@imperial.ac.uk	PhD		EPSRC
KWPMXEOURWMBPD-UHFFFAOYAD	O=C(CC(=O)OCC)CC(O)\C=C	8233802	Don't Know	Yes	Yes	FALSE	TRUE	TRUE	TRUE	FALSE	FALSE	FALSE	TRUE	FALSE	TRUE	FALSE	FALSE	FALSE	FALSE	FALSE	FALSE		876	177	01/07/2014 13:07	2004	Studies Towards the Total Synthesis of FR182877	Imperial College Central Library	Frederick Woolf Goldberg	FWG	Imperial College London	IMP	Alan Armstrong	AA	a.armstrong@imperial.ac.uk	PhD	Novartis	EPSRC
DJJGRVVIVRCHRI-QPJJXVBHBP	O=C(\C=C\CO)c1ccccc1	8829907	Don't Know	Yes	Yes	FALSE	FALSE	TRUE	FALSE	FALSE	FALSE	FALSE	TRUE	TRUE	TRUE	FALSE	FALSE	FALSE	FALSE	FALSE	FALSE		822	271	19/06/2014 14:11	2009	Cinchona Alkaloid-Mediated Asymmetric Synthesis of Amino Acids and Aziridines	Imperial College Central Library	Chloe Rachel Jenner	CRJ	Imperial College London	IMP	Alan Armstrong	AA	a.armstrong@imperial.ac.uk	PhD		EPSRC
VICNPIRPTXTGII-UHFFFAOYAR	ClC(=O)CCCO[Si](c1ccccc1)(c2ccccc2)C(C)(C)C	8983823	Don't Know	Yes	Yes	FALSE	FALSE	TRUE	FALSE	FALSE	FALSE	FALSE	TRUE	FALSE	FALSE	FALSE	FALSE	FALSE	FALSE	FALSE	FALSE		822	92	19/06/2014 14:11	2009	Cinchona Alkaloid-Mediated Asymmetric Synthesis of Amino Acids and Aziridines	Imperial College Central Library	Chloe Rachel Jenner	CRJ	Imperial College London	IMP	Alan Armstrong	AA	a.armstrong@imperial.ac.uk	PhD		EPSRC
FZGKZSYMEWLCFT-UHFFFAOYAF	N#CC(C)CC(=O)CC	8995827	Don't Know	Yes	Yes	FALSE	FALSE	TRUE	FALSE	FALSE	FALSE	FALSE	TRUE	FALSE	FALSE	FALSE	FALSE	FALSE	FALSE	FALSE	FALSE		875	59	07/07/2014 11:47	2005	Stereoselective Conjugate Addition of Cyanide	Imperial College Central Library	Nicola Jane Convine	NJC	Imperial College London	IMP	Alan Armstrong	AA	a.armstrong@imperial.ac.uk	PhD	GSK	EPSRC
JFERSHCQSOLBNR-HYXAFXHYBH	CC(=CCC/C=C\CCC(=O)CCl)C	9042938	Don't Know	Yes	Yes	FALSE	TRUE	TRUE	TRUE	FALSE	FALSE	FALSE	TRUE	TRUE	TRUE	FALSE	FALSE	FALSE	FALSE	FALSE	FALSE		831	77	26/06/2014 11:22	2000	New Methodologies for Selective Intramolecular Epoxidation	University of Nottingham Central stores 2 theses	Alistair G. Draffan	AGD	University of Nottingham	NOT	Alan Armstrong	AA	a.armstrong@imperial.ac.uk	PhD		EPSRC
FKIBADUZWFMWLJ-UHFFFAOYAG	O=CCCCCC1OC1(C)C	9074202	Don't Know	Yes	Yes	FALSE	TRUE	TRUE	TRUE	FALSE	FALSE	FALSE	TRUE	TRUE	TRUE	FALSE	FALSE	FALSE	FALSE	FALSE	FALSE		831	116	26/06/2014 11:22	2000	New Methodologies for Selective Intramolecular Epoxidation	University of Nottingham Central stores 2 theses	Alistair G. Draffan	AGD	University of Nottingham	NOT	Alan Armstrong	AA	a.armstrong@imperial.ac.uk	PhD		EPSRC
GSLSAIMVTVIOTH-XQRVVYSFBD	CC(=CCC/C=C\CCC(=O)C)C	9096375	Don't Know	Yes	Yes	FALSE	TRUE	TRUE	TRUE	FALSE	FALSE	FALSE	TRUE	TRUE	TRUE	FALSE	FALSE	FALSE	FALSE	FALSE	FALSE		831	76	26/06/2014 11:22	2000	New Methodologies for Selective Intramolecular Epoxidation	University of Nottingham Central stores 2 theses	Alistair G. Draffan	AGD	University of Nottingham	NOT	Alan Armstrong	AA	a.armstrong@imperial.ac.uk	PhD		EPSRC
XRYWYRBJQWZKMS-UHFFFAOYAR	c1ccc(c(c1)COCCC=O)Br	9097989	Don't Know	Yes	Yes	FALSE	TRUE	TRUE	TRUE	FALSE	FALSE	FALSE	TRUE	FALSE	TRUE	FALSE	FALSE	FALSE	FALSE	FALSE	FALSE		876	173	01/07/2014 13:07	2004	Studies Towards the Total Synthesis of FR182877	Imperial College Central Library	Frederick Woolf Goldberg	FWG	Imperial College London	IMP	Alan Armstrong	AA	a.armstrong@imperial.ac.uk	PhD	Novartis	EPSRC
GKKKHXCGGHBIEL-UHFFFAOYAW	O=C(OC(C)(C)C)NN1CCOCC1	9107765	Don't Know	Yes	Yes	FALSE	FALSE	TRUE	FALSE	FALSE	FALSE	FALSE	TRUE	FALSE	FALSE	FALSE	FALSE	FALSE	FALSE	FALSE	FALSE		828	67	20/06/2014 11:23	2004	Electrophilic Amination of Heteroatoms using an Alkoxy-carbonyl Oxaziridine	Imperial College Central Library	Richard Spencer Cooke	RSC	Imperial College London	IMP	Alan Armstrong	AA	a.armstrong@imperial.ac.uk	PhD		EPSRC
UCAQDIQSNVAWBD-UHFFFAOYAI	O=CCCCC(=O)C	9128683	Don't Know	Yes	Yes	FALSE	TRUE	TRUE	TRUE	FALSE	FALSE	FALSE	TRUE	TRUE	TRUE	FALSE	FALSE	FALSE	FALSE	FALSE	FALSE		866	224	30/06/2014 9:58	2007	Stereocontrolled Synthesis and Rearrangement of Epoxides	Imperial College Central Library	Hunsuk Chung	HC	Imperial College London	IMP	Alan Armstrong	AA	a.armstrong@imperial.ac.uk	PhD		Dongbang FTL
SJECIYLGISUNRO-UHFFFAOYAR	C1=CC=C(C=C1)P(=O)(C2=CC=CC=C2)ON	9130670	Don't Know	Yes	Yes	FALSE	FALSE	TRUE	FALSE	FALSE	FALSE	FALSE	TRUE	TRUE	FALSE	FALSE	TRUE	FALSE	FALSE	FALSE	FALSE		822	344	19/06/2014 14:11	2009	Cinchona Alkaloid-Mediated Asymmetric Synthesis of Amino Acids and Aziridines	Imperial College Central Library	Chloe Rachel Jenner	CRJ	Imperial College London	IMP	Alan Armstrong	AA	a.armstrong@imperial.ac.uk	PhD		EPSRC
RIVOPKBGZIXWDP-HTSPIMJTAI	CCCC[Sn](CCCC)(CCCC)C(Br)Br	9136795	Don't Know	Yes	Yes	FALSE	FALSE	TRUE	TRUE	FALSE	FALSE	FALSE	TRUE	TRUE	TRUE	FALSE	FALSE	FALSE	FALSE	FALSE	FALSE		857	146	01/07/2014 13:05	2008	Towards the Synthesis of Amphidinolides C, F and U	Imperial College Central Library	Constantina Pyrkotis	CP	Imperial College London	IMP	Alan Armstrong	AA	a.armstrong@imperial.ac.uk	PhD		A. G. Leventis Foundation
LTZQWMUBTQNHKB-NSCUHMNNBY	Br[C@H]=C(C(Cl)=O)C	9140403	Don't Know	Yes	Yes	FALSE	FALSE	TRUE	FALSE	FALSE	FALSE	FALSE	TRUE	FALSE	FALSE	FALSE	FALSE	TRUE	FALSE	FALSE	FALSE		857	171	01/07/2014 13:05	2008	Towards the Synthesis of Amphidinolides C, F and U	Imperial College Central Library	Constantina Pyrkotis	CP	Imperial College London	IMP	Alan Armstrong	AA	a.armstrong@imperial.ac.uk	PhD		A. G. Leventis Foundation
CGOJOQBYEAVATL-QPJJXVBHBC	COC1=CC=C(C=C1)/C=C/C(=O)Cl	9151623	Don't Know	Yes	Yes	FALSE	FALSE	TRUE	FALSE	FALSE	FALSE	FALSE	TRUE	FALSE	FALSE	FALSE	FALSE	FALSE	FALSE	FALSE	FALSE		875	158	07/07/2014 11:47	2005	Stereoselective Conjugate Addition of Cyanide	Imperial College Central Library	Nicola Jane Convine	NJC	Imperial College London	IMP	Alan Armstrong	AA	a.armstrong@imperial.ac.uk	PhD	GSK	EPSRC
OUJMZCPIRVTFCV-ONEGZZNKBO	CC(C)/C=C/C(Cl)=O	9161466	Don't Know	Yes	Yes	FALSE	FALSE	TRUE	FALSE	FALSE	FALSE	FALSE	TRUE	FALSE	FALSE	FALSE	FALSE	FALSE	FALSE	FALSE	FALSE		875	157	07/07/2014 11:47	2005	Stereoselective Conjugate Addition of Cyanide	Imperial College Central Library	Nicola Jane Convine	NJC	Imperial College London	IMP	Alan Armstrong	AA	a.armstrong@imperial.ac.uk	PhD	GSK	EPSRC
IVWXXBRAUIROFD-DUXPYHPUBR	CC(=CBr)C=O	9183261	Don't Know	Yes	Yes	FALSE	FALSE	TRUE	FALSE	FALSE	FALSE	FALSE	TRUE	FALSE	FALSE	FALSE	FALSE	FALSE	FALSE	FALSE	FALSE		857	150b	01/07/2014 13:05	2008	Towards the Synthesis of Amphidinolides C, F and U	Imperial College Central Library	Constantina Pyrkotis	CP	Imperial College London	IMP	Alan Armstrong	AA	a.armstrong@imperial.ac.uk	PhD		A. G. Leventis Foundation
MLBZQFDOSNWWIS-VAWYXSNFBQ	c1ccc(cc1)C=CC(=O)CS(=O)(=O)c2ccccc2	9197673	Don't Know	Yes	Yes	FALSE	FALSE	TRUE	FALSE	FALSE	FALSE	FALSE	TRUE	TRUE	FALSE	FALSE	FALSE	FALSE	FALSE	FALSE	FALSE		873	435	30/06/2014 9:55	2007	The Aminative Rearrangement of Dihydropyrans: A Novel Route to Substituted Proline Derivatives	Imperial College Central Library	Elizabeth Murray	EZ	Imperial College London	IMP	Alan Armstrong	AA	a.armstrong@imperial.ac.uk	PhD	Roche	EPSRC
QBAWLINTLWLGSZ-UHFFFAOYAG	O(CC#CCO)Cc1ccccc1	9205522	Don't Know	Yes	Yes	FALSE	FALSE	TRUE	FALSE	FALSE	FALSE	FALSE	TRUE	FALSE	FALSE	FALSE	FALSE	FALSE	FALSE	FALSE	FALSE		857	215	01/07/2014 13:05	2008	Towards the Synthesis of Amphidinolides C, F and U	Imperial College Central Library	Constantina Pyrkotis	CP	Imperial College London	IMP	Alan Armstrong	AA	a.armstrong@imperial.ac.uk	PhD		A. G. Leventis Foundation
SMYSSDAIMUTBFY-UHFFFAOYAN	CCC(=O)CS(=O)(=O)C1=CC=CC=C1	9206329	Don't Know	Yes	Yes	FALSE	FALSE	TRUE	FALSE	FALSE	FALSE	FALSE	TRUE	TRUE	FALSE	FALSE	FALSE	FALSE	FALSE	FALSE	FALSE		873	438	30/06/2014 9:55	2007	The Aminative Rearrangement of Dihydropyrans: A Novel Route to Substituted Proline Derivatives	Imperial College Central Library	Elizabeth Murray	EZ	Imperial College London	IMP	Alan Armstrong	AA	a.armstrong@imperial.ac.uk	PhD	Roche	EPSRC
QSNRHVZQROCGTP-UHFFFAOYAH	N#CC1(O[Si](C)(C)C)/C=C\CCC1	9227711	Don't Know	Yes	Yes	FALSE	FALSE	TRUE	FALSE	FALSE	FALSE	FALSE	TRUE	FALSE	FALSE	FALSE	FALSE	FALSE	FALSE	FALSE	FALSE		875	19	07/07/2014 11:47	2005	Stereoselective Conjugate Addition of Cyanide	Imperial College Central Library	Nicola Jane Convine	NJC	Imperial College London	IMP	Alan Armstrong	AA	a.armstrong@imperial.ac.uk	PhD	GSK	EPSRC
NNNOHBBOFIFCCL-UHFFFAOYAG	O=C1/C=C\CCC1C	9237488	Don't Know	Yes	Yes	FALSE	FALSE	TRUE	FALSE	FALSE	FALSE	FALSE	TRUE	FALSE	FALSE	FALSE	FALSE	FALSE	FALSE	FALSE	FALSE		875	26	07/07/2014 11:47	2005	Stereoselective Conjugate Addition of Cyanide	Imperial College Central Library	Nicola Jane Convine	NJC	Imperial College London	IMP	Alan Armstrong	AA	a.armstrong@imperial.ac.uk	PhD	GSK	EPSRC
CFZZYECNEFOQSS-AATRIKPKBS	CC(=O)/C=C/COCc1ccccc1	9270552	Don't Know	Yes	Yes	FALSE	FALSE	TRUE	FALSE	FALSE	FALSE	FALSE	TRUE	TRUE	TRUE	FALSE	FALSE	FALSE	FALSE	FALSE	FALSE		866	241	30/06/2014 9:58	2007	Stereocontrolled Synthesis and Rearrangement of Epoxides	Imperial College Central Library	Hunsuk Chung	HC	Imperial College London	IMP	Alan Armstrong	AA	a.armstrong@imperial.ac.uk	PhD		Dongbang FTL
CFZZYECNEFOQSS-AATRIKPKBS	CC(=O)/C=C/COCc1ccccc1	9270552	Don't Know	Yes	Yes	FALSE	FALSE	TRUE	FALSE	FALSE	FALSE	FALSE	TRUE	TRUE	FALSE	FALSE	FALSE	FALSE	FALSE	FALSE	FALSE		873	430	30/06/2014 9:55	2007	The Aminative Rearrangement of Dihydropyrans: A Novel Route to Substituted Proline Derivatives	Imperial College Central Library	Elizabeth Murray	EZ	Imperial College London	IMP	Alan Armstrong	AA	a.armstrong@imperial.ac.uk	PhD	Roche	EPSRC
WPYTUZZOEXPXAX-UHFFFAOYAN	CC(=CCCCCC1N(O1)Cc2ccccc2)C	9272014	Don't Know	Yes	Yes	FALSE	TRUE	TRUE	TRUE	FALSE	FALSE	FALSE	TRUE	TRUE	TRUE	FALSE	FALSE	FALSE	FALSE	FALSE	FALSE		831	114	26/06/2014 11:22	2000	New Methodologies for Selective Intramolecular Epoxidation	University of Nottingham Central stores 2 theses	Alistair G. Draffan	AGD	University of Nottingham	NOT	Alan Armstrong	AA	a.armstrong@imperial.ac.uk	PhD		EPSRC
MULMISXPVNLVDM-ARJAWSKDBD	CC(=CCC/C=C\CCCO)C	9291586	Don't Know	Yes	Yes	FALSE	TRUE	TRUE	TRUE	FALSE	FALSE	FALSE	TRUE	TRUE	TRUE	FALSE	FALSE	FALSE	FALSE	FALSE	FALSE		831	74	26/06/2014 11:22	2000	New Methodologies for Selective Intramolecular Epoxidation	University of Nottingham Central stores 2 theses	Alistair G. Draffan	AGD	University of Nottingham	NOT	Alan Armstrong	AA	a.armstrong@imperial.ac.uk	PhD		EPSRC
LIYRXLLUKJHOAS-LJQANCHMBZ	O=C[C@H](COC(c1ccccc1)(c2ccccc2)c3ccccc3)C	9317217	Don't Know	Yes	Yes	FALSE	FALSE	TRUE	FALSE	FALSE	FALSE	FALSE	TRUE	FALSE	FALSE	FALSE	FALSE	FALSE	FALSE	FALSE	FALSE		857	225	01/07/2014 13:05	2008	Towards the Synthesis of Amphidinolides C, F and U	Imperial College Central Library	Constantina Pyrkotis	CP	Imperial College London	IMP	Alan Armstrong	AA	a.armstrong@imperial.ac.uk	PhD		A. G. Leventis Foundation
NWOIPUJZEHPGMT-QPJJXVBHBE	O=P(OCC)(OCC)C(=O)/C=C/C	9393044	Don't Know	Yes	Yes	FALSE	FALSE	TRUE	FALSE	FALSE	FALSE	FALSE	TRUE	FALSE	FALSE	FALSE	FALSE	FALSE	FALSE	FALSE	FALSE		873	346	30/06/2014 9:55	2007	The Aminative Rearrangement of Dihydropyrans: A Novel Route to Substituted Proline Derivatives	Imperial College Central Library	Elizabeth Murray	EZ	Imperial College London	IMP	Alan Armstrong	AA	a.armstrong@imperial.ac.uk	PhD	Roche	EPSRC
VBLOWRDQLDSODQ-UHFFFAOYAF	O=C(\N=S(\c1ccccc1)C)OC(C)(C)C	9393714	Don't Know	Yes	Yes	FALSE	FALSE	TRUE	FALSE	FALSE	FALSE	FALSE	TRUE	FALSE	FALSE	FALSE	FALSE	FALSE	FALSE	FALSE	FALSE		828	73	20/06/2014 11:23	2004	Electrophilic Amination of Heteroatoms using an Alkoxy-carbonyl Oxaziridine	Imperial College Central Library	Richard Spencer Cooke	RSC	Imperial College London	IMP	Alan Armstrong	AA	a.armstrong@imperial.ac.uk	PhD		EPSRC
ZFOVCSTVYYYRSU-ZZXKWVIFBV	C1=CC(=CC=C1/C=C/C(=O)Cl)Cl	9427676	Don't Know	Yes	Yes	FALSE	FALSE	TRUE	FALSE	FALSE	FALSE	FALSE	TRUE	FALSE	FALSE	FALSE	FALSE	FALSE	FALSE	FALSE	FALSE		875	144	07/07/2014 11:47	2005	Stereoselective Conjugate Addition of Cyanide	Imperial College Central Library	Nicola Jane Convine	NJC	Imperial College London	IMP	Alan Armstrong	AA	a.armstrong@imperial.ac.uk	PhD	GSK	EPSRC
KCCNBGJOSIVTIZ-UHFFFAOYAZ	O=C(OCC)\C1=C(\OCCC1)CC	9450427	Don't Know	Yes	Yes	FALSE	TRUE	TRUE	TRUE	FALSE	FALSE	FALSE	TRUE	TRUE	TRUE	FALSE	FALSE	FALSE	FALSE	FALSE	FALSE		876	70	01/07/2014 13:07	2004	Studies Towards the Total Synthesis of FR182877	Imperial College Central Library	Frederick Woolf Goldberg	FWG	Imperial College London	IMP	Alan Armstrong	AA	a.armstrong@imperial.ac.uk	PhD	Novartis	EPSRC
LZNZYLOXZCFEMW-UHFFFAOYAJ	O=C2OC(\C=C)CC=1OCCCC=12	9484841	Don't Know	Yes	Yes	FALSE	TRUE	TRUE	TRUE	FALSE	FALSE	FALSE	TRUE	TRUE	TRUE	FALSE	FALSE	FALSE	FALSE	FALSE	FALSE		876	69	01/07/2014 13:07	2004	Studies Towards the Total Synthesis of FR182877	Imperial College Central Library	Frederick Woolf Goldberg	FWG	Imperial College London	IMP	Alan Armstrong	AA	a.armstrong@imperial.ac.uk	PhD	Novartis	EPSRC
OGMHLZVDKIJTMN-YFKPBYRVBR	CC[C@H](C)CC(=O)Cl	9518985	Don't Know	Yes	Yes	FALSE	FALSE	TRUE	FALSE	FALSE	FALSE	FALSE	TRUE	FALSE	FALSE	FALSE	FALSE	TRUE	TRUE	FALSE	FALSE		874	196	07/07/2014 11:32	2005	Total Synthesis of (+)-Belactosin A	Imperial College Central Library	James Nicholas Scutt	JNS	Imperial College London	IMP	Alan Armstrong	AA	a.armstrong@imperial.ac.uk	PhD		EPSRC
MQBBOBHXYRHXOG-UHFFFAOYAN	O=C2OC1(CCCCC1)CC=3OCCCC2=3	9576686	Don't Know	Yes	Yes	FALSE	TRUE	TRUE	TRUE	FALSE	FALSE	FALSE	TRUE	TRUE	TRUE	FALSE	TRUE	FALSE	FALSE	TRUE	FALSE		876	68	01/07/2014 13:07	2004	Studies Towards the Total Synthesis of FR182877	Imperial College Central Library	Frederick Woolf Goldberg	FWG	Imperial College London	IMP	Alan Armstrong	AA	a.armstrong@imperial.ac.uk	PhD	Novartis	EPSRC
QVCRJMFMMLTEBO-KPKJPENVBG	O=C(c1ccccc1)\C=C\COCc2ccccc2	9577405	Don't Know	Yes	Yes	FALSE	TRUE	TRUE	TRUE	FALSE	FALSE	FALSE	TRUE	TRUE	TRUE	FALSE	FALSE	FALSE	FALSE	FALSE	FALSE		822	273	19/06/2014 14:11	2009	Cinchona Alkaloid-Mediated Asymmetric Synthesis of Amino Acids and Aziridines	Imperial College Central Library	Chloe Rachel Jenner	CRJ	Imperial College London	IMP	Alan Armstrong	AA	a.armstrong@imperial.ac.uk	PhD		EPSRC
QWHGCFNVPGOQIF-UHFFFAOYAF	O(CC)C1O\C(=C/C(C1)COCc2ccccc2)C	9577682	Don't Know	Yes	Yes	FALSE	TRUE	TRUE	TRUE	FALSE	FALSE	FALSE	TRUE	TRUE	TRUE	FALSE	FALSE	FALSE	FALSE	FALSE	FALSE		866	239	30/06/2014 9:58	2007	Stereocontrolled Synthesis and Rearrangement of Epoxides	Imperial College Central Library	Hunsuk Chung	HC	Imperial College London	IMP	Alan Armstrong	AA	a.armstrong@imperial.ac.uk	PhD		Dongbang FTL
QWHGCFNVPGOQIF-UHFFFAOYAF	O(CC)C1O\C(=C/C(C1)COCc2ccccc2)C	9577682	Don't Know	Yes	No	TRUE	FALSE	TRUE	FALSE	FALSE	FALSE	FALSE	TRUE	FALSE	FALSE	FALSE	FALSE	FALSE	FALSE	FALSE	FALSE		873	195d	30/06/2014 9:55	2007	The Aminative Rearrangement of Dihydropyrans: A Novel Route to Substituted Proline Derivatives	Imperial College Central Library	Elizabeth Murray	EZ	Imperial College London	IMP	Alan Armstrong	AA	a.armstrong@imperial.ac.uk	PhD	Roche	EPSRC
JJMCBAQUYKQSKW-UHFFFAOYAM	O=C(OCC)C2(OC(=O)\C1=C(\OCCC1)C2)C(=O)OCC	9590160	Don't Know	Yes	Yes	FALSE	TRUE	TRUE	TRUE	FALSE	FALSE	FALSE	TRUE	TRUE	TRUE	FALSE	FALSE	FALSE	FALSE	FALSE	FALSE		876	50	01/07/2014 13:07	2004	Studies Towards the Total Synthesis of FR182877	Imperial College Central Library	Frederick Woolf Goldberg	FWG	Imperial College London	IMP	Alan Armstrong	AA	a.armstrong@imperial.ac.uk	PhD	Novartis	EPSRC
IPVOKKLZOPXJRZ-UHFFFAOYAS	O=C(OCC)C1(ON1C(=O)OC(C)(C)C)C(=O)OCC	9601144	Don't Know	Yes	Yes	FALSE	TRUE	TRUE	TRUE	FALSE	FALSE	FALSE	TRUE	TRUE	TRUE	FALSE	FALSE	FALSE	FALSE	FALSE	FALSE		828	45	20/06/2014 11:23	2004	Electrophilic Amination of Heteroatoms using an Alkoxy-carbonyl Oxaziridine	Imperial College Central Library	Richard Spencer Cooke	RSC	Imperial College London	IMP	Alan Armstrong	AA	a.armstrong@imperial.ac.uk	PhD		EPSRC
PBEMGCSEYRFHNO-UHFFFAOYAT	O=C1OC(CC/C=C)CCC1	9868660	Don't Know	Yes	Yes	FALSE	FALSE	TRUE	TRUE	FALSE	FALSE	FALSE	TRUE	FALSE	FALSE	FALSE	FALSE	FALSE	FALSE	FALSE	FALSE		876	137	01/07/2014 13:07	2004	Studies Towards the Total Synthesis of FR182877	Imperial College Central Library	Frederick Woolf Goldberg	FWG	Imperial College London	IMP	Alan Armstrong	AA	a.armstrong@imperial.ac.uk	PhD	Novartis	EPSRC
VQDQISMDUHBUFF-UHFFFAOYAO	C1=CC=C(C=C1)CCCC(=O)Cl	9964539	Don't Know	Yes	Yes	FALSE	FALSE	TRUE	FALSE	FALSE	FALSE	FALSE	TRUE	FALSE	FALSE	FALSE	FALSE	FALSE	FALSE	FALSE	FALSE		822	87	19/06/2014 14:11	2009	Cinchona Alkaloid-Mediated Asymmetric Synthesis of Amino Acids and Aziridines	Imperial College Central Library	Chloe Rachel Jenner	CRJ	Imperial College London	IMP	Alan Armstrong	AA	a.armstrong@imperial.ac.uk	PhD		EPSRC
FTHUQCQZQRXJLF-HWKANZROBF	CC(C)C/C=C/C(=O)O	10179103	Don't Know	Yes	Yes	FALSE	TRUE	TRUE	TRUE	FALSE	FALSE	FALSE	TRUE	TRUE	TRUE	FALSE	FALSE	FALSE	FALSE	FALSE	FALSE		875	140	07/07/2014 11:47	2005	Stereoselective Conjugate Addition of Cyanide	Imperial College Central Library	Nicola Jane Convine	NJC	Imperial College London	IMP	Alan Armstrong	AA	a.armstrong@imperial.ac.uk	PhD	GSK	EPSRC
XHJHGJBVGBKYJD-UHFFFAOYAX	CC(=O)CC(C)(C)C#N	10284222	Don't Know	Yes	Yes	FALSE	FALSE	TRUE	FALSE	FALSE	FALSE	FALSE	TRUE	FALSE	FALSE	FALSE	FALSE	FALSE	FALSE	FALSE	FALSE		875	56	07/07/2014 11:47	2005	Stereoselective Conjugate Addition of Cyanide	Imperial College Central Library	Nicola Jane Convine	NJC	Imperial College London	IMP	Alan Armstrong	AA	a.armstrong@imperial.ac.uk	PhD	GSK	EPSRC
MRNFIMQXVANEFK-UHFFFAOYAA	CCOC1CCC(=CO1)C	10296500	Don't Know	Yes	Yes	FALSE	TRUE	TRUE	TRUE	FALSE	FALSE	FALSE	TRUE	TRUE	TRUE	FALSE	FALSE	FALSE	FALSE	FALSE	FALSE		873	299	30/06/2014 9:55	2007	The Aminative Rearrangement of Dihydropyrans: A Novel Route to Substituted Proline Derivatives	Imperial College Central Library	Elizabeth Murray	EZ	Imperial College London	IMP	Alan Armstrong	AA	a.armstrong@imperial.ac.uk	PhD	Roche	EPSRC
UPZUEDDBUDQFQB-UHFFFAOYAB	CCOP(=O)(C[N+](=O)[O-])OCC	10337642	Don't Know	Yes	Yes	FALSE	FALSE	TRUE	FALSE	FALSE	FALSE	FALSE	TRUE	FALSE	FALSE	FALSE	FALSE	FALSE	FALSE	FALSE	FALSE		874	110	07/07/2014 11:32	2005	Total Synthesis of (+)-Belactosin A	Imperial College Central Library	James Nicholas Scutt	JNS	Imperial College London	IMP	Alan Armstrong	AA	a.armstrong@imperial.ac.uk	PhD		EPSRC
WRAXOEFICNTJOB-UHFFFAOYAI	CCCCC(=C)Br	10431447	Don't Know	Yes	Yes	FALSE	FALSE	TRUE	FALSE	FALSE	FALSE	FALSE	TRUE	FALSE	FALSE	FALSE	FALSE	TRUE	FALSE	FALSE	FALSE		857	151	01/07/2014 13:05	2008	Towards the Synthesis of Amphidinolides C, F and U	Imperial College Central Library	Constantina Pyrkotis	CP	Imperial College London	IMP	Alan Armstrong	AA	a.armstrong@imperial.ac.uk	PhD		A. G. Leventis Foundation
DKDLEWDOLBYOBH-UHFFFAOYAJ	CCOC1CC(/C=C(/C)O1)c2ccccc2	10542376	Don't Know	Yes	Yes	FALSE	TRUE	TRUE	FALSE	FALSE	FALSE	FALSE	TRUE	TRUE	TRUE	FALSE	FALSE	FALSE	FALSE	FALSE	FALSE		866	232	30/06/2014 9:58	2007	Stereocontrolled Synthesis and Rearrangement of Epoxides	Imperial College Central Library	Hunsuk Chung	HC	Imperial College London	IMP	Alan Armstrong	AA	a.armstrong@imperial.ac.uk	PhD		Dongbang FTL
DKDLEWDOLBYOBH-UHFFFAOYAJ	CCOC1CC(/C=C(/C)O1)c2ccccc2	10542376	Don't Know	Yes	Yes	FALSE	FALSE	TRUE	FALSE	FALSE	FALSE	FALSE	TRUE	TRUE	FALSE	FALSE	FALSE	FALSE	FALSE	FALSE	FALSE		873	195c	30/06/2014 9:55	2007	The Aminative Rearrangement of Dihydropyrans: A Novel Route to Substituted Proline Derivatives	Imperial College Central Library	Elizabeth Murray	EZ	Imperial College London	IMP	Alan Armstrong	AA	a.armstrong@imperial.ac.uk	PhD	Roche	EPSRC
MUTKETLQEPQKEP-UHFFFAOYAQ	O=C(O)C1NCCC1C(C)C	10610638	Don't Know	Yes	No	TRUE	TRUE	TRUE	TRUE	FALSE	FALSE	FALSE	TRUE	TRUE	TRUE	FALSE	TRUE	FALSE	FALSE	FALSE	FALSE		873	376	30/06/2014 9:55	2007	The Aminative Rearrangement of Dihydropyrans: A Novel Route to Substituted Proline Derivatives	Imperial College Central Library	Elizabeth Murray	EZ	Imperial College London	IMP	Alan Armstrong	AA	a.armstrong@imperial.ac.uk	PhD	Roche	EPSRC
GUGXRXLTTHFKHC-UHFFFAOYAY	CC(C)CC1CC(=O)NC1	10627785	Don't Know	Yes	No	FALSE	FALSE	TRUE	FALSE	FALSE	FALSE	FALSE	TRUE	FALSE	FALSE	FALSE	FALSE	FALSE	TRUE	FALSE	FALSE		875	133b	07/07/2014 11:47	2005	Stereoselective Conjugate Addition of Cyanide	Imperial College Central Library	Nicola Jane Convine	NJC	Imperial College London	IMP	Alan Armstrong	AA	a.armstrong@imperial.ac.uk	PhD	GSK	EPSRC
AGGHAYYWRVLIQO-UHFFFAOYAT	N#CC(C)CC(O)=O	10633500	Don't Know	Yes	Yes	FALSE	TRUE	TRUE	TRUE	FALSE	FALSE	FALSE	TRUE	TRUE	TRUE	FALSE	FALSE	FALSE	TRUE	FALSE	FALSE		875	121b	07/07/2014 11:47	2005	Stereoselective Conjugate Addition of Cyanide	Imperial College Central Library	Nicola Jane Convine	NJC	Imperial College London	IMP	Alan Armstrong	AA	a.armstrong@imperial.ac.uk	PhD	GSK	EPSRC
JWRBSVRDVDBQOA-VAWYXSNFBR	O=C2OCC(Cc1ccccc1)N2C(=O)/C=C/c3ccccc3	10664480	Don't Know	Yes	Yes	FALSE	FALSE	TRUE	FALSE	FALSE	FALSE	FALSE	TRUE	FALSE	FALSE	FALSE	TRUE	FALSE	TRUE	FALSE	FALSE		875	78	07/07/2014 11:47	2005	Stereoselective Conjugate Addition of Cyanide	Imperial College Central Library	Nicola Jane Convine	NJC	Imperial College London	IMP	Alan Armstrong	AA	a.armstrong@imperial.ac.uk	PhD	GSK	EPSRC
RJDDBRGASHENKL-UHFFFAOYAE	C1CC(=O)CC1C#N	10697508	Don't Know	Yes	Yes	FALSE	FALSE	TRUE	TRUE	FALSE	FALSE	FALSE	TRUE	FALSE	FALSE	FALSE	FALSE	FALSE	FALSE	FALSE	FALSE		875	58	07/07/2014 11:47	2005	Stereoselective Conjugate Addition of Cyanide	Imperial College Central Library	Nicola Jane Convine	NJC	Imperial College London	IMP	Alan Armstrong	AA	a.armstrong@imperial.ac.uk	PhD	GSK	EPSRC
PJEMEGHTTFJSTQ-UHFFFAOYAJ	c1ccc(c(c1)COCCCO)Br	11209265	Don't Know	Yes	Yes	FALSE	TRUE	TRUE	TRUE	FALSE	FALSE	FALSE	TRUE	TRUE	TRUE	FALSE	FALSE	FALSE	FALSE	FALSE	FALSE		876	172	01/07/2014 13:07	2004	Studies Towards the Total Synthesis of FR182877	Imperial College Central Library	Frederick Woolf Goldberg	FWG	Imperial College London	IMP	Alan Armstrong	AA	a.armstrong@imperial.ac.uk	PhD	Novartis	EPSRC
NWQIYPLHWGNZLH-UHFFFAOYAD	CC1CCC(C(C1)OC(=O)C2CC2c3ccccc3)C(C)C	11273789	Don't Know	Yes	No	TRUE	TRUE	TRUE	TRUE	FALSE	FALSE	FALSE	TRUE	TRUE	TRUE	FALSE	FALSE	FALSE	FALSE	FALSE	FALSE		874	133	07/07/2014 11:32	2005	Total Synthesis of (+)-Belactosin A	Imperial College Central Library	James Nicholas Scutt	JNS	Imperial College London	IMP	Alan Armstrong	AA	a.armstrong@imperial.ac.uk	PhD		EPSRC
WPTIXUDEALSQOF-UHFFFAOYAB	CCOC(=O)C1CC1COCc2ccccc2	11343354	Don't Know	Yes	Yes	FALSE	TRUE	TRUE	TRUE	FALSE	FALSE	FALSE	TRUE	TRUE	TRUE	FALSE	FALSE	FALSE	TRUE	FALSE	FALSE	ee	874	117	07/07/2014 11:32	2005	Total Synthesis of (+)-Belactosin A	Imperial College Central Library	James Nicholas Scutt	JNS	Imperial College London	IMP	Alan Armstrong	AA	a.armstrong@imperial.ac.uk	PhD		EPSRC
FYOFPRGAVPMDRY-UHFFFAOYAV	c1ccc(cc1)COCC2CC2C(=O)O	11343355	Don't Know	Yes	Yes	FALSE	TRUE	TRUE	TRUE	FALSE	FALSE	FALSE	TRUE	TRUE	TRUE	FALSE	FALSE	FALSE	TRUE	FALSE	FALSE		874	139	07/07/2014 11:32	2005	Total Synthesis of (+)-Belactosin A	Imperial College Central Library	James Nicholas Scutt	JNS	Imperial College London	IMP	Alan Armstrong	AA	a.armstrong@imperial.ac.uk	PhD		EPSRC
JHXMWVNCNSOCKW-UHFFFAOYAZ	c1ccc(cc1)C(=O)C2C(N2)c3ccc(cc3)Cl	12986191	Don't Know	Yes	Yes	FALSE	FALSE	TRUE	FALSE	FALSE	FALSE	FALSE	TRUE	TRUE	FALSE	FALSE	TRUE	FALSE	TRUE	FALSE	FALSE		822	373	19/06/2014 14:11	2009	Cinchona Alkaloid-Mediated Asymmetric Synthesis of Amino Acids and Aziridines	Imperial College Central Library	Chloe Rachel Jenner	CRJ	Imperial College London	IMP	Alan Armstrong	AA	a.armstrong@imperial.ac.uk	PhD		EPSRC
HZNHVKIJLRXCOQ-UHFFFAOYAO	CN1CCC=CC1=O	13397822	Don't Know	Yes	Yes	FALSE	TRUE	TRUE	TRUE	FALSE	FALSE	FALSE	TRUE	TRUE	TRUE	FALSE	FALSE	FALSE	FALSE	FALSE	FALSE		875	30	07/07/2014 11:47	2005	Stereoselective Conjugate Addition of Cyanide	Imperial College Central Library	Nicola Jane Convine	NJC	Imperial College London	IMP	Alan Armstrong	AA	a.armstrong@imperial.ac.uk	PhD	GSK	EPSRC
NHIOAYPFYQRMFW-UHFFFAOYAB	c1ccc(cc1)C(=O)C2CCC(=O)O2	13541318	Don't Know	Yes	Yes	FALSE	FALSE	TRUE	FALSE	FALSE	FALSE	FALSE	TRUE	TRUE	TRUE	FALSE	TRUE	FALSE	FALSE	FALSE	FALSE		866	309	30/06/2014 9:58	2007	Stereocontrolled Synthesis and Rearrangement of Epoxides	Imperial College Central Library	Hunsuk Chung	HC	Imperial College London	IMP	Alan Armstrong	AA	a.armstrong@imperial.ac.uk	PhD		Dongbang FTL
WCASXYBKJHWFMY-NSCUHMNNBR	C/C=C/CO	13871721	Don't Know	Yes	Yes	FALSE	FALSE	TRUE	FALSE	FALSE	FALSE	FALSE	TRUE	FALSE	FALSE	FALSE	FALSE	FALSE	FALSE	FALSE	FALSE		828	119	20/06/2014 11:23	2004	Electrophilic Amination of Heteroatoms using an Alkoxy-carbonyl Oxaziridine	Imperial College Central Library	Richard Spencer Cooke	RSC	Imperial College London	IMP	Alan Armstrong	AA	a.armstrong@imperial.ac.uk	PhD		EPSRC
YZRHIMNEVFYTAJ-SNAWJCMRBN	C/C=C/C(=O)N1C(COC1=O)C(C)C	14036791	Don't Know	Yes	Yes	FALSE	FALSE	TRUE	FALSE	FALSE	FALSE	FALSE	TRUE	FALSE	FALSE	FALSE	TRUE	FALSE	TRUE	FALSE	FALSE		875	75	07/07/2014 11:47	2005	Stereoselective Conjugate Addition of Cyanide	Imperial College Central Library	Nicola Jane Convine	NJC	Imperial College London	IMP	Alan Armstrong	AA	a.armstrong@imperial.ac.uk	PhD	GSK	EPSRC
PVUOBVLYQILCTE-UHFFFAOYAM	C1CC(CC(=O)C1)C#N	14949146	Don't Know	Yes	Yes	FALSE	FALSE	TRUE	TRUE	FALSE	FALSE	FALSE	TRUE	FALSE	FALSE	FALSE	FALSE	FALSE	FALSE	FALSE	FALSE		875	22	07/07/2014 11:47	2005	Stereoselective Conjugate Addition of Cyanide	Imperial College Central Library	Nicola Jane Convine	NJC	Imperial College London	IMP	Alan Armstrong	AA	a.armstrong@imperial.ac.uk	PhD	GSK	EPSRC
ZVGFHQPSUPUVOQ-HWKANZROBF	CC(C)C/C=C/C(=O)Cl	15072023	Don't Know	Yes	Yes	FALSE	FALSE	TRUE	FALSE	FALSE	FALSE	FALSE	TRUE	FALSE	FALSE	FALSE	FALSE	FALSE	FALSE	FALSE	FALSE		875	141	07/07/2014 11:47	2005	Stereoselective Conjugate Addition of Cyanide	Imperial College Central Library	Nicola Jane Convine	NJC	Imperial College London	IMP	Alan Armstrong	AA	a.armstrong@imperial.ac.uk	PhD	GSK	EPSRC
NQVBDTYIJUEQLV-DYWGDJMRBA	C/C=C/CC/C=C/CCC(=O)C	15562509	Don't Know	Yes	Yes	FALSE	TRUE	TRUE	TRUE	FALSE	FALSE	FALSE	TRUE	TRUE	TRUE	FALSE	FALSE	FALSE	FALSE	FALSE	FALSE		831	85	26/06/2014 11:22	2000	New Methodologies for Selective Intramolecular Epoxidation	University of Nottingham Central stores 2 theses	Alistair G. Draffan	AGD	University of Nottingham	NOT	Alan Armstrong	AA	a.armstrong@imperial.ac.uk	PhD		EPSRC
PGWRVDHCYUDYHP-UHFFFAOYAZ	CC(C)(C)OC(=O)C1CC1COCc2ccccc2	16101949	Don't Know	Yes	Yes	FALSE	TRUE	TRUE	TRUE	FALSE	FALSE	FALSE	TRUE	TRUE	TRUE	FALSE	FALSE	FALSE	FALSE	FALSE	FALSE		874	rac-121	07/07/2014 11:32	2005	Total Synthesis of (+)-Belactosin A	Imperial College Central Library	James Nicholas Scutt	JNS	Imperial College London	IMP	Alan Armstrong	AA	a.armstrong@imperial.ac.uk	PhD		EPSRC
AHINZAZIGFLFQL-UHFFFAOYAP	CCOP(=O)(CC(=O)N1C(COC1=O)Cc2ccccc2)OCC	19275909	Don't Know	Yes	Yes	FALSE	FALSE	FALSE	FALSE	FALSE	FALSE	FALSE	FALSE	FALSE	FALSE	FALSE	FALSE	FALSE	TRUE	FALSE	FALSE		874	138	07/07/2014 11:32	2005	Total Synthesis of (+)-Belactosin A	Imperial College Central Library	James Nicholas Scutt	JNS	Imperial College London	IMP	Alan Armstrong	AA	a.armstrong@imperial.ac.uk	PhD		EPSRC
XOJXZLAGXTXBEQ-UHFFFAOYAS	CC(CCO)C#N	19807817	Don't Know	Yes	No	FALSE	TRUE	TRUE	TRUE	FALSE	FALSE	FALSE	TRUE	TRUE	TRUE	FALSE	FALSE	FALSE	TRUE	FALSE	FALSE		875	124	07/07/2014 11:47	2005	Stereoselective Conjugate Addition of Cyanide	Imperial College Central Library	Nicola Jane Convine	NJC	Imperial College London	IMP	Alan Armstrong	AA	a.armstrong@imperial.ac.uk	PhD	GSK	EPSRC
CRYZBGFFQYMBPQ-UHFFFAOYAC	Cc1ccc(cc1)S(=O)(=O)N2CCC(C2C(=O)C)C(C)C	21150667	Don't Know	Yes	No	FALSE	TRUE	TRUE	TRUE	FALSE	FALSE	FALSE	TRUE	TRUE	TRUE	FALSE	TRUE	FALSE	FALSE	FALSE	FALSE		873	419	30/06/2014 9:55	2007	The Aminative Rearrangement of Dihydropyrans: A Novel Route to Substituted Proline Derivatives	Imperial College Central Library	Elizabeth Murray	EZ	Imperial College London	IMP	Alan Armstrong	AA	a.armstrong@imperial.ac.uk	PhD	Roche	EPSRC
GPYBLZCROOSNOX-UHFFFAOYAG	CC1=C(CCCO1)C(=O)OC	21167835	Don't Know	Yes	Yes	FALSE	TRUE	TRUE	TRUE	FALSE	FALSE	FALSE	TRUE	TRUE	TRUE	FALSE	FALSE	FALSE	FALSE	FALSE	FALSE		876	57	01/07/2014 13:07	2004	Studies Towards the Total Synthesis of FR182877	Imperial College Central Library	Frederick Woolf Goldberg	FWG	Imperial College London	IMP	Alan Armstrong	AA	a.armstrong@imperial.ac.uk	PhD	Novartis	EPSRC
SLLVDQNEKNACOC-UHFFFAOYAT	CC(=O)CC(C#N)c1ccccc1	21591564	Don't Know	Yes	Yes	FALSE	FALSE	TRUE	FALSE	FALSE	FALSE	FALSE	TRUE	FALSE	FALSE	FALSE	FALSE	FALSE	FALSE	FALSE	FALSE		875	60	07/07/2014 11:47	2005	Stereoselective Conjugate Addition of Cyanide	Imperial College Central Library	Nicola Jane Convine	NJC	Imperial College London	IMP	Alan Armstrong	AA	a.armstrong@imperial.ac.uk	PhD	GSK	EPSRC
UWPQLNCIOLEWJE-UHFFFAOYAK	CC1(C(O1)CCC=O)C	24221463	Don't Know	Yes	Yes	FALSE	TRUE	TRUE	TRUE	FALSE	FALSE	FALSE	TRUE	TRUE	TRUE	FALSE	FALSE	FALSE	FALSE	FALSE	FALSE		831	100	26/06/2014 11:22	2000	New Methodologies for Selective Intramolecular Epoxidation	University of Nottingham Central stores 2 theses	Alistair G. Draffan	AGD	University of Nottingham	NOT	Alan Armstrong	AA	a.armstrong@imperial.ac.uk	PhD		EPSRC
JKIPUAWORPLGEY-UHFFFAOYAK	c1ccc(cc1)C2C(N2)C(=O)c3ccco3	24793398	Don't Know	Don't Know	Don't Know	FALSE	FALSE	FALSE	FALSE	FALSE	FALSE	FALSE	FALSE	FALSE	FALSE	FALSE	FALSE	FALSE	FALSE	FALSE	FALSE		822		19/06/2014 14:11	2009	Cinchona Alkaloid-Mediated Asymmetric Synthesis of Amino Acids and Aziridines	Imperial College Central Library	Chloe Rachel Jenner	CRJ	Imperial College London	IMP	Alan Armstrong	AA	a.armstrong@imperial.ac.uk	PhD		EPSRC
UEOYWIJDFAYDQK-UHFFFAOYAR	Cc1ccc(cc1)S(=O)(=O)N2CCCC2C(=O)c3ccccc3	25172670	Don't Know	Yes	Yes	FALSE	TRUE	TRUE	TRUE	FALSE	FALSE	FALSE	TRUE	TRUE	TRUE	FALSE	FALSE	FALSE	FALSE	FALSE	FALSE		873	340	30/06/2014 9:55	2007	The Aminative Rearrangement of Dihydropyrans: A Novel Route to Substituted Proline Derivatives	Imperial College Central Library	Elizabeth Murray	EZ	Imperial College London	IMP	Alan Armstrong	AA	a.armstrong@imperial.ac.uk	PhD	Roche	EPSRC
NXVYPYHWONGEFQ-UHFFFAOYAY	CC(C)CC(CC(=O)O)N.Cl	26470533	Don't Know	Yes	Yes	FALSE	FALSE	TRUE	TRUE	FALSE	FALSE	FALSE	TRUE	FALSE	FALSE	FALSE	FALSE	FALSE	TRUE	FALSE	FALSE		875	8b	07/07/2014 11:47	2005	Stereoselective Conjugate Addition of Cyanide	Imperial College Central Library	Nicola Jane Convine	NJC	Imperial College London	IMP	Alan Armstrong	AA	a.armstrong@imperial.ac.uk	PhD	GSK	EPSRC
RCEHOHBPJZEWPH-UHFFFAOYAE	CCC(C)C(CC(=O)OC(C)(C)C)C(=O)N1C(COC1=O)Cc2ccccc2	26555943	Don't Know	Yes	Yes	FALSE	TRUE	TRUE	TRUE	FALSE	FALSE	FALSE	TRUE	TRUE	TRUE	FALSE	TRUE	FALSE	TRUE	FALSE	FALSE		874	227	07/07/2014 11:32	2005	Total Synthesis of (+)-Belactosin A	Imperial College Central Library	James Nicholas Scutt	JNS	Imperial College London	IMP	Alan Armstrong	AA	a.armstrong@imperial.ac.uk	PhD		EPSRC
IANVBMCYSWVZDJ-UHFFFAOYAA	CC(CO)C1SCCCS1	26575815	Don't Know	Yes	Yes	FALSE	FALSE	TRUE	FALSE	FALSE	FALSE	FALSE	TRUE	FALSE	FALSE	FALSE	FALSE	FALSE	FALSE	FALSE	FALSE		857	226	01/07/2014 13:05	2008	Towards the Synthesis of Amphidinolides C, F and U	Imperial College Central Library	Constantina Pyrkotis	CP	Imperial College London	IMP	Alan Armstrong	AA	a.armstrong@imperial.ac.uk	PhD		A. G. Leventis Foundation
CXJJDUMSAKCMIS-UHFFFAOYAL	CC(C)(C)OC(=O)CP(=O)(c1ccccc1)c2ccccc2	26583653	Don't Know	Yes	Yes	FALSE	TRUE	TRUE	TRUE	FALSE	FALSE	FALSE	TRUE	TRUE	TRUE	FALSE	TRUE	FALSE	FALSE	FALSE	FALSE		874	123	07/07/2014 11:32	2005	Total Synthesis of (+)-Belactosin A	Imperial College Central Library	James Nicholas Scutt	JNS	Imperial College London	IMP	Alan Armstrong	AA	a.armstrong@imperial.ac.uk	PhD		EPSRC
SKNMCRZGRMXQAW-UHFFFAOYAU	CC(CC(=O)O)CN.Cl	28542497	Don't Know	Yes	Yes	FALSE	FALSE	TRUE	FALSE	FALSE	FALSE	FALSE	TRUE	FALSE	FALSE	FALSE	FALSE	FALSE	FALSE	FALSE	FALSE		875	123	07/07/2014 11:47	2005	Stereoselective Conjugate Addition of Cyanide	Imperial College Central Library	Nicola Jane Convine	NJC	Imperial College London	IMP	Alan Armstrong	AA	a.armstrong@imperial.ac.uk	PhD	GSK	EPSRC
SHYHYFZNZQTOSJ-UHFFFAOYAD	Cc1ccc(cc1)S(=O)(=O)N2C(CCC2OC)C=O	28556122	Don't Know	Yes	No	TRUE	FALSE	TRUE	FALSE	FALSE	FALSE	FALSE	TRUE	FALSE	FALSE	FALSE	FALSE	FALSE	FALSE	FALSE	FALSE		866	387	30/06/2014 9:58	2007	Stereocontrolled Synthesis and Rearrangement of Epoxides	Imperial College Central Library	Hunsuk Chung	HC	Imperial College London	IMP	Alan Armstrong	AA	a.armstrong@imperial.ac.uk	PhD		Dongbang FTL
SHYHYFZNZQTOSJ-UHFFFAOYAD	Cc1ccc(cc1)S(=O)(=O)N2C(CCC2OC)C=O	28556122	Don't Know	Yes	Yes	FALSE	FALSE	TRUE	FALSE	FALSE	FALSE	FALSE	TRUE	TRUE	FALSE	FALSE	FALSE	FALSE	FALSE	FALSE	FALSE		873	217	30/06/2014 9:55	2007	The Aminative Rearrangement of Dihydropyrans: A Novel Route to Substituted Proline Derivatives	Imperial College Central Library	Elizabeth Murray	EZ	Imperial College London	IMP	Alan Armstrong	AA	a.armstrong@imperial.ac.uk	PhD	Roche	EPSRC
CLXQCOVGANTJSP-PKNBQFBNBT	CC(C)OC(=O)/C=C(\C)/c1ccccc1	28583002	Don't Know	Yes	Yes	FALSE	TRUE	TRUE	TRUE	FALSE	FALSE	FALSE	TRUE	TRUE	TRUE	FALSE	FALSE	FALSE	FALSE	FALSE	FALSE		875	68g	07/07/2014 11:47	2005	Stereoselective Conjugate Addition of Cyanide	Imperial College Central Library	Nicola Jane Convine	NJC	Imperial College London	IMP	Alan Armstrong	AA	a.armstrong@imperial.ac.uk	PhD	GSK	EPSRC
BMIPCCMPWHPOGN-UHFFFAOYAB	CC(C)C1COC(=O)N1C(=O)CCl	28681971	Don't Know	Yes	Yes	FALSE	FALSE	TRUE	FALSE	FALSE	FALSE	FALSE	TRUE	FALSE	FALSE	FALSE	FALSE	FALSE	TRUE	FALSE	FALSE		875	103	07/07/2014 11:47	2005	Stereoselective Conjugate Addition of Cyanide	Imperial College Central Library	Nicola Jane Convine	NJC	Imperial College London	IMP	Alan Armstrong	AA	a.armstrong@imperial.ac.uk	PhD	GSK	EPSRC
QAJLLVGKRSMUFD-UHFFFAOYAY	CC1(C(O1)CCCOCc2ccccc2)C	28683461	Don't Know	Yes	Yes	FALSE	TRUE	TRUE	TRUE	FALSE	FALSE	FALSE	TRUE	TRUE	TRUE	FALSE	FALSE	FALSE	FALSE	FALSE	FALSE		831	103	26/06/2014 11:22	2000	New Methodologies for Selective Intramolecular Epoxidation	University of Nottingham Central stores 2 theses	Alistair G. Draffan	AGD	University of Nottingham	NOT	Alan Armstrong	AA	a.armstrong@imperial.ac.uk	PhD		EPSRC
VYEVYERUTYFIBM-UHFFFAOYAH	CC(C)C1COC(=O)N1C(=O)C=C(C)C	28713793	Don't Know	Yes	Yes	FALSE	FALSE	TRUE	FALSE	FALSE	FALSE	FALSE	TRUE	FALSE	FALSE	FALSE	FALSE	FALSE	TRUE	FALSE	FALSE		875	97	07/07/2014 11:47	2005	Stereoselective Conjugate Addition of Cyanide	Imperial College Central Library	Nicola Jane Convine	NJC	Imperial College London	IMP	Alan Armstrong	AA	a.armstrong@imperial.ac.uk	PhD	GSK	EPSRC
MRQHMUMRPVCYOP-WAYWQWQTBZ	CCC/C=C\C(C)CC(=O)CCl	29316253	Don't Know	Yes	Yes	FALSE	TRUE	TRUE	TRUE	FALSE	FALSE	FALSE	TRUE	TRUE	TRUE	FALSE	FALSE	FALSE	FALSE	FALSE	FALSE		831	69	26/06/2014 11:22	2000	New Methodologies for Selective Intramolecular Epoxidation	University of Nottingham Central stores 2 theses	Alistair G. Draffan	AGD	University of Nottingham	NOT	Alan Armstrong	AA	a.armstrong@imperial.ac.uk	PhD		EPSRC
QPYGPCRJJBNROX-WAYWQWQTBQ	CCC/C=C\C(C)CCC(=O)CCl	29316255	Don't Know	Yes	Yes	FALSE	TRUE	TRUE	TRUE	FALSE	FALSE	FALSE	TRUE	TRUE	FALSE	FALSE	FALSE	FALSE	FALSE	FALSE	FALSE		831	70	26/06/2014 11:22	2000	New Methodologies for Selective Intramolecular Epoxidation	University of Nottingham Central stores 2 theses	Alistair G. Draffan	AGD	University of Nottingham	NOT	Alan Armstrong	AA	a.armstrong@imperial.ac.uk	PhD		EPSRC
ZPPKRBMZJGKPEI-ALCCZGGFBH	CCC/C=C\C(C)CCCC(=O)CCl	29316256	Don't Know	Yes	Yes	FALSE	TRUE	TRUE	TRUE	FALSE	FALSE	FALSE	TRUE	TRUE	TRUE	FALSE	FALSE	FALSE	FALSE	FALSE	FALSE		831	71	26/06/2014 11:22	2000	New Methodologies for Selective Intramolecular Epoxidation	University of Nottingham Central stores 2 theses	Alistair G. Draffan	AGD	University of Nottingham	NOT	Alan Armstrong	AA	a.armstrong@imperial.ac.uk	PhD		EPSRC
QSAYJQQEZNLMKA-HYXAFXHYBX	CC(=CCC/C=C\CCC(=O)O)C	29316257	Don't Know	Yes	Yes	FALSE	TRUE	TRUE	TRUE	FALSE	FALSE	FALSE	TRUE	TRUE	TRUE	FALSE	FALSE	FALSE	FALSE	FALSE	FALSE		831	75	26/06/2014 11:22	2000	New Methodologies for Selective Intramolecular Epoxidation	University of Nottingham Central stores 2 theses	Alistair G. Draffan	AGD	University of Nottingham	NOT	Alan Armstrong	AA	a.armstrong@imperial.ac.uk	PhD		EPSRC
XUZMSBJAHBRQCT-UHFFFAOYAH	COc1ccc(cc1)C2C(N2)C(=O)c3ccccc3	29318860	Don't Know	Yes	Yes	FALSE	FALSE	TRUE	FALSE	FALSE	FALSE	FALSE	TRUE	TRUE	TRUE	FALSE	FALSE	FALSE	TRUE	FALSE	FALSE		822	372	19/06/2014 14:11	2009	Cinchona Alkaloid-Mediated Asymmetric Synthesis of Amino Acids and Aziridines	Imperial College Central Library	Chloe Rachel Jenner	CRJ	Imperial College London	IMP	Alan Armstrong	AA	a.armstrong@imperial.ac.uk	PhD		EPSRC
AMLUCUXKZRJUOC-UHFFFAOYAK	CC(=CC(=O)c1ccc(c(c1)OC)OC)C	30801281	Don't Know	Yes	Yes	FALSE	TRUE	TRUE	TRUE	FALSE	FALSE	FALSE	TRUE	TRUE	TRUE	FALSE	FALSE	FALSE	FALSE	FALSE	FALSE		866	318	30/06/2014 9:58	2007	Stereocontrolled Synthesis and Rearrangement of Epoxides	Imperial College Central Library	Hunsuk Chung	HC	Imperial College London	IMP	Alan Armstrong	AA	a.armstrong@imperial.ac.uk	PhD		Dongbang FTL
BVIXZDLZJRSWIC-WHFBIAKZBN	CCOC(=O)[C@@H]1[C@@H](C(=O)O1)C	30988996	Don't Know	Yes	Yes	FALSE	TRUE	TRUE	TRUE	FALSE	FALSE	FALSE	TRUE	TRUE	TRUE	FALSE	FALSE	FALSE	TRUE	FALSE	FALSE		822	351	19/06/2014 14:11	2009	Cinchona Alkaloid-Mediated Asymmetric Synthesis of Amino Acids and Aziridines	Imperial College Central Library	Chloe Rachel Jenner	CRJ	Imperial College London	IMP	Alan Armstrong	AA	a.armstrong@imperial.ac.uk	PhD		EPSRC
KGJJMWFOHHZLHP-WDSKDSINBY	CC[C@H]1[C@H](OC1=O)C(=O)OCC	30988997	Don't Know	Yes	Yes	FALSE	FALSE	TRUE	FALSE	FALSE	FALSE	FALSE	TRUE	FALSE	FALSE	FALSE	FALSE	FALSE	TRUE	FALSE	FALSE		822	352	19/06/2014 14:11	2009	Cinchona Alkaloid-Mediated Asymmetric Synthesis of Amino Acids and Aziridines	Imperial College Central Library	Chloe Rachel Jenner	CRJ	Imperial College London	IMP	Alan Armstrong	AA	a.armstrong@imperial.ac.uk	PhD		EPSRC
KGJJMWFOHHZLHP-PHDIDXHHBI	CC[C@@H]1[C@@H](OC1=O)C(=O)OCC	30988998	Don't Know	Yes	Yes	FALSE	TRUE	TRUE	TRUE	FALSE	FALSE	FALSE	TRUE	TRUE	TRUE	FALSE	FALSE	FALSE	TRUE	FALSE	FALSE		822	352	19/06/2014 14:11	2009	Cinchona Alkaloid-Mediated Asymmetric Synthesis of Amino Acids and Aziridines	Imperial College Central Library	Chloe Rachel Jenner	CRJ	Imperial College London	IMP	Alan Armstrong	AA	a.armstrong@imperial.ac.uk	PhD		EPSRC
USQWCHLJGCCHRO-BQBZGAKWBW	CCOC(=O)[C@@H]1[C@@H](C(=O)O1)C(C)C	30988999	Don't Know	Yes	Yes	FALSE	TRUE	TRUE	TRUE	FALSE	FALSE	FALSE	TRUE	TRUE	TRUE	FALSE	FALSE	FALSE	TRUE	FALSE	FALSE		822	353 2S,3S	19/06/2014 14:11	2009	Cinchona Alkaloid-Mediated Asymmetric Synthesis of Amino Acids and Aziridines	Imperial College Central Library	Chloe Rachel Jenner	CRJ	Imperial College London	IMP	Alan Armstrong	AA	a.armstrong@imperial.ac.uk	PhD		EPSRC
USQWCHLJGCCHRO-RNFRBKRXBS	CCOC(=O)[C@H]1[C@H](C(=O)O1)C(C)C	30989000	Don't Know	Yes	Yes	FALSE	TRUE	TRUE	TRUE	FALSE	FALSE	FALSE	TRUE	TRUE	TRUE	FALSE	FALSE	FALSE	TRUE	FALSE	FALSE		822	353 2R, 3R	19/06/2014 14:11	2009	Cinchona Alkaloid-Mediated Asymmetric Synthesis of Amino Acids and Aziridines	Imperial College Central Library	Chloe Rachel Jenner	CRJ	Imperial College London	IMP	Alan Armstrong	AA	a.armstrong@imperial.ac.uk	PhD		EPSRC
ISXJSZNLNBQNBD-QWRGUYRKBQ	CCOC(=O)[C@@H]1[C@@H](C(=O)O1)Cc2ccccc2	30989001	Don't Know	Yes	Yes	FALSE	TRUE	TRUE	TRUE	FALSE	FALSE	FALSE	TRUE	TRUE	TRUE	FALSE	FALSE	FALSE	TRUE	FALSE	FALSE		822	2S, 3S 354	19/06/2014 14:11	2009	Cinchona Alkaloid-Mediated Asymmetric Synthesis of Amino Acids and Aziridines	Imperial College Central Library	Chloe Rachel Jenner	CRJ	Imperial College London	IMP	Alan Armstrong	AA	a.armstrong@imperial.ac.uk	PhD		EPSRC
JQXYOYBRUAHZIY-RYUDHWBXBT	CCOC(=O)[C@@H]1[C@@H](C(=O)O1)CCc2ccccc2	30989002	Don't Know	Yes	Yes	FALSE	TRUE	TRUE	TRUE	FALSE	FALSE	FALSE	TRUE	TRUE	TRUE	FALSE	FALSE	FALSE	TRUE	FALSE	FALSE		822	2S, 3S 355	19/06/2014 14:11	2009	Cinchona Alkaloid-Mediated Asymmetric Synthesis of Amino Acids and Aziridines	Imperial College Central Library	Chloe Rachel Jenner	CRJ	Imperial College London	IMP	Alan Armstrong	AA	a.armstrong@imperial.ac.uk	PhD		EPSRC
DPIQRHFFGULEDI-SFTDATJTBG	CCOC(=O)[C@@H]1[C@@H](C(=O)O1)CCO[Si](c2ccccc2)(c3ccccc3)C(C)(C)C	30989003	Don't Know	Yes	Yes	FALSE	TRUE	TRUE	TRUE	FALSE	FALSE	FALSE	TRUE	TRUE	TRUE	FALSE	FALSE	FALSE	TRUE	FALSE	FALSE		822	2S,3S 356	19/06/2014 14:11	2009	Cinchona Alkaloid-Mediated Asymmetric Synthesis of Amino Acids and Aziridines	Imperial College Central Library	Chloe Rachel Jenner	CRJ	Imperial College London	IMP	Alan Armstrong	AA	a.armstrong@imperial.ac.uk	PhD		EPSRC
BVIXZDLZJRSWIC-RFZPGFLSBB	CCOC(=O)[C@H]1[C@H](C(=O)O1)C	30989004	Don't Know	Yes	Yes	FALSE	FALSE	TRUE	FALSE	FALSE	FALSE	FALSE	TRUE	FALSE	FALSE	FALSE	FALSE	FALSE	FALSE	FALSE	FALSE		822	rac-351	19/06/2014 14:11	2009	Cinchona Alkaloid-Mediated Asymmetric Synthesis of Amino Acids and Aziridines	Imperial College Central Library	Chloe Rachel Jenner	CRJ	Imperial College London	IMP	Alan Armstrong	AA	a.armstrong@imperial.ac.uk	PhD		EPSRC
JQXYOYBRUAHZIY-VXGBXAGGBI	CCOC(=O)[C@H]1[C@H](C(=O)O1)CCc2ccccc2	30989005	Don't Know	Yes	Yes	FALSE	FALSE	TRUE	FALSE	FALSE	FALSE	FALSE	TRUE	FALSE	FALSE	FALSE	FALSE	FALSE	FALSE	FALSE	FALSE		822	rac-355	19/06/2014 14:11	2009	Cinchona Alkaloid-Mediated Asymmetric Synthesis of Amino Acids and Aziridines	Imperial College Central Library	Chloe Rachel Jenner	CRJ	Imperial College London	IMP	Alan Armstrong	AA	a.armstrong@imperial.ac.uk	PhD		EPSRC
DPIQRHFFGULEDI-NHCUHLMSBI	CCOC(=O)[C@H]1[C@H](C(=O)O1)CCO[Si](c2ccccc2)(c3ccccc3)C(C)(C)C	30989006	Don't Know	Yes	Yes	FALSE	FALSE	TRUE	FALSE	FALSE	FALSE	FALSE	TRUE	FALSE	FALSE	FALSE	FALSE	FALSE	FALSE	FALSE	FALSE		822	rac-356	19/06/2014 14:11	2009	Cinchona Alkaloid-Mediated Asymmetric Synthesis of Amino Acids and Aziridines	Imperial College Central Library	Chloe Rachel Jenner	CRJ	Imperial College London	IMP	Alan Armstrong	AA	a.armstrong@imperial.ac.uk	PhD		EPSRC
HMFASJSQOBPGPC-CRCLSJGQBR	CCOC(=O)[C@@H]([C@H](C)C(=O)O)N=[N+]=[N-]	30989007	Don't Know	Yes	No	TRUE	TRUE	TRUE	TRUE	FALSE	FALSE	FALSE	TRUE	TRUE	TRUE	FALSE	FALSE	FALSE	TRUE	FALSE	FALSE		822	357	19/06/2014 14:11	2009	Cinchona Alkaloid-Mediated Asymmetric Synthesis of Amino Acids and Aziridines	Imperial College Central Library	Chloe Rachel Jenner	CRJ	Imperial College London	IMP	Alan Armstrong	AA	a.armstrong@imperial.ac.uk	PhD		EPSRC
DRIPVZMFGPUZMS-NTSWFWBYBK	CC[C@@H]([C@H](C(=O)OCC)N=[N+]=[N-])C(=O)O	30989008	Don't Know	Yes	No	TRUE	TRUE	TRUE	TRUE	FALSE	FALSE	FALSE	TRUE	TRUE	TRUE	FALSE	FALSE	FALSE	TRUE	FALSE	FALSE		822	358	19/06/2014 14:11	2009	Cinchona Alkaloid-Mediated Asymmetric Synthesis of Amino Acids and Aziridines	Imperial College Central Library	Chloe Rachel Jenner	CRJ	Imperial College London	IMP	Alan Armstrong	AA	a.armstrong@imperial.ac.uk	PhD		EPSRC
QUUKRZRJDWNRKE-NKWVEPMBBB	CCOC(=O)[C@@H]([C@H](C(C)C)C(=O)O)N=[N+]=[N-]	30989009	Don't Know	Yes	No	FALSE	TRUE	TRUE	TRUE	FALSE	FALSE	FALSE	TRUE	TRUE	TRUE	FALSE	FALSE	FALSE	TRUE	FALSE	FALSE		822	359	19/06/2014 14:11	2009	Cinchona Alkaloid-Mediated Asymmetric Synthesis of Amino Acids and Aziridines	Imperial College Central Library	Chloe Rachel Jenner	CRJ	Imperial College London	IMP	Alan Armstrong	AA	a.armstrong@imperial.ac.uk	PhD		EPSRC
LAHQSGACESLQKV-NWDGAFQWBR	CCOC(=O)[C@@H]([C@H](CCc1ccccc1)C(=O)O)N=[N+]=[N-]	30989010	Don't Know	Yes	No	FALSE	TRUE	TRUE	TRUE	FALSE	FALSE	FALSE	TRUE	TRUE	TRUE	FALSE	FALSE	FALSE	TRUE	FALSE	FALSE		822	360	19/06/2014 14:11	2009	Cinchona Alkaloid-Mediated Asymmetric Synthesis of Amino Acids and Aziridines	Imperial College Central Library	Chloe Rachel Jenner	CRJ	Imperial College London	IMP	Alan Armstrong	AA	a.armstrong@imperial.ac.uk	PhD		EPSRC
DWZMKPURVUIUCO-CRCLSJGQBY	CCOC(=O)[C@@H]([C@H](C)C(=O)O)N	30989011	Don't Know	Yes	No	TRUE	TRUE	TRUE	TRUE	FALSE	FALSE	FALSE	TRUE	TRUE	TRUE	FALSE	FALSE	FALSE	TRUE	FALSE	FALSE		822	361	19/06/2014 14:11	2009	Cinchona Alkaloid-Mediated Asymmetric Synthesis of Amino Acids and Aziridines	Imperial College Central Library	Chloe Rachel Jenner	CRJ	Imperial College London	IMP	Alan Armstrong	AA	a.armstrong@imperial.ac.uk	PhD		EPSRC
LOZMEGKBCCFFID-NTSWFWBYBI	CC[C@@H]([C@H](C(=O)OCC)N)C(=O)O	30989012	Don't Know	Yes	No	TRUE	TRUE	TRUE	TRUE	FALSE	FALSE	FALSE	TRUE	TRUE	TRUE	FALSE	TRUE	FALSE	TRUE	FALSE	FALSE		822	362	19/06/2014 14:11	2009	Cinchona Alkaloid-Mediated Asymmetric Synthesis of Amino Acids and Aziridines	Imperial College Central Library	Chloe Rachel Jenner	CRJ	Imperial College London	IMP	Alan Armstrong	AA	a.armstrong@imperial.ac.uk	PhD		EPSRC
ZVZDHEWAPSXULH-NKWVEPMBBX	CCOC(=O)[C@@H]([C@H](C(C)C)C(=O)O)N	30989013	Don't Know	Yes	No	TRUE	TRUE	TRUE	TRUE	FALSE	FALSE	FALSE	TRUE	TRUE	TRUE	FALSE	TRUE	FALSE	TRUE	FALSE	FALSE		822	363	19/06/2014 14:11	2009	Cinchona Alkaloid-Mediated Asymmetric Synthesis of Amino Acids and Aziridines	Imperial College Central Library	Chloe Rachel Jenner	CRJ	Imperial College London	IMP	Alan Armstrong	AA	a.armstrong@imperial.ac.uk	PhD		EPSRC
IWBAEJYEYBBICF-NWDGAFQWBK	CCOC(=O)[C@@H]([C@H](CCc1ccccc1)C(=O)O)N	30989014	Don't Know	Yes	No	TRUE	TRUE	TRUE	TRUE	FALSE	FALSE	FALSE	TRUE	TRUE	TRUE	FALSE	TRUE	FALSE	TRUE	FALSE	FALSE		822	364	19/06/2014 14:11	2009	Cinchona Alkaloid-Mediated Asymmetric Synthesis of Amino Acids and Aziridines	Imperial College Central Library	Chloe Rachel Jenner	CRJ	Imperial College London	IMP	Alan Armstrong	AA	a.armstrong@imperial.ac.uk	PhD		EPSRC
FCVZXIOQQZOAHW-ORAYPTAEBH	C[C@@H]([C@H](C(=O)OC)NC(=O)OCC1c2ccccc2-c3c1cccc3)C(=O)OC	30989015	Don't Know	Yes	Yes	FALSE	TRUE	TRUE	TRUE	FALSE	FALSE	FALSE	TRUE	TRUE	TRUE	FALSE	FALSE	FALSE	TRUE	FALSE	FALSE		822	98	19/06/2014 14:11	2009	Cinchona Alkaloid-Mediated Asymmetric Synthesis of Amino Acids and Aziridines	Imperial College Central Library	Chloe Rachel Jenner	CRJ	Imperial College London	IMP	Alan Armstrong	AA	a.armstrong@imperial.ac.uk	PhD		EPSRC
PIJNQFJPQDCAFO-BQYQJAHWBD	Cc1cc(sc1)C(=O)/C=C/c2ccccc2	30989016	Don't Know	Yes	Yes	FALSE	TRUE	TRUE	TRUE	FALSE	FALSE	FALSE	TRUE	TRUE	TRUE	FALSE	TRUE	FALSE	FALSE	FALSE	FALSE		822	297	19/06/2014 14:11	2009	Cinchona Alkaloid-Mediated Asymmetric Synthesis of Amino Acids and Aziridines	Imperial College Central Library	Chloe Rachel Jenner	CRJ	Imperial College London	IMP	Alan Armstrong	AA	a.armstrong@imperial.ac.uk	PhD		EPSRC
VDWNOLJHIFHWED-KBXRYBNXBF	c1ccc(cc1)/C=C/C=C/C(=O)c2ccc(s2)Cl	30989017	Don't Know	Yes	Yes	FALSE	TRUE	TRUE	TRUE	FALSE	FALSE	FALSE	TRUE	TRUE	TRUE	FALSE	TRUE	FALSE	FALSE	FALSE	FALSE		822	295	19/06/2014 14:11	2009	Cinchona Alkaloid-Mediated Asymmetric Synthesis of Amino Acids and Aziridines	Imperial College Central Library	Chloe Rachel Jenner	CRJ	Imperial College London	IMP	Alan Armstrong	AA	a.armstrong@imperial.ac.uk	PhD		EPSRC
OZYNMQOGVVJZMW-NXZHAISVBV	Cc1cc(sc1)C(=O)/C=C/C=C/c2ccccc2	30989018	Don't Know	Yes	Yes	FALSE	TRUE	TRUE	FALSE	FALSE	FALSE	FALSE	TRUE	TRUE	TRUE	FALSE	TRUE	FALSE	FALSE	FALSE	FALSE		822	298	19/06/2014 14:11	2009	Cinchona Alkaloid-Mediated Asymmetric Synthesis of Amino Acids and Aziridines	Imperial College Central Library	Chloe Rachel Jenner	CRJ	Imperial College London	IMP	Alan Armstrong	AA	a.armstrong@imperial.ac.uk	PhD		EPSRC
XCXUGYWJUFJFON-UHFFFAOYAU	Cc1ccc(cc1)C2C(N2)(C)C(=O)c3ccccc3	30989019	Don't Know	Yes	No	TRUE	TRUE	TRUE	TRUE	FALSE	FALSE	FALSE	TRUE	TRUE	TRUE	FALSE	FALSE	FALSE	FALSE	FALSE	FALSE		822	rac-244	19/06/2014 14:11	2009	Cinchona Alkaloid-Mediated Asymmetric Synthesis of Amino Acids and Aziridines	Imperial College Central Library	Chloe Rachel Jenner	CRJ	Imperial College London	IMP	Alan Armstrong	AA	a.armstrong@imperial.ac.uk	PhD		EPSRC
QSDBZJKJFHYIJL-VAWYXSNFBH	c1ccc(cc1)/C=C/C2C(N2)C(=O)c3ccccc3	30989020	Don't Know	Yes	Yes	FALSE	TRUE	TRUE	TRUE	FALSE	FALSE	FALSE	TRUE	TRUE	TRUE	FALSE	FALSE	FALSE	FALSE	FALSE	FALSE		822	rac-285	19/06/2014 14:11	2009	Cinchona Alkaloid-Mediated Asymmetric Synthesis of Amino Acids and Aziridines	Imperial College Central Library	Chloe Rachel Jenner	CRJ	Imperial College London	IMP	Alan Armstrong	AA	a.armstrong@imperial.ac.uk	PhD		EPSRC
ILIJRPOTEYMWPG-UHFFFAOYAF	c1ccc(cc1)C2C(N2)C(=O)c3cccs3	30989021	Don't Know	Yes	Yes	FALSE	TRUE	TRUE	TRUE	FALSE	FALSE	FALSE	TRUE	TRUE	TRUE	FALSE	TRUE	FALSE	FALSE	FALSE	FALSE		822	rac-365	19/06/2014 14:11	2009	Cinchona Alkaloid-Mediated Asymmetric Synthesis of Amino Acids and Aziridines	Imperial College Central Library	Chloe Rachel Jenner	CRJ	Imperial College London	IMP	Alan Armstrong	AA	a.armstrong@imperial.ac.uk	PhD		EPSRC
XUXGRLGAGXKXFX-UHFFFAOYAP	c1ccc(cc1)C2C(N2)C(=O)c3ccc(s3)Cl	30989022	Don't Know	Yes	No	FALSE	TRUE	TRUE	TRUE	FALSE	FALSE	FALSE	TRUE	TRUE	TRUE	FALSE	TRUE	FALSE	FALSE	FALSE	FALSE		822	rac-366	19/06/2014 14:11	2009	Cinchona Alkaloid-Mediated Asymmetric Synthesis of Amino Acids and Aziridines	Imperial College Central Library	Chloe Rachel Jenner	CRJ	Imperial College London	IMP	Alan Armstrong	AA	a.armstrong@imperial.ac.uk	PhD		EPSRC
IYBBYKBNIOOZJI-UHFFFAOYAP	Cc1cc(sc1)C(=O)C2C(N2)c3ccccc3	30989023	Don't Know	Yes	Yes	FALSE	TRUE	TRUE	TRUE	FALSE	FALSE	FALSE	TRUE	TRUE	TRUE	FALSE	FALSE	FALSE	FALSE	FALSE	FALSE		822	rac-367	19/06/2014 14:11	2009	Cinchona Alkaloid-Mediated Asymmetric Synthesis of Amino Acids and Aziridines	Imperial College Central Library	Chloe Rachel Jenner	CRJ	Imperial College London	IMP	Alan Armstrong	AA	a.armstrong@imperial.ac.uk	PhD		EPSRC
JCDABISBPFRTEP-CMDGGOBGBX	c1ccc(cc1)/C=C/C2C(N2)C(=O)c3cccs3	30989024	Don't Know	Yes	Yes	FALSE	TRUE	TRUE	TRUE	FALSE	FALSE	FALSE	TRUE	TRUE	TRUE	FALSE	FALSE	FALSE	FALSE	FALSE	FALSE		822	rac-287	19/06/2014 14:11	2009	Cinchona Alkaloid-Mediated Asymmetric Synthesis of Amino Acids and Aziridines	Imperial College Central Library	Chloe Rachel Jenner	CRJ	Imperial College London	IMP	Alan Armstrong	AA	a.armstrong@imperial.ac.uk	PhD		EPSRC
ZULZYJGUOPTCQB-VOTSOKGWBT	c1ccc(cc1)/C=C/C2C(N2)C(=O)c3ccc(s3)Cl	30989025	Don't Know	Yes	Yes	FALSE	TRUE	TRUE	TRUE	FALSE	FALSE	FALSE	TRUE	TRUE	TRUE	FALSE	FALSE	FALSE	FALSE	FALSE	FALSE		822	rac-368	19/06/2014 14:11	2009	Cinchona Alkaloid-Mediated Asymmetric Synthesis of Amino Acids and Aziridines	Imperial College Central Library	Chloe Rachel Jenner	CRJ	Imperial College London	IMP	Alan Armstrong	AA	a.armstrong@imperial.ac.uk	PhD		EPSRC
UJYHBPPZOJKMPL-BQYQJAHWBU	Cc1cc(sc1)C(=O)C2C(N2)/C=C/c3ccccc3	30989026	Don't Know	Yes	Yes	FALSE	TRUE	TRUE	TRUE	FALSE	FALSE	FALSE	TRUE	TRUE	TRUE	FALSE	FALSE	FALSE	FALSE	FALSE	FALSE		822	rac-369	19/06/2014 14:11	2009	Cinchona Alkaloid-Mediated Asymmetric Synthesis of Amino Acids and Aziridines	Imperial College Central Library	Chloe Rachel Jenner	CRJ	Imperial College London	IMP	Alan Armstrong	AA	a.armstrong@imperial.ac.uk	PhD		EPSRC
XRJCTEQPCAYDRP-CMDGGOBGBE	c1ccc(cc1)/C=C/C2C(N2)C(=O)c3ccco3	30989027	Don't Know	Yes	Yes	FALSE	TRUE	TRUE	TRUE	FALSE	FALSE	FALSE	TRUE	TRUE	TRUE	FALSE	FALSE	FALSE	FALSE	FALSE	FALSE		822	rac-371	19/06/2014 14:11	2009	Cinchona Alkaloid-Mediated Asymmetric Synthesis of Amino Acids and Aziridines	Imperial College Central Library	Chloe Rachel Jenner	CRJ	Imperial College London	IMP	Alan Armstrong	AA	a.armstrong@imperial.ac.uk	PhD		EPSRC
OHNLZABBYRGNEC-UHFFFAOYAT	COc1ccc(cc1)C(=O)C2C(N2)c3ccccc3	30989028	Don't Know	Yes	Yes	FALSE	FALSE	TRUE	FALSE	FALSE	FALSE	FALSE	TRUE	TRUE	TRUE	FALSE	TRUE	FALSE	TRUE	FALSE	FALSE		822	376	19/06/2014 14:11	2009	Cinchona Alkaloid-Mediated Asymmetric Synthesis of Amino Acids and Aziridines	Imperial College Central Library	Chloe Rachel Jenner	CRJ	Imperial College London	IMP	Alan Armstrong	AA	a.armstrong@imperial.ac.uk	PhD		EPSRC
GZINXKUBWRAYCE-UHFFFAOYAO	c1ccc(cc1)C2C(N2)C(=O)c3ccc(cc3)Cl	30989029	Don't Know	Yes	Yes	FALSE	FALSE	TRUE	FALSE	FALSE	FALSE	FALSE	TRUE	TRUE	TRUE	FALSE	TRUE	FALSE	TRUE	FALSE	FALSE		822	377	19/06/2014 14:11	2009	Cinchona Alkaloid-Mediated Asymmetric Synthesis of Amino Acids and Aziridines	Imperial College Central Library	Chloe Rachel Jenner	CRJ	Imperial College London	IMP	Alan Armstrong	AA	a.armstrong@imperial.ac.uk	PhD		EPSRC
GRPZXLHNJRQQFG-UHFFFAOYAH	Cc1ccc(cc1)C(=O)C2C(N2)c3ccccc3	30989030	Don't Know	Yes	Yes	FALSE	FALSE	TRUE	FALSE	FALSE	FALSE	FALSE	TRUE	TRUE	TRUE	FALSE	TRUE	FALSE	TRUE	FALSE	FALSE		822	379	19/06/2014 14:11	2009	Cinchona Alkaloid-Mediated Asymmetric Synthesis of Amino Acids and Aziridines	Imperial College Central Library	Chloe Rachel Jenner	CRJ	Imperial College London	IMP	Alan Armstrong	AA	a.armstrong@imperial.ac.uk	PhD		EPSRC
JVAMYKQOBPTOPS-UHFFFAOYAH	COc1ccc(cc1)C2C(N2)C(=O)c3ccc(cc3)OC	30989031	Don't Know	Yes	Yes	FALSE	TRUE	TRUE	TRUE	FALSE	FALSE	FALSE	TRUE	TRUE	TRUE	FALSE	TRUE	FALSE	TRUE	FALSE	FALSE		822	380	19/06/2014 14:11	2009	Cinchona Alkaloid-Mediated Asymmetric Synthesis of Amino Acids and Aziridines	Imperial College Central Library	Chloe Rachel Jenner	CRJ	Imperial College London	IMP	Alan Armstrong	AA	a.armstrong@imperial.ac.uk	PhD		EPSRC
KZNNQKGQHDTFIL-UHFFFAOYAH	COc1ccc(c(c1)OC)C(=O)C2C(N2)c3ccccc3	30989032	Don't Know	Yes	Yes	FALSE	TRUE	TRUE	TRUE	FALSE	FALSE	FALSE	TRUE	TRUE	TRUE	FALSE	FALSE	FALSE	TRUE	FALSE	FALSE		822	381	19/06/2014 14:11	2009	Cinchona Alkaloid-Mediated Asymmetric Synthesis of Amino Acids and Aziridines	Imperial College Central Library	Chloe Rachel Jenner	CRJ	Imperial College London	IMP	Alan Armstrong	AA	a.armstrong@imperial.ac.uk	PhD		EPSRC
WFZZXFKXMMIVLW-UHFFFAOYAD	COc1cc(cc(c1OC)OC)C(=O)C2C(N2)c3ccccc3	30989033	Don't Know	Yes	Yes	FALSE	TRUE	TRUE	TRUE	FALSE	FALSE	FALSE	TRUE	TRUE	TRUE	FALSE	TRUE	FALSE	TRUE	FALSE	FALSE		822	382	19/06/2014 14:11	2009	Cinchona Alkaloid-Mediated Asymmetric Synthesis of Amino Acids and Aziridines	Imperial College Central Library	Chloe Rachel Jenner	CRJ	Imperial College London	IMP	Alan Armstrong	AA	a.armstrong@imperial.ac.uk	PhD		EPSRC
QOSRXTQLFWGYRO-UHFFFAOYAJ	COc1cccc(c1)C(=O)C2C(N2)c3ccccc3	30989034	Don't Know	Yes	Yes	FALSE	TRUE	TRUE	TRUE	FALSE	FALSE	FALSE	TRUE	TRUE	TRUE	FALSE	FALSE	FALSE	TRUE	FALSE	FALSE		822	383	19/06/2014 14:11	2009	Cinchona Alkaloid-Mediated Asymmetric Synthesis of Amino Acids and Aziridines	Imperial College Central Library	Chloe Rachel Jenner	CRJ	Imperial College London	IMP	Alan Armstrong	AA	a.armstrong@imperial.ac.uk	PhD		EPSRC
VVACFBZLAWDWOZ-UHFFFAOYAD	COc1ccccc1C(=O)C2C(N2)c3ccccc3	30989035	Don't Know	Yes	Yes	FALSE	TRUE	TRUE	TRUE	FALSE	FALSE	FALSE	TRUE	TRUE	TRUE	FALSE	FALSE	FALSE	TRUE	FALSE	FALSE		822	384	19/06/2014 14:11	2009	Cinchona Alkaloid-Mediated Asymmetric Synthesis of Amino Acids and Aziridines	Imperial College Central Library	Chloe Rachel Jenner	CRJ	Imperial College London	IMP	Alan Armstrong	AA	a.armstrong@imperial.ac.uk	PhD		EPSRC
VSUCJPDRFQTSNX-UHFFFAOYAA	COc1ccccc1C2C(N2)C(=O)c3ccccc3	30989036	Don't Know	Yes	Yes	FALSE	TRUE	TRUE	TRUE	FALSE	FALSE	FALSE	TRUE	TRUE	TRUE	FALSE	TRUE	FALSE	TRUE	FALSE	FALSE		822	385	19/06/2014 14:11	2009	Cinchona Alkaloid-Mediated Asymmetric Synthesis of Amino Acids and Aziridines	Imperial College Central Library	Chloe Rachel Jenner	CRJ	Imperial College London	IMP	Alan Armstrong	AA	a.armstrong@imperial.ac.uk	PhD		EPSRC
DDKHVMXMVRSSTE-UHFFFAOYAV	COc1ccc(cc1OC)C(=O)C2C(N2)c3ccccc3	30989037	Don't Know	Yes	Yes	FALSE	TRUE	TRUE	TRUE	FALSE	FALSE	FALSE	TRUE	TRUE	TRUE	FALSE	FALSE	FALSE	TRUE	FALSE	FALSE		822	386	19/06/2014 14:11	2009	Cinchona Alkaloid-Mediated Asymmetric Synthesis of Amino Acids and Aziridines	Imperial College Central Library	Chloe Rachel Jenner	CRJ	Imperial College London	IMP	Alan Armstrong	AA	a.armstrong@imperial.ac.uk	PhD		EPSRC
DBJDDMNJVCSVAF-UHFFFAOYAN	CC(C)(C)OC(=O)N(C(=O)c1ccccc1)OC(=O)c2ccccc2	30989065	Don't Know	Yes	No	FALSE	TRUE	TRUE	TRUE	FALSE	FALSE	FALSE	TRUE	TRUE	TRUE	FALSE	FALSE	FALSE	FALSE	FALSE	FALSE		828	51	20/06/2014 11:23	2004	Electrophilic Amination of Heteroatoms using an Alkoxy-carbonyl Oxaziridine	Imperial College Central Library	Richard Spencer Cooke	RSC	Imperial College London	IMP	Alan Armstrong	AA	a.armstrong@imperial.ac.uk	PhD		EPSRC
MEHAWVOJCYNRQJ-KEKPKEOLBU	C[C@@H]1CC[C@H]([C@@H](C1)OC(=O)N=P(c2ccccc2)(c3ccccc3)c4ccccc4)C(C)C	30989066	Don't Know	Yes	Yes	FALSE	TRUE	TRUE	TRUE	FALSE	FALSE	FALSE	TRUE	TRUE	TRUE	FALSE	FALSE	FALSE	FALSE	FALSE	FALSE		828	118	20/06/2014 11:23	2004	Electrophilic Amination of Heteroatoms using an Alkoxy-carbonyl Oxaziridine	Imperial College Central Library	Richard Spencer Cooke	RSC	Imperial College London	IMP	Alan Armstrong	AA	a.armstrong@imperial.ac.uk	PhD		EPSRC
RAAIYOQLFZIITD-UHFFFAOYAT	CCOC(=O)C1(N(O1)C(=O)OC2CC(CCC2C(C)C)C)C(=O)OCC	30989067	Don't Know	Yes	Yes	FALSE	TRUE	TRUE	TRUE	FALSE	FALSE	FALSE	TRUE	TRUE	TRUE	FALSE	TRUE	FALSE	TRUE	FALSE	FALSE		828	116	20/06/2014 11:23	2004	Electrophilic Amination of Heteroatoms using an Alkoxy-carbonyl Oxaziridine	Imperial College Central Library	Richard Spencer Cooke	RSC	Imperial College London	IMP	Alan Armstrong	AA	a.armstrong@imperial.ac.uk	PhD		EPSRC
ISVLXHBPJVSMDW-HZSPNIEDBM	C[C@@H]1CC[C@H]([C@@H](C1)OC(=O)NN2CCOCC2)C(C)C	30989068	Don't Know	Yes	Yes	FALSE	TRUE	TRUE	TRUE	FALSE	FALSE	FALSE	TRUE	TRUE	TRUE	FALSE	TRUE	FALSE	TRUE	FALSE	FALSE		828	menthoxymorphol	20/06/2014 11:23	2004	Electrophilic Amination of Heteroatoms using an Alkoxy-carbonyl Oxaziridine	Imperial College Central Library	Richard Spencer Cooke	RSC	Imperial College London	IMP	Alan Armstrong	AA	a.armstrong@imperial.ac.uk	PhD		EPSRC
KNAKPSTZQOLCRO-QVWUYWAGBX	C[C@@H]1CC[C@H]([C@@H](C1)OC(=O)N(C(C)C=C)Sc2ccccc2)C(C)C	30989069	Don't Know	Yes	No	TRUE	TRUE	TRUE	TRUE	FALSE	FALSE	FALSE	TRUE	TRUE	TRUE	FALSE	FALSE	FALSE	TRUE	FALSE	FALSE		828	121	20/06/2014 11:23	2004	Electrophilic Amination of Heteroatoms using an Alkoxy-carbonyl Oxaziridine	Imperial College Central Library	Richard Spencer Cooke	RSC	Imperial College London	IMP	Alan Armstrong	AA	a.armstrong@imperial.ac.uk	PhD		EPSRC
ISAUGEAXXXZBKA-CMDGGOBGBF	CCCCCCSC(C)/C=C/C(=O)OC	30989070	Don't Know	Yes	No	TRUE	TRUE	TRUE	TRUE	FALSE	FALSE	FALSE	TRUE	TRUE	TRUE	FALSE	FALSE	FALSE	FALSE	FALSE	FALSE		828	110	20/06/2014 11:23	2004	Electrophilic Amination of Heteroatoms using an Alkoxy-carbonyl Oxaziridine	Imperial College Central Library	Richard Spencer Cooke	RSC	Imperial College London	IMP	Alan Armstrong	AA	a.armstrong@imperial.ac.uk	PhD		EPSRC
SMVOKHWHZCCBDC-WEVVVXLNBC	CCCCCCSC(C)/C=C/C	30989071	Don't Know	Yes	No	FALSE	TRUE	TRUE	TRUE	FALSE	FALSE	FALSE	TRUE	TRUE	TRUE	FALSE	FALSE	FALSE	FALSE	FALSE	FALSE		828	111	20/06/2014 11:23	2004	Electrophilic Amination of Heteroatoms using an Alkoxy-carbonyl Oxaziridine	Imperial College Central Library	Richard Spencer Cooke	RSC	Imperial College London	IMP	Alan Armstrong	AA	a.armstrong@imperial.ac.uk	PhD		EPSRC
PYVKDXSTOPHSLO-BLWKUPHCBA	C/C=C/CC/C=C/CCC(=O)CCl	30991196	Don't Know	Yes	Yes	FALSE	TRUE	TRUE	TRUE	FALSE	FALSE	FALSE	TRUE	TRUE	TRUE	FALSE	FALSE	FALSE	FALSE	FALSE	FALSE		831	86	26/06/2014 11:22	2000	New Methodologies for Selective Intramolecular Epoxidation	University of Nottingham Central stores 2 theses	Alistair G. Draffan	AGD	University of Nottingham	NOT	Alan Armstrong	AA	a.armstrong@imperial.ac.uk	PhD		EPSRC
FOTMFCDPEFXUBZ-BLWKUPHCBT	C/C=C/CC/C=C/CCCC(=O)CCl	30991197	Don't Know	Yes	Yes	FALSE	TRUE	TRUE	TRUE	FALSE	FALSE	FALSE	TRUE	TRUE	TRUE	FALSE	FALSE	FALSE	FALSE	FALSE	FALSE		831	88	26/06/2014 11:22	2000	New Methodologies for Selective Intramolecular Epoxidation	University of Nottingham Central stores 2 theses	Alistair G. Draffan	AGD	University of Nottingham	NOT	Alan Armstrong	AA	a.armstrong@imperial.ac.uk	PhD		EPSRC
BDWNJXCSSOCVTO-UHFFFAOYAG	CC(=CCCC1N(O1)Cc2ccccc2)C	30991198	Don't Know	Yes	Yes	FALSE	TRUE	TRUE	TRUE	FALSE	FALSE	FALSE	TRUE	TRUE	TRUE	FALSE	FALSE	FALSE	FALSE	FALSE	FALSE		831	96	26/06/2014 11:22	2000	New Methodologies for Selective Intramolecular Epoxidation	University of Nottingham Central stores 2 theses	Alistair G. Draffan	AGD	University of Nottingham	NOT	Alan Armstrong	AA	a.armstrong@imperial.ac.uk	PhD		EPSRC
YKUQWIZZKXYQLD-UHFFFAOYAW	CC(=CCCCC1N(O1)Cc2ccccc2)C	30991199	Don't Know	Yes	Yes	FALSE	TRUE	TRUE	TRUE	FALSE	FALSE	FALSE	TRUE	TRUE	TRUE	TRUE	FALSE	FALSE	FALSE	FALSE	FALSE		831	107	26/06/2014 11:22	2000	New Methodologies for Selective Intramolecular Epoxidation	University of Nottingham Central stores 2 theses	Alistair G. Draffan	AGD	University of Nottingham	NOT	Alan Armstrong	AA	a.armstrong@imperial.ac.uk	PhD		EPSRC
PTWIMDGFOXVBDC-UHFFFAOYAP	CCCCC(=C)CCC1N(O1)Cc2ccccc2	30991200	Don't Know	Yes	Yes	FALSE	TRUE	TRUE	TRUE	FALSE	FALSE	FALSE	TRUE	TRUE	TRUE	TRUE	FALSE	FALSE	FALSE	FALSE	FALSE		831	125	26/06/2014 11:22	2000	New Methodologies for Selective Intramolecular Epoxidation	University of Nottingham Central stores 2 theses	Alistair G. Draffan	AGD	University of Nottingham	NOT	Alan Armstrong	AA	a.armstrong@imperial.ac.uk	PhD		EPSRC
WFWAQZMUXPSOIQ-SNAWJCMRBX	CCC/C=C/CCC1N(O1)Cc2ccccc2	30991201	Don't Know	Yes	Yes	FALSE	TRUE	TRUE	TRUE	FALSE	FALSE	FALSE	TRUE	TRUE	TRUE	FALSE	FALSE	FALSE	FALSE	FALSE	FALSE		831	126	26/06/2014 11:22	2000	New Methodologies for Selective Intramolecular Epoxidation	University of Nottingham Central stores 2 theses	Alistair G. Draffan	AGD	University of Nottingham	NOT	Alan Armstrong	AA	a.armstrong@imperial.ac.uk	PhD		EPSRC
ZJOFEPCGXNNZIK-AATRIKPKBN	CCCC/C=C/CCC1N(O1)Cc2ccccc2	30991202	Don't Know	Yes	Yes	FALSE	TRUE	TRUE	TRUE	FALSE	FALSE	FALSE	TRUE	TRUE	TRUE	FALSE	FALSE	FALSE	FALSE	FALSE	FALSE		831	127	26/06/2014 11:22	2000	New Methodologies for Selective Intramolecular Epoxidation	University of Nottingham Central stores 2 theses	Alistair G. Draffan	AGD	University of Nottingham	NOT	Alan Armstrong	AA	a.armstrong@imperial.ac.uk	PhD		EPSRC
AAKVWFSQRXEFJL-BQYQJAHWBE	CCCC/C=C/CCC1N(O1)CCC	30991203	Don't Know	Yes	Yes	FALSE	TRUE	TRUE	TRUE	FALSE	FALSE	FALSE	TRUE	TRUE	TRUE	TRUE	FALSE	FALSE	FALSE	FALSE	FALSE		831	128	26/06/2014 11:22	2000	New Methodologies for Selective Intramolecular Epoxidation	University of Nottingham Central stores 2 theses	Alistair G. Draffan	AGD	University of Nottingham	NOT	Alan Armstrong	AA	a.armstrong@imperial.ac.uk	PhD		EPSRC
SMGRRXKRCJZOBT-HWKANZROBO	CC(=CCC/C=C/CCC1N(O1)Cc2ccccc2)C	30991204	Don't Know	Yes	Yes	FALSE	TRUE	TRUE	TRUE	FALSE	FALSE	FALSE	TRUE	TRUE	TRUE	FALSE	FALSE	FALSE	FALSE	FALSE	FALSE		831	134	26/06/2014 11:22	2000	New Methodologies for Selective Intramolecular Epoxidation	University of Nottingham Central stores 2 theses	Alistair G. Draffan	AGD	University of Nottingham	NOT	Alan Armstrong	AA	a.armstrong@imperial.ac.uk	PhD		EPSRC
PTGIQLVYFKKXFQ-UHFFFAOYAK	CC1(C(O1)CCCC=O)C	30991205	Don't Know	Yes	Yes	FALSE	TRUE	TRUE	TRUE	FALSE	FALSE	FALSE	TRUE	TRUE	TRUE	FALSE	FALSE	FALSE	FALSE	FALSE	FALSE		831	108	26/06/2014 11:22	2000	New Methodologies for Selective Intramolecular Epoxidation	University of Nottingham Central stores 2 theses	Alistair G. Draffan	AGD	University of Nottingham	NOT	Alan Armstrong	AA	a.armstrong@imperial.ac.uk	PhD		EPSRC
BJRFFUDOUVDMJU-UHFFFAOYAU	CCCCC1(CO1)CCC=O	30991206	Don't Know	Yes	Yes	FALSE	TRUE	TRUE	TRUE	FALSE	FALSE	FALSE	TRUE	TRUE	TRUE	FALSE	FALSE	FALSE	FALSE	FALSE	FALSE		831	129	26/06/2014 11:22	2000	New Methodologies for Selective Intramolecular Epoxidation	University of Nottingham Central stores 2 theses	Alistair G. Draffan	AGD	University of Nottingham	NOT	Alan Armstrong	AA	a.armstrong@imperial.ac.uk	PhD		EPSRC
JHWWQYVOAYILNC-UHFFFAOYAQ	CCCC1C(O1)CCC=O	30991207	Don't Know	Yes	Yes	FALSE	TRUE	TRUE	TRUE	FALSE	FALSE	FALSE	TRUE	TRUE	TRUE	FALSE	FALSE	FALSE	FALSE	FALSE	FALSE		831	130	26/06/2014 11:22	2000	New Methodologies for Selective Intramolecular Epoxidation	University of Nottingham Central stores 2 theses	Alistair G. Draffan	AGD	University of Nottingham	NOT	Alan Armstrong	AA	a.armstrong@imperial.ac.uk	PhD		EPSRC
HDVFGBUZSPCZQT-UHFFFAOYAW	CCCCC1C(O1)CCC=O	30991208	Don't Know	Yes	Yes	FALSE	TRUE	TRUE	TRUE	FALSE	FALSE	FALSE	TRUE	TRUE	TRUE	FALSE	FALSE	FALSE	FALSE	FALSE	FALSE		831	131	26/06/2014 11:22	2000	New Methodologies for Selective Intramolecular Epoxidation	University of Nottingham Central stores 2 theses	Alistair G. Draffan	AGD	University of Nottingham	NOT	Alan Armstrong	AA	a.armstrong@imperial.ac.uk	PhD		EPSRC
LSWCRTFGFXSBNY-UHFFFAOYAZ	CC(=CCCC1C(O1)CCC=O)C	30991209	Don't Know	Yes	Yes	FALSE	TRUE	TRUE	TRUE	FALSE	FALSE	FALSE	TRUE	TRUE	TRUE	FALSE	FALSE	FALSE	FALSE	FALSE	FALSE		831	135	26/06/2014 11:22	2000	New Methodologies for Selective Intramolecular Epoxidation	University of Nottingham Central stores 2 theses	Alistair G. Draffan	AGD	University of Nottingham	NOT	Alan Armstrong	AA	a.armstrong@imperial.ac.uk	PhD		EPSRC
QMTCMGSRZPABOO-UHFFFAOYAM	CC(C)C(CCCN(C)Cc1ccccc1)O	30991210	Don't Know	Yes	Yes	FALSE	TRUE	TRUE	TRUE	FALSE	FALSE	FALSE	TRUE	TRUE	TRUE	FALSE	FALSE	FALSE	FALSE	FALSE	FALSE		831	99	26/06/2014 11:22	2000	New Methodologies for Selective Intramolecular Epoxidation	University of Nottingham Central stores 2 theses	Alistair G. Draffan	AGD	University of Nottingham	NOT	Alan Armstrong	AA	a.armstrong@imperial.ac.uk	PhD		EPSRC
FQTBATNECBVOQQ-UHFFFAOYAM	CC(=CCCCOCc1ccccc1)C	30991211	Don't Know	Yes	Yes	FALSE	TRUE	TRUE	TRUE	FALSE	FALSE	FALSE	TRUE	TRUE	TRUE	FALSE	FALSE	FALSE	FALSE	FALSE	FALSE		831	102	26/06/2014 11:22	2000	New Methodologies for Selective Intramolecular Epoxidation	University of Nottingham Central stores 2 theses	Alistair G. Draffan	AGD	University of Nottingham	NOT	Alan Armstrong	AA	a.armstrong@imperial.ac.uk	PhD		EPSRC
VFTBNHCEHVTZQV-UHFFFAOYAC	CC(=CCCCCCOCc1ccccc1)C	30991212	Don't Know	Yes	Yes	FALSE	TRUE	TRUE	TRUE	FALSE	FALSE	FALSE	TRUE	TRUE	TRUE	FALSE	FALSE	FALSE	FALSE	FALSE	FALSE		831	115	26/06/2014 11:22	2000	New Methodologies for Selective Intramolecular Epoxidation	University of Nottingham Central stores 2 theses	Alistair G. Draffan	AGD	University of Nottingham	NOT	Alan Armstrong	AA	a.armstrong@imperial.ac.uk	PhD		EPSRC
IFHXZBGAVUPSHO-ONEGZZNKBU	CC1(C(O1)CC/C=C/CCCO)C	30991213	Don't Know	Yes	Yes	FALSE	TRUE	TRUE	TRUE	FALSE	FALSE	FALSE	TRUE	TRUE	TRUE	FALSE	FALSE	FALSE	FALSE	FALSE	FALSE		831	132	26/06/2014 11:22	2000	New Methodologies for Selective Intramolecular Epoxidation	University of Nottingham Central stores 2 theses	Alistair G. Draffan	AGD	University of Nottingham	NOT	Alan Armstrong	AA	a.armstrong@imperial.ac.uk	PhD		EPSRC
OQYLGJOFSZGVIF-UHFFFAOYAN	CC(c1ccccc1)N2C(O2)CCC=C(C)C	30991214	Don't Know	Yes	Yes	FALSE	TRUE	TRUE	TRUE	FALSE	FALSE	FALSE	TRUE	TRUE	TRUE	FALSE	FALSE	FALSE	TRUE	FALSE	FALSE		831	149	26/06/2014 11:22	2000	New Methodologies for Selective Intramolecular Epoxidation	University of Nottingham Central stores 2 theses	Alistair G. Draffan	AGD	University of Nottingham	NOT	Alan Armstrong	AA	a.armstrong@imperial.ac.uk	PhD		EPSRC
MODPSIJKTADBJB-AATRIKPKBJ	CCC/C=C/CCC1N(O1)C(C)c2ccccc2	30991215	Don't Know	Yes	Yes	FALSE	TRUE	TRUE	TRUE	FALSE	FALSE	FALSE	TRUE	TRUE	TRUE	FALSE	FALSE	FALSE	TRUE	FALSE	FALSE		831	152	26/06/2014 11:22	2000	New Methodologies for Selective Intramolecular Epoxidation	University of Nottingham Central stores 2 theses	Alistair G. Draffan	AGD	University of Nottingham	NOT	Alan Armstrong	AA	a.armstrong@imperial.ac.uk	PhD		EPSRC
LEFCQEBDNOVQEV-UHFFFAOYAC	CCCCC(=C)CCC1N(O1)C(C)c2ccccc2	30991216	Don't Know	Yes	Yes	FALSE	TRUE	TRUE	TRUE	FALSE	FALSE	FALSE	TRUE	TRUE	TRUE	TRUE	FALSE	FALSE	TRUE	FALSE	FALSE		831	157	26/06/2014 11:22	2000	New Methodologies for Selective Intramolecular Epoxidation	University of Nottingham Central stores 2 theses	Alistair G. Draffan	AGD	University of Nottingham	NOT	Alan Armstrong	AA	a.armstrong@imperial.ac.uk	PhD		EPSRC
NAEZURWJUMHYTI-UHFFFAOYAN	CCCCC(=C)CCC1N(O1)C(C)c2ccc(cc2)[N+](=O)[O-]	30991217	Don't Know	Yes	Yes	FALSE	TRUE	TRUE	TRUE	FALSE	FALSE	FALSE	TRUE	TRUE	TRUE	TRUE	FALSE	FALSE	TRUE	FALSE	FALSE		831	166	26/06/2014 11:22	2000	New Methodologies for Selective Intramolecular Epoxidation	University of Nottingham Central stores 2 theses	Alistair G. Draffan	AGD	University of Nottingham	NOT	Alan Armstrong	AA	a.armstrong@imperial.ac.uk	PhD		EPSRC
PUENYMKAOFJOCK-SNAWJCMRBX	CC/C=C/CCCC1N(O1)C(C)c2ccccc2	30991218	Don't Know	Yes	Yes	FALSE	TRUE	TRUE	TRUE	FALSE	FALSE	FALSE	TRUE	TRUE	TRUE	TRUE	FALSE	FALSE	TRUE	FALSE	FALSE		831	169	26/06/2014 11:22	2000	New Methodologies for Selective Intramolecular Epoxidation	University of Nottingham Central stores 2 theses	Alistair G. Draffan	AGD	University of Nottingham	NOT	Alan Armstrong	AA	a.armstrong@imperial.ac.uk	PhD		EPSRC
QWJDIXNZLZQYEJ-UHFFFAOYAH	CCC1C(O1)CCCC=O	30991219	Don't Know	Yes	Yes	FALSE	TRUE	TRUE	TRUE	FALSE	FALSE	FALSE	TRUE	TRUE	TRUE	FALSE	FALSE	FALSE	TRUE	FALSE	FALSE		831	171	26/06/2014 11:22	2000	New Methodologies for Selective Intramolecular Epoxidation	University of Nottingham Central stores 2 theses	Alistair G. Draffan	AGD	University of Nottingham	NOT	Alan Armstrong	AA	a.armstrong@imperial.ac.uk	PhD		EPSRC
IJVNXDPSGSEJHE-SNAWJCMRBB	CCC/C=C/CCCOCc1ccccc1	30991220	Don't Know	Yes	Yes	FALSE	TRUE	TRUE	TRUE	FALSE	FALSE	FALSE	TRUE	TRUE	TRUE	FALSE	FALSE	FALSE	FALSE	FALSE	FALSE		831	154	26/06/2014 11:22	2000	New Methodologies for Selective Intramolecular Epoxidation	University of Nottingham Central stores 2 theses	Alistair G. Draffan	AGD	University of Nottingham	NOT	Alan Armstrong	AA	a.armstrong@imperial.ac.uk	PhD		EPSRC
QTNNDRFBTNKGFZ-UHFFFAOYAG	CCCC1C(O1)CCCOCc2ccccc2	30991221	Don't Know	Yes	Yes	FALSE	TRUE	TRUE	TRUE	FALSE	FALSE	FALSE	TRUE	TRUE	TRUE	FALSE	FALSE	FALSE	TRUE	FALSE	FALSE		831	155a	26/06/2014 11:22	2000	New Methodologies for Selective Intramolecular Epoxidation	University of Nottingham Central stores 2 theses	Alistair G. Draffan	AGD	University of Nottingham	NOT	Alan Armstrong	AA	a.armstrong@imperial.ac.uk	PhD		EPSRC
KMMAQPRHRKJFLV-UHFFFAOYAB	CCCCC1(CO1)CCCOCc2ccccc2	30991222	Don't Know	Yes	Yes	FALSE	TRUE	TRUE	TRUE	FALSE	FALSE	FALSE	TRUE	TRUE	TRUE	FALSE	FALSE	FALSE	TRUE	FALSE	FALSE		831	159a	26/06/2014 11:22	2000	New Methodologies for Selective Intramolecular Epoxidation	University of Nottingham Central stores 2 theses	Alistair G. Draffan	AGD	University of Nottingham	NOT	Alan Armstrong	AA	a.armstrong@imperial.ac.uk	PhD		EPSRC
PBVCOFQNVYAVPR-SOFGYWHQBP	CCCCC1(CO1)/C=C/C(=O)OCC	30991223	Don't Know	Yes	Yes	FALSE	TRUE	TRUE	TRUE	FALSE	FALSE	FALSE	TRUE	TRUE	TRUE	FALSE	FALSE	FALSE	TRUE	FALSE	FALSE		831	163	26/06/2014 11:22	2000	New Methodologies for Selective Intramolecular Epoxidation	University of Nottingham Central stores 2 theses	Alistair G. Draffan	AGD	University of Nottingham	NOT	Alan Armstrong	AA	a.armstrong@imperial.ac.uk	PhD		EPSRC
KDBANXQODIUBNL-UHFFFAOYAF	CCC1C(O1)CCCCOCc2ccccc2	30991224	Don't Know	Yes	Yes	FALSE	TRUE	TRUE	TRUE	FALSE	FALSE	FALSE	TRUE	TRUE	TRUE	TRUE	FALSE	FALSE	FALSE	FALSE	FALSE		831	172	26/06/2014 11:22	2000	New Methodologies for Selective Intramolecular Epoxidation	University of Nottingham Central stores 2 theses	Alistair G. Draffan	AGD	University of Nottingham	NOT	Alan Armstrong	AA	a.armstrong@imperial.ac.uk	PhD		EPSRC
BUPXAENFGKPLIM-UHFFFAOYAM	CC(C)C(CCCNC(C)c1ccccc1)O	30991225	Don't Know	Yes	Yes	FALSE	TRUE	TRUE	TRUE	FALSE	FALSE	FALSE	TRUE	TRUE	TRUE	FALSE	FALSE	FALSE	FALSE	FALSE	FALSE		831	187	26/06/2014 11:22	2000	New Methodologies for Selective Intramolecular Epoxidation	University of Nottingham Central stores 2 theses	Alistair G. Draffan	AGD	University of Nottingham	NOT	Alan Armstrong	AA	a.armstrong@imperial.ac.uk	PhD		EPSRC
UMXKOYVSOPWNMM-UHFFFAOYAX	CCOC1CC(C=C(O1)C)C(C)C	30992128	Don't Know	Yes	Yes	FALSE	FALSE	TRUE	FALSE	FALSE	FALSE	FALSE	TRUE	TRUE	FALSE	FALSE	FALSE	FALSE	FALSE	FALSE	FALSE		873	203	30/06/2014 9:55	2007	The Aminative Rearrangement of Dihydropyrans: A Novel Route to Substituted Proline Derivatives	Imperial College Central Library	Elizabeth Murray	EZ	Imperial College London	IMP	Alan Armstrong	AA	a.armstrong@imperial.ac.uk	PhD	Roche	EPSRC
MHXRDETXQKEDAD-UHFFFAOYAD	CCOC1CC(C=C(O1)C)C	30992129	Don't Know	Yes	Yes	FALSE	TRUE	TRUE	TRUE	FALSE	FALSE	FALSE	TRUE	TRUE	TRUE	FALSE	FALSE	FALSE	FALSE	FALSE	FALSE		873	195a	30/06/2014 9:55	2007	The Aminative Rearrangement of Dihydropyrans: A Novel Route to Substituted Proline Derivatives	Imperial College Central Library	Elizabeth Murray	EZ	Imperial College London	IMP	Alan Armstrong	AA	a.armstrong@imperial.ac.uk	PhD	Roche	EPSRC
XCLJGQSPTYTWPN-UHFFFAOYAP	CCOC1CC(C(=C(O1)C)C)C	30992130	Don't Know	Yes	Yes	FALSE	TRUE	TRUE	TRUE	FALSE	FALSE	FALSE	TRUE	TRUE	TRUE	FALSE	FALSE	FALSE	FALSE	FALSE	FALSE		873	195f	30/06/2014 9:55	2007	The Aminative Rearrangement of Dihydropyrans: A Novel Route to Substituted Proline Derivatives	Imperial College Central Library	Elizabeth Murray	EZ	Imperial College London	IMP	Alan Armstrong	AA	a.armstrong@imperial.ac.uk	PhD	Roche	EPSRC
FLRQEEARIIUKAX-UHFFFAOYAC	CCOC1CC(C=CO1)C(C)C	30992131	Don't Know	Yes	Yes	FALSE	FALSE	TRUE	FALSE	FALSE	FALSE	FALSE	TRUE	FALSE	FALSE	FALSE	FALSE	FALSE	FALSE	FALSE	FALSE		873	280	30/06/2014 9:55	2007	The Aminative Rearrangement of Dihydropyrans: A Novel Route to Substituted Proline Derivatives	Imperial College Central Library	Elizabeth Murray	EZ	Imperial College London	IMP	Alan Armstrong	AA	a.armstrong@imperial.ac.uk	PhD	Roche	EPSRC
WTZBIZBLBJQMAG-UHFFFAOYAF	CCC1CC(OC=C1)OCC	30992132	Don't Know	Yes	Yes	FALSE	TRUE	TRUE	TRUE	FALSE	FALSE	FALSE	TRUE	TRUE	TRUE	FALSE	FALSE	FALSE	FALSE	FALSE	FALSE		873	283	30/06/2014 9:55	2007	The Aminative Rearrangement of Dihydropyrans: A Novel Route to Substituted Proline Derivatives	Imperial College Central Library	Elizabeth Murray	EZ	Imperial College London	IMP	Alan Armstrong	AA	a.armstrong@imperial.ac.uk	PhD	Roche	EPSRC
BSHCBMOAYAFENC-UHFFFAOYAQ	CCOC1CC(C(=CO1)C)C	30992133	Don't Know	Yes	Yes	FALSE	TRUE	TRUE	TRUE	FALSE	FALSE	FALSE	TRUE	TRUE	TRUE	FALSE	FALSE	FALSE	FALSE	FALSE	FALSE		873	312	30/06/2014 9:55	2007	The Aminative Rearrangement of Dihydropyrans: A Novel Route to Substituted Proline Derivatives	Imperial College Central Library	Elizabeth Murray	EZ	Imperial College London	IMP	Alan Armstrong	AA	a.armstrong@imperial.ac.uk	PhD	Roche	EPSRC
CPKJBUPHRSPKJA-UHFFFAOYAZ	CCC1CC(OC=C1C)OCC	30992134	Don't Know	Yes	Yes	FALSE	TRUE	TRUE	TRUE	FALSE	FALSE	FALSE	TRUE	TRUE	TRUE	FALSE	FALSE	FALSE	FALSE	FALSE	FALSE		873	308	30/06/2014 9:55	2007	The Aminative Rearrangement of Dihydropyrans: A Novel Route to Substituted Proline Derivatives	Imperial College Central Library	Elizabeth Murray	EZ	Imperial College London	IMP	Alan Armstrong	AA	a.armstrong@imperial.ac.uk	PhD	Roche	EPSRC
GSZVDJYNWSPTGW-UHFFFAOYAM	CCOC1CC(OC=C1C)OCC	30992135	Don't Know	Yes	Yes	FALSE	TRUE	TRUE	TRUE	FALSE	FALSE	FALSE	TRUE	TRUE	TRUE	FALSE	FALSE	FALSE	FALSE	FALSE	FALSE		873	315	30/06/2014 9:55	2007	The Aminative Rearrangement of Dihydropyrans: A Novel Route to Substituted Proline Derivatives	Imperial College Central Library	Elizabeth Murray	EZ	Imperial College London	IMP	Alan Armstrong	AA	a.armstrong@imperial.ac.uk	PhD	Roche	EPSRC
VDESRPHTWJIUMO-UHFFFAOYAU	CCOC1CCC=C(O1)c2ccccc2	30992136	Don't Know	Yes	Yes	FALSE	TRUE	TRUE	TRUE	FALSE	FALSE	FALSE	TRUE	TRUE	TRUE	FALSE	FALSE	FALSE	FALSE	FALSE	FALSE		873	331	30/06/2014 9:55	2007	The Aminative Rearrangement of Dihydropyrans: A Novel Route to Substituted Proline Derivatives	Imperial College Central Library	Elizabeth Murray	EZ	Imperial College London	IMP	Alan Armstrong	AA	a.armstrong@imperial.ac.uk	PhD	Roche	EPSRC
LHIKRRDVRRCFQJ-UHFFFAOYAZ	CCOC1CC(C=C(O1)c2ccccc2)C	30992137	Don't Know	Yes	Yes	FALSE	TRUE	TRUE	FALSE	FALSE	FALSE	FALSE	TRUE	TRUE	TRUE	FALSE	FALSE	FALSE	FALSE	FALSE	FALSE		873	336	30/06/2014 9:55	2007	The Aminative Rearrangement of Dihydropyrans: A Novel Route to Substituted Proline Derivatives	Imperial College Central Library	Elizabeth Murray	EZ	Imperial College London	IMP	Alan Armstrong	AA	a.armstrong@imperial.ac.uk	PhD	Roche	EPSRC
QOBWDUUGIDDPTP-UHFFFAOYAS	CCCCOC1CC(C=C(O1)C)C(C)C	30992138	Don't Know	Yes	Yes	FALSE	FALSE	TRUE	FALSE	FALSE	FALSE	FALSE	TRUE	TRUE	FALSE	FALSE	FALSE	FALSE	FALSE	FALSE	FALSE		873	221	30/06/2014 9:55	2007	The Aminative Rearrangement of Dihydropyrans: A Novel Route to Substituted Proline Derivatives	Imperial College Central Library	Elizabeth Murray	EZ	Imperial College London	IMP	Alan Armstrong	AA	a.armstrong@imperial.ac.uk	PhD	Roche	EPSRC
UAEGEOJBGJJFNF-UHFFFAOYAK	CCOC1CC(C=C(O1)P(=O)(OCC)OCC)C	30992139	Don't Know	Yes	Yes	FALSE	FALSE	TRUE	FALSE	FALSE	FALSE	FALSE	TRUE	FALSE	FALSE	FALSE	FALSE	FALSE	FALSE	FALSE	FALSE		873	347	30/06/2014 9:55	2007	The Aminative Rearrangement of Dihydropyrans: A Novel Route to Substituted Proline Derivatives	Imperial College Central Library	Elizabeth Murray	EZ	Imperial College London	IMP	Alan Armstrong	AA	a.armstrong@imperial.ac.uk	PhD	Roche	EPSRC
JFQISJNAUGWHOD-UHFFFAOYAV	CCOC1CC(C=C(O1)CS(=O)(=O)c2ccccc2)C(C)C	30992140	Don't Know	Yes	Yes	FALSE	FALSE	TRUE	FALSE	FALSE	FALSE	FALSE	TRUE	TRUE	FALSE	FALSE	TRUE	FALSE	FALSE	FALSE	FALSE		873	365	30/06/2014 9:55	2007	The Aminative Rearrangement of Dihydropyrans: A Novel Route to Substituted Proline Derivatives	Imperial College Central Library	Elizabeth Murray	EZ	Imperial College London	IMP	Alan Armstrong	AA	a.armstrong@imperial.ac.uk	PhD	Roche	EPSRC
QRPVBZZHOSMZKO-UHFFFAOYAB	CCOC1CC(C(N1S(=O)(=O)c2ccc(cc2)C)C(=O)C)C(C)C	30992141	Don't Know	Yes	No	TRUE	TRUE	TRUE	TRUE	FALSE	FALSE	FALSE	TRUE	TRUE	TRUE	FALSE	TRUE	FALSE	FALSE	FALSE	FALSE		873	218	30/06/2014 9:55	2007	The Aminative Rearrangement of Dihydropyrans: A Novel Route to Substituted Proline Derivatives	Imperial College Central Library	Elizabeth Murray	EZ	Imperial College London	IMP	Alan Armstrong	AA	a.armstrong@imperial.ac.uk	PhD	Roche	EPSRC
ALZZYWAPXVXXNA-UHFFFAOYAO	CCOC1CCC(N1S(=O)(=O)c2ccc(cc2)C)(C)C=O	30992142	Don't Know	Yes	No	TRUE	TRUE	TRUE	TRUE	FALSE	FALSE	FALSE	TRUE	TRUE	TRUE	FALSE	FALSE	FALSE	FALSE	FALSE	FALSE		873	300	30/06/2014 9:55	2007	The Aminative Rearrangement of Dihydropyrans: A Novel Route to Substituted Proline Derivatives	Imperial College Central Library	Elizabeth Murray	EZ	Imperial College London	IMP	Alan Armstrong	AA	a.armstrong@imperial.ac.uk	PhD	Roche	EPSRC
OGDQKKBFEJMNBM-UHFFFAOYAZ	CCOC1CCC(C(O1)O)(C)NS(=O)(=O)c2ccc(cc2)C	30992143	Don't Know	Yes	Yes	FALSE	TRUE	TRUE	TRUE	FALSE	FALSE	FALSE	TRUE	TRUE	TRUE	FALSE	FALSE	FALSE	FALSE	FALSE	FALSE		873	301	30/06/2014 9:55	2007	The Aminative Rearrangement of Dihydropyrans: A Novel Route to Substituted Proline Derivatives	Imperial College Central Library	Elizabeth Murray	EZ	Imperial College London	IMP	Alan Armstrong	AA	a.armstrong@imperial.ac.uk	PhD	Roche	EPSRC
RLHXZJMRDIBIRS-UHFFFAOYAN	CCC1CC(N(C1(C)C=O)S(=O)(=O)c2ccc(cc2)C)OCC	30992144	Don't Know	Yes	No	TRUE	TRUE	TRUE	TRUE	FALSE	FALSE	FALSE	TRUE	TRUE	TRUE	FALSE	FALSE	FALSE	FALSE	FALSE	FALSE		873	309	30/06/2014 9:55	2007	The Aminative Rearrangement of Dihydropyrans: A Novel Route to Substituted Proline Derivatives	Imperial College Central Library	Elizabeth Murray	EZ	Imperial College London	IMP	Alan Armstrong	AA	a.armstrong@imperial.ac.uk	PhD	Roche	EPSRC
RUDSVBGEFQCKLL-UHFFFAOYAK	CCOC1CC(C(N1S(=O)(=O)c2ccc(cc2)C)C(=O)c3ccccc3)C	30992145	Don't Know	Yes	Yes	FALSE	TRUE	TRUE	TRUE	FALSE	FALSE	FALSE	TRUE	TRUE	TRUE	FALSE	FALSE	FALSE	FALSE	FALSE	FALSE		873	415	30/06/2014 9:55	2007	The Aminative Rearrangement of Dihydropyrans: A Novel Route to Substituted Proline Derivatives	Imperial College Central Library	Elizabeth Murray	EZ	Imperial College London	IMP	Alan Armstrong	AA	a.armstrong@imperial.ac.uk	PhD	Roche	EPSRC
RRTVAAVGPASQLN-UHFFFAOYAT	Cc1ccc(cc1)S(=O)(=O)N2C(C2C(=O)c3ccccc3)C	30992146	Don't Know	Yes	Yes	FALSE	TRUE	TRUE	TRUE	FALSE	FALSE	FALSE	TRUE	TRUE	TRUE	FALSE	FALSE	FALSE	FALSE	FALSE	FALSE		873	337	30/06/2014 9:55	2007	The Aminative Rearrangement of Dihydropyrans: A Novel Route to Substituted Proline Derivatives	Imperial College Central Library	Elizabeth Murray	EZ	Imperial College London	IMP	Alan Armstrong	AA	a.armstrong@imperial.ac.uk	PhD	Roche	EPSRC
JVQRQKUHAUNIHG-UHFFFAOYAF	CCOC1CCC(N1S(=O)(=O)c2ccc(cc2)C)C(=O)c3ccccc3	30992147	Don't Know	Yes	No	TRUE	TRUE	TRUE	TRUE	FALSE	FALSE	FALSE	TRUE	TRUE	FALSE	FALSE	FALSE	FALSE	FALSE	FALSE	FALSE		873	332	30/06/2014 9:55	2007	The Aminative Rearrangement of Dihydropyrans: A Novel Route to Substituted Proline Derivatives	Imperial College Central Library	Elizabeth Murray	EZ	Imperial College London	IMP	Alan Armstrong	AA	a.armstrong@imperial.ac.uk	PhD	Roche	EPSRC
FRPCMWPCAVWMOQ-UHFFFAOYAY	CC(C)C1CCN(C1C(=O)C)S(=O)(=O)OCC(Cl)(Cl)Cl	30992148	Don't Know	Yes	Yes	FALSE	TRUE	TRUE	TRUE	FALSE	FALSE	FALSE	TRUE	TRUE	TRUE	FALSE	FALSE	FALSE	FALSE	FALSE	FALSE		873	417	30/06/2014 9:55	2007	The Aminative Rearrangement of Dihydropyrans: A Novel Route to Substituted Proline Derivatives	Imperial College Central Library	Elizabeth Murray	EZ	Imperial College London	IMP	Alan Armstrong	AA	a.armstrong@imperial.ac.uk	PhD	Roche	EPSRC
YIVONKYJQUYESJ-UHFFFAOYAJ	Cc1ccc(cc1)S(=O)(=O)N2CCC(C2C(=O)C)C	30992149	Don't Know	Yes	No	TRUE	TRUE	TRUE	TRUE	FALSE	FALSE	FALSE	TRUE	TRUE	TRUE	FALSE	FALSE	FALSE	FALSE	FALSE	FALSE		873	418	30/06/2014 9:55	2007	The Aminative Rearrangement of Dihydropyrans: A Novel Route to Substituted Proline Derivatives	Imperial College Central Library	Elizabeth Murray	EZ	Imperial College London	IMP	Alan Armstrong	AA	a.armstrong@imperial.ac.uk	PhD	Roche	EPSRC
LSXFIJBJUMGGBM-UHFFFAOYAS	Cc1ccc(cc1)S(=O)(=O)N2CCC(C2C(=O)C)c3ccccc3	30992150	Don't Know	Yes	No	TRUE	TRUE	TRUE	TRUE	FALSE	FALSE	FALSE	TRUE	TRUE	TRUE	FALSE	TRUE	FALSE	FALSE	FALSE	FALSE		873	420	30/06/2014 9:55	2007	The Aminative Rearrangement of Dihydropyrans: A Novel Route to Substituted Proline Derivatives	Imperial College Central Library	Elizabeth Murray	EZ	Imperial College London	IMP	Alan Armstrong	AA	a.armstrong@imperial.ac.uk	PhD	Roche	EPSRC
XHVVXZURGOOADH-UHFFFAOYAE	Cc1ccc(cc1)S(=O)(=O)N2CCC(C2(C)C(=O)C)C	30992151	Don't Know	Yes	No	TRUE	TRUE	TRUE	TRUE	FALSE	FALSE	FALSE	TRUE	TRUE	TRUE	FALSE	TRUE	FALSE	FALSE	FALSE	FALSE		873	421	30/06/2014 9:55	2007	The Aminative Rearrangement of Dihydropyrans: A Novel Route to Substituted Proline Derivatives	Imperial College Central Library	Elizabeth Murray	EZ	Imperial College London	IMP	Alan Armstrong	AA	a.armstrong@imperial.ac.uk	PhD	Roche	EPSRC
LJRQTGZZZOIASO-WAYWQWQTBU	CC/C=C\CCC1CCN(C1C(=O)C)S(=O)(=O)c2ccc(cc2)C	30992152	Don't Know	Yes	No	TRUE	TRUE	TRUE	TRUE	FALSE	FALSE	FALSE	TRUE	TRUE	TRUE	FALSE	FALSE	FALSE	FALSE	FALSE	FALSE		873	422	30/06/2014 9:55	2007	The Aminative Rearrangement of Dihydropyrans: A Novel Route to Substituted Proline Derivatives	Imperial College Central Library	Elizabeth Murray	EZ	Imperial College London	IMP	Alan Armstrong	AA	a.armstrong@imperial.ac.uk	PhD	Roche	EPSRC
GVZIVEMOQWELHI-UHFFFAOYAA	Cc1ccc(cc1)S(=O)(=O)N2CCC(C2C(=O)C)COCc3ccccc3	30992153	Don't Know	Yes	No	TRUE	TRUE	TRUE	TRUE	FALSE	FALSE	FALSE	TRUE	TRUE	TRUE	FALSE	FALSE	FALSE	FALSE	FALSE	FALSE		873	423	30/06/2014 9:55	2007	The Aminative Rearrangement of Dihydropyrans: A Novel Route to Substituted Proline Derivatives	Imperial College Central Library	Elizabeth Murray	EZ	Imperial College London	IMP	Alan Armstrong	AA	a.armstrong@imperial.ac.uk	PhD	Roche	EPSRC
AIDRYAMYPVDFAO-UHFFFAOYAP	CCC1CCN(C1(C)CO)S(=O)(=O)c2ccc(cc2)C	30992154	Don't Know	Yes	No	TRUE	TRUE	TRUE	TRUE	FALSE	FALSE	FALSE	TRUE	TRUE	TRUE	FALSE	FALSE	FALSE	FALSE	FALSE	FALSE		873	310	30/06/2014 9:55	2007	The Aminative Rearrangement of Dihydropyrans: A Novel Route to Substituted Proline Derivatives	Imperial College Central Library	Elizabeth Murray	EZ	Imperial College London	IMP	Alan Armstrong	AA	a.armstrong@imperial.ac.uk	PhD	Roche	EPSRC
LPMXFOGOXSXMEH-UHFFFAOYAS	Cc1ccc(cc1)S(=O)(=O)N2CCC(C2(C)CO)C	30992155	Don't Know	Yes	No	TRUE	TRUE	TRUE	TRUE	FALSE	FALSE	FALSE	TRUE	TRUE	TRUE	FALSE	FALSE	FALSE	FALSE	FALSE	FALSE		873	314	30/06/2014 9:55	2007	The Aminative Rearrangement of Dihydropyrans: A Novel Route to Substituted Proline Derivatives	Imperial College Central Library	Elizabeth Murray	EZ	Imperial College London	IMP	Alan Armstrong	AA	a.armstrong@imperial.ac.uk	PhD	Roche	EPSRC
GBSGDEITYPXIBQ-UHFFFAOYAJ	CC(C)C(CC=O)CC(=O)C	30992156	Don't Know	Yes	Yes	FALSE	TRUE	TRUE	TRUE	FALSE	FALSE	FALSE	TRUE	TRUE	FALSE	FALSE	FALSE	FALSE	FALSE	FALSE	FALSE		873	257	30/06/2014 9:55	2007	The Aminative Rearrangement of Dihydropyrans: A Novel Route to Substituted Proline Derivatives	Imperial College Central Library	Elizabeth Murray	EZ	Imperial College London	IMP	Alan Armstrong	AA	a.armstrong@imperial.ac.uk	PhD	Roche	EPSRC
CIYOFIAHELWZQH-UHFFFAOYAK	CCC(CC(=O)CS(=O)(=O)c1ccccc1)O	30992157	Don't Know	Yes	Yes	FALSE	FALSE	TRUE	FALSE	FALSE	FALSE	FALSE	TRUE	FALSE	FALSE	FALSE	FALSE	FALSE	FALSE	FALSE	FALSE		873	431	30/06/2014 9:55	2007	The Aminative Rearrangement of Dihydropyrans: A Novel Route to Substituted Proline Derivatives	Imperial College Central Library	Elizabeth Murray	EZ	Imperial College London	IMP	Alan Armstrong	AA	a.armstrong@imperial.ac.uk	PhD	Roche	EPSRC
VXVKLMJIKAOHMW-XVNBXDOJBB	CC/C=C/C(=O)CS(=O)(=O)c1ccccc1	30992158	Don't Know	Yes	Yes	FALSE	FALSE	TRUE	FALSE	FALSE	FALSE	FALSE	TRUE	FALSE	FALSE	FALSE	FALSE	FALSE	FALSE	FALSE	FALSE		873	432	30/06/2014 9:55	2007	The Aminative Rearrangement of Dihydropyrans: A Novel Route to Substituted Proline Derivatives	Imperial College Central Library	Elizabeth Murray	EZ	Imperial College London	IMP	Alan Armstrong	AA	a.armstrong@imperial.ac.uk	PhD	Roche	EPSRC
GLKRTPZNTKLZDP-UHFFFAOYAA	CC(C)C(CC(=O)CS(=O)(=O)c1ccccc1)O	30992159	Don't Know	Yes	Yes	FALSE	FALSE	TRUE	FALSE	FALSE	FALSE	FALSE	TRUE	TRUE	FALSE	FALSE	FALSE	FALSE	FALSE	FALSE	FALSE		873	433	30/06/2014 9:55	2007	The Aminative Rearrangement of Dihydropyrans: A Novel Route to Substituted Proline Derivatives	Imperial College Central Library	Elizabeth Murray	EZ	Imperial College London	IMP	Alan Armstrong	AA	a.armstrong@imperial.ac.uk	PhD	Roche	EPSRC
ZMFFUVYBLUIFQS-CMDGGOBGBN	CC(C)/C=C/C(=O)CS(=O)(=O)c1ccccc1	30992160	Don't Know	Yes	Yes	FALSE	FALSE	TRUE	FALSE	FALSE	FALSE	FALSE	TRUE	FALSE	FALSE	FALSE	FALSE	FALSE	FALSE	FALSE	FALSE		873	364	30/06/2014 9:55	2007	The Aminative Rearrangement of Dihydropyrans: A Novel Route to Substituted Proline Derivatives	Imperial College Central Library	Elizabeth Murray	EZ	Imperial College London	IMP	Alan Armstrong	AA	a.armstrong@imperial.ac.uk	PhD	Roche	EPSRC
YAVBQVCPOHPGSQ-UHFFFAOYAR	c1ccc(cc1)C(CC(=O)CS(=O)(=O)c2ccccc2)O	30992161	Don't Know	Yes	Yes	FALSE	FALSE	TRUE	FALSE	FALSE	FALSE	FALSE	TRUE	FALSE	FALSE	FALSE	FALSE	FALSE	FALSE	FALSE	FALSE		873	434	30/06/2014 9:55	2007	The Aminative Rearrangement of Dihydropyrans: A Novel Route to Substituted Proline Derivatives	Imperial College Central Library	Elizabeth Murray	EZ	Imperial College London	IMP	Alan Armstrong	AA	a.armstrong@imperial.ac.uk	PhD	Roche	EPSRC
PNQGCAVAHAVJBC-UHFFFAOYAU	CC(C(C)O)C(=O)CS(=O)(=O)c1ccccc1	30992162	Don't Know	Yes	No	TRUE	TRUE	TRUE	FALSE	FALSE	FALSE	FALSE	TRUE	TRUE	FALSE	FALSE	FALSE	FALSE	FALSE	FALSE	FALSE		873	436	30/06/2014 9:55	2007	The Aminative Rearrangement of Dihydropyrans: A Novel Route to Substituted Proline Derivatives	Imperial College Central Library	Elizabeth Murray	EZ	Imperial College London	IMP	Alan Armstrong	AA	a.armstrong@imperial.ac.uk	PhD	Roche	EPSRC
ODRXQERMBKRTCN-XCVCLJGOBI	C/C=C(\C)/C(=O)CS(=O)(=O)c1ccccc1	30992163	Don't Know	Yes	Yes	FALSE	FALSE	TRUE	FALSE	FALSE	FALSE	FALSE	TRUE	FALSE	FALSE	FALSE	FALSE	FALSE	FALSE	FALSE	FALSE		873	437	30/06/2014 9:55	2007	The Aminative Rearrangement of Dihydropyrans: A Novel Route to Substituted Proline Derivatives	Imperial College Central Library	Elizabeth Murray	EZ	Imperial College London	IMP	Alan Armstrong	AA	a.armstrong@imperial.ac.uk	PhD	Roche	EPSRC
DSJOOXKNBBRYAA-UHFFFAOYAU	CC1=CCCC(O1)OC(C)(C)C	30992164	Don't Know	Yes	Yes	FALSE	TRUE	TRUE	FALSE	FALSE	FALSE	FALSE	TRUE	TRUE	TRUE	FALSE	FALSE	FALSE	FALSE	FALSE	FALSE		866	217	30/06/2014 9:58	2007	Stereocontrolled Synthesis and Rearrangement of Epoxides	Imperial College Central Library	Hunsuk Chung	HC	Imperial College London	IMP	Alan Armstrong	AA	a.armstrong@imperial.ac.uk	PhD		Dongbang FTL
LABXFDBKTXRELI-UHFFFAOYAF	CC(=O)C1CCC(O1)O	30992165	Don't Know	Yes	No	FALSE	TRUE	TRUE	TRUE	FALSE	FALSE	FALSE	TRUE	TRUE	TRUE	FALSE	FALSE	FALSE	FALSE	FALSE	FALSE		866	215	30/06/2014 9:58	2007	Stereocontrolled Synthesis and Rearrangement of Epoxides	Imperial College Central Library	Hunsuk Chung	HC	Imperial College London	IMP	Alan Armstrong	AA	a.armstrong@imperial.ac.uk	PhD		Dongbang FTL
NSIZMGBVSVEDQZ-UHFFFAOYAM	CCCCOC1CCC(=O)C(O1)C	30992166	Don't Know	Yes	Yes	FALSE	TRUE	TRUE	TRUE	FALSE	FALSE	FALSE	TRUE	TRUE	TRUE	FALSE	FALSE	FALSE	FALSE	FALSE	FALSE		866	223	30/06/2014 9:58	2007	Stereocontrolled Synthesis and Rearrangement of Epoxides	Imperial College Central Library	Hunsuk Chung	HC	Imperial College London	IMP	Alan Armstrong	AA	a.armstrong@imperial.ac.uk	PhD		Dongbang FTL
NRZDFVHPEMLAIJ-UHFFFAOYAV	CCCCOC1CC(C(O1)C(=O)C)C	30992167	Don't Know	Yes	Yes	FALSE	TRUE	TRUE	TRUE	FALSE	FALSE	FALSE	TRUE	TRUE	TRUE	FALSE	FALSE	FALSE	FALSE	FALSE	FALSE		866	248	30/06/2014 9:58	2007	Stereocontrolled Synthesis and Rearrangement of Epoxides	Imperial College Central Library	Hunsuk Chung	HC	Imperial College London	IMP	Alan Armstrong	AA	a.armstrong@imperial.ac.uk	PhD		Dongbang FTL
QNJJOJQFBFALNR-UHFFFAOYAV	CCOC1CCC2C(O2)(O1)C	30992168	Don't Know	Yes	Yes	FALSE	FALSE	TRUE	FALSE	FALSE	FALSE	FALSE	TRUE	FALSE	FALSE	FALSE	FALSE	FALSE	FALSE	FALSE	FALSE		866	225	30/06/2014 9:58	2007	Stereocontrolled Synthesis and Rearrangement of Epoxides	Imperial College Central Library	Hunsuk Chung	HC	Imperial College London	IMP	Alan Armstrong	AA	a.armstrong@imperial.ac.uk	PhD		Dongbang FTL
QVHSSQPPADEWDS-UHFFFAOYAP	CCCCOC1CCC2C(O2)(O1)C	30992169	Don't Know	Yes	Yes	FALSE	FALSE	TRUE	FALSE	FALSE	FALSE	FALSE	TRUE	FALSE	FALSE	FALSE	FALSE	FALSE	FALSE	FALSE	FALSE		866	226	30/06/2014 9:58	2007	Stereocontrolled Synthesis and Rearrangement of Epoxides	Imperial College Central Library	Hunsuk Chung	HC	Imperial College London	IMP	Alan Armstrong	AA	a.armstrong@imperial.ac.uk	PhD		Dongbang FTL
XVBGYZVJRCWDLC-UHFFFAOYAQ	CCCC(C1C(CC(=O)O1)C)O	30992170	Don't Know	Yes	No	TRUE	TRUE	TRUE	TRUE	FALSE	FALSE	FALSE	TRUE	TRUE	TRUE	FALSE	FALSE	FALSE	FALSE	FALSE	FALSE		866	275	30/06/2014 9:58	2007	Stereocontrolled Synthesis and Rearrangement of Epoxides	Imperial College Central Library	Hunsuk Chung	HC	Imperial College London	IMP	Alan Armstrong	AA	a.armstrong@imperial.ac.uk	PhD		Dongbang FTL
NQDTWPHNUPETDM-UHFFFAOYAE	CCCCC(C1C(CC(=O)O1)C)O	30992171	Don't Know	Yes	No	TRUE	TRUE	TRUE	TRUE	FALSE	FALSE	FALSE	TRUE	TRUE	TRUE	FALSE	FALSE	FALSE	FALSE	FALSE	FALSE		866	276	30/06/2014 9:58	2007	Stereocontrolled Synthesis and Rearrangement of Epoxides	Imperial College Central Library	Hunsuk Chung	HC	Imperial College London	IMP	Alan Armstrong	AA	a.armstrong@imperial.ac.uk	PhD		Dongbang FTL
MJWVODKPZPEYNT-UHFFFAOYAJ	CCCC(C1C(CC(=O)O1)C)OC(=S)n2ccnc2	30992172	Don't Know	Yes	No	TRUE	TRUE	TRUE	TRUE	FALSE	FALSE	FALSE	TRUE	TRUE	TRUE	FALSE	FALSE	FALSE	FALSE	FALSE	FALSE		866	278	30/06/2014 9:58	2007	Stereocontrolled Synthesis and Rearrangement of Epoxides	Imperial College Central Library	Hunsuk Chung	HC	Imperial College London	IMP	Alan Armstrong	AA	a.armstrong@imperial.ac.uk	PhD		Dongbang FTL
DXMNOHGNLAYEEA-UHFFFAOYAF	CCC(=CC(=O)c1ccccc1)CC	30992173	Don't Know	Yes	Yes	FALSE	FALSE	TRUE	FALSE	FALSE	FALSE	FALSE	TRUE	TRUE	FALSE	FALSE	FALSE	FALSE	FALSE	FALSE	FALSE		866	311	30/06/2014 9:58	2007	Stereocontrolled Synthesis and Rearrangement of Epoxides	Imperial College Central Library	Hunsuk Chung	HC	Imperial College London	IMP	Alan Armstrong	AA	a.armstrong@imperial.ac.uk	PhD		Dongbang FTL
CHAXKMMRXJZVLY-UHFFFAOYAV	CC(=CC(=O)c1ccc(cc1)OC)C	30992174	Don't Know	Yes	Yes	FALSE	FALSE	TRUE	FALSE	FALSE	FALSE	FALSE	TRUE	TRUE	FALSE	FALSE	FALSE	FALSE	FALSE	FALSE	FALSE		866	317	30/06/2014 9:58	2007	Stereocontrolled Synthesis and Rearrangement of Epoxides	Imperial College Central Library	Hunsuk Chung	HC	Imperial College London	IMP	Alan Armstrong	AA	a.armstrong@imperial.ac.uk	PhD		Dongbang FTL
UILSDCKBEPPFFM-UHFFFAOYAG	CC(=CC(=O)c1cc(c(c(c1)OC)OC)OC)C	30992175	Don't Know	Yes	Yes	FALSE	TRUE	TRUE	TRUE	FALSE	FALSE	FALSE	TRUE	TRUE	TRUE	FALSE	FALSE	FALSE	FALSE	FALSE	FALSE		866	319	30/06/2014 9:58	2007	Stereocontrolled Synthesis and Rearrangement of Epoxides	Imperial College Central Library	Hunsuk Chung	HC	Imperial College London	IMP	Alan Armstrong	AA	a.armstrong@imperial.ac.uk	PhD		Dongbang FTL
QMXDWODHHFAILW-UHFFFAOYAM	CC1(CC(=O)OC1C(=O)c2ccccc2)C	30992176	Don't Know	Yes	Yes	FALSE	TRUE	TRUE	TRUE	FALSE	FALSE	FALSE	TRUE	TRUE	TRUE	FALSE	FALSE	FALSE	FALSE	FALSE	FALSE		866	332	30/06/2014 9:58	2007	Stereocontrolled Synthesis and Rearrangement of Epoxides	Imperial College Central Library	Hunsuk Chung	HC	Imperial College London	IMP	Alan Armstrong	AA	a.armstrong@imperial.ac.uk	PhD		Dongbang FTL
HPRDOOZMKKZMDX-UHFFFAOYAN	CCC1(CC(=O)OC1C(=O)c2ccccc2)CC	30992177	Don't Know	Yes	Yes	FALSE	TRUE	TRUE	TRUE	FALSE	FALSE	FALSE	TRUE	TRUE	TRUE	FALSE	FALSE	FALSE	FALSE	FALSE	FALSE		866	333	30/06/2014 9:58	2007	Stereocontrolled Synthesis and Rearrangement of Epoxides	Imperial College Central Library	Hunsuk Chung	HC	Imperial College London	IMP	Alan Armstrong	AA	a.armstrong@imperial.ac.uk	PhD		Dongbang FTL
ZSTHXGMNERMLLV-SNVBAGLBBA	c1ccc(cc1)C(=O)O[C@@H]2CCC(=O)O2	30992178	Don't Know	Yes	Yes	FALSE	TRUE	TRUE	TRUE	FALSE	FALSE	FALSE	TRUE	TRUE	TRUE	FALSE	FALSE	FALSE	FALSE	FALSE	FALSE		866	354	30/06/2014 9:58	2007	Stereocontrolled Synthesis and Rearrangement of Epoxides	Imperial College Central Library	Hunsuk Chung	HC	Imperial College London	IMP	Alan Armstrong	AA	a.armstrong@imperial.ac.uk	PhD		Dongbang FTL
VTZHQBVCIAKCLX-HQXRBMBYBN	CCOC(=O)/C=C/CC/C=C/C(=O)OCC	30992550	Don't Know	Yes	No	FALSE	FALSE	TRUE	FALSE	FALSE	FALSE	FALSE	TRUE	FALSE	FALSE	FALSE	FALSE	FALSE	FALSE	FALSE	FALSE		857	85	01/07/2014 13:05	2008	Towards the Synthesis of Amphidinolides C, F and U	Imperial College Central Library	Constantina Pyrkotis	CP	Imperial College London	IMP	Alan Armstrong	AA	a.armstrong@imperial.ac.uk	PhD		A. G. Leventis Foundation
YVESUTTVHFLEKC-HBUNZAKRBW	CCOC(=O)/C=C/CC[C@@H]([C@H](C(=O)OCC)O)O	30992551	Don't Know	Yes	No	FALSE	TRUE	TRUE	TRUE	FALSE	FALSE	FALSE	TRUE	TRUE	TRUE	FALSE	FALSE	FALSE	FALSE	FALSE	FALSE		857	ent-87	01/07/2014 13:05	2008	Towards the Synthesis of Amphidinolides C, F and U	Imperial College Central Library	Constantina Pyrkotis	CP	Imperial College London	IMP	Alan Armstrong	AA	a.armstrong@imperial.ac.uk	PhD		A. G. Leventis Foundation
YVESUTTVHFLEKC-XHCRCFASBN	CCOC(=O)/C=C/CC[C@H]([C@@H](C(=O)OCC)O)O	30992552	Don't Know	Yes	No	FALSE	TRUE	TRUE	TRUE	FALSE	FALSE	FALSE	TRUE	TRUE	TRUE	FALSE	FALSE	FALSE	FALSE	FALSE	FALSE		857	87	01/07/2014 13:05	2008	Towards the Synthesis of Amphidinolides C, F and U	Imperial College Central Library	Constantina Pyrkotis	CP	Imperial College London	IMP	Alan Armstrong	AA	a.armstrong@imperial.ac.uk	PhD		A. G. Leventis Foundation
HQIUCJVZNIKMTD-ZGKAGKSWBQ	CCOC(=O)CC1CC[C@@H](O1)[C@@H](C(=O)OCC)O	30992553	Don't Know	Yes	No	FALSE	TRUE	TRUE	TRUE	FALSE	FALSE	FALSE	TRUE	TRUE	TRUE	FALSE	FALSE	FALSE	TRUE	FALSE	FALSE		857	84	01/07/2014 13:05	2008	Towards the Synthesis of Amphidinolides C, F and U	Imperial College Central Library	Constantina Pyrkotis	CP	Imperial College London	IMP	Alan Armstrong	AA	a.armstrong@imperial.ac.uk	PhD		A. G. Leventis Foundation
HQIUCJVZNIKMTD-ZFZBIWPDBL	CCOC(=O)CC1CC[C@@H](O1)[C@H](C(=O)OCC)O	30992554	Don't Know	Yes	No	FALSE	TRUE	TRUE	TRUE	FALSE	FALSE	FALSE	TRUE	TRUE	TRUE	FALSE	FALSE	FALSE	FALSE	FALSE	FALSE		857	84	01/07/2014 13:05	2008	Towards the Synthesis of Amphidinolides C, F and U	Imperial College Central Library	Constantina Pyrkotis	CP	Imperial College London	IMP	Alan Armstrong	AA	a.armstrong@imperial.ac.uk	PhD		A. G. Leventis Foundation
PTKJOPRMFSPQIS-OTNFAFMVBA	CCOC(=O)/C=C\CC[C@@H]1[C@@H](OC(O1)(C)C)C(=O)OCC	30992555	Don't Know	Yes	Yes	FALSE	TRUE	TRUE	TRUE	FALSE	FALSE	FALSE	TRUE	TRUE	TRUE	FALSE	FALSE	FALSE	TRUE	FALSE	FALSE		857	115	01/07/2014 13:05	2008	Towards the Synthesis of Amphidinolides C, F and U	Imperial College Central Library	Constantina Pyrkotis	CP	Imperial College London	IMP	Alan Armstrong	AA	a.armstrong@imperial.ac.uk	PhD		A. G. Leventis Foundation
OYWZJVIJJLLGAO-LJQBKPIVBQ	CCOC(=O)[C@H]([C@H]1CCC(O1)C(C(=O)OCC)I)O	30992556	Don't Know	Yes	No	TRUE	TRUE	TRUE	TRUE	FALSE	FALSE	FALSE	TRUE	TRUE	TRUE	FALSE	FALSE	FALSE	FALSE	FALSE	FALSE		857	116	01/07/2014 13:05	2008	Towards the Synthesis of Amphidinolides C, F and U	Imperial College Central Library	Constantina Pyrkotis	CP	Imperial College London	IMP	Alan Armstrong	AA	a.armstrong@imperial.ac.uk	PhD		A. G. Leventis Foundation
OYWZJVIJJLLGAO-XCIOMTKIBN	CCOC(=O)[C@@H]([C@@H]1CCC(O1)C(C(=O)OCC)I)O	30992557	Don't Know	Yes	No	TRUE	FALSE	TRUE	TRUE	FALSE	FALSE	FALSE	TRUE	FALSE	FALSE	FALSE	TRUE	FALSE	TRUE	FALSE	FALSE		857	ent-116	01/07/2014 13:05	2008	Towards the Synthesis of Amphidinolides C, F and U	Imperial College Central Library	Constantina Pyrkotis	CP	Imperial College London	IMP	Alan Armstrong	AA	a.armstrong@imperial.ac.uk	PhD		A. G. Leventis Foundation
HQIUCJVZNIKMTD-KKZNHRDABY	CCOC(=O)C[C@H]1CC[C@@H](O1)[C@@H](C(=O)OCC)O	30992558	Don't Know	Yes	Yes	FALSE	TRUE	TRUE	TRUE	FALSE	FALSE	FALSE	TRUE	TRUE	TRUE	FALSE	FALSE	FALSE	TRUE	FALSE	FALSE		857	84b	01/07/2014 13:05	2008	Towards the Synthesis of Amphidinolides C, F and U	Imperial College Central Library	Constantina Pyrkotis	CP	Imperial College London	IMP	Alan Armstrong	AA	a.armstrong@imperial.ac.uk	PhD		A. G. Leventis Foundation
NDQBMXWVTZAYEK-IWSPIJDZBH	CCOC(=O)C[C@H]1CC[C@@H](O1)[C@@H](CO)O	30992559	Don't Know	Yes	No	FALSE	TRUE	TRUE	TRUE	FALSE	FALSE	FALSE	TRUE	TRUE	TRUE	FALSE	FALSE	FALSE	TRUE	FALSE	FALSE		857	117	01/07/2014 13:05	2008	Towards the Synthesis of Amphidinolides C, F and U	Imperial College Central Library	Constantina Pyrkotis	CP	Imperial College London	IMP	Alan Armstrong	AA	a.armstrong@imperial.ac.uk	PhD		A. G. Leventis Foundation
MKNBQLHDCBYWCX-VXNVDRBHBF	CCOC(=O)C[C@H]1CC[C@@H](O1)C(=O)CO	30992560	Don't Know	Yes	No	FALSE	TRUE	TRUE	TRUE	FALSE	FALSE	FALSE	TRUE	TRUE	TRUE	FALSE	FALSE	FALSE	TRUE	FALSE	FALSE		857	118	01/07/2014 13:05	2008	Towards the Synthesis of Amphidinolides C, F and U	Imperial College Central Library	Constantina Pyrkotis	CP	Imperial College London	IMP	Alan Armstrong	AA	a.armstrong@imperial.ac.uk	PhD		A. G. Leventis Foundation
DQVKYYGVCDIKBL-GUDVDZBRBQ	CCOC(=O)C[C@H]1CC[C@@H](O1)[C@@H](CO[Si](C)(C)C(C)(C)C)O[Si](C)(C)C(C)(C)C	30992561	Don't Know	Yes	Yes	FALSE	TRUE	TRUE	TRUE	FALSE	FALSE	FALSE	TRUE	TRUE	TRUE	FALSE	FALSE	FALSE	TRUE	FALSE	FALSE		857	127	01/07/2014 13:05	2008	Towards the Synthesis of Amphidinolides C, F and U	Imperial College Central Library	Constantina Pyrkotis	CP	Imperial College London	IMP	Alan Armstrong	AA	a.armstrong@imperial.ac.uk	PhD		A. G. Leventis Foundation
GYGCULQBVHXSFS-MGPQQGTHBB	CCOC(=O)C[C@H]1CC[C@@H](O1)[C@@H](CO)O[Si](C)(C)C(C)(C)C	30992562	Don't Know	Yes	Yes	FALSE	TRUE	TRUE	TRUE	FALSE	FALSE	FALSE	TRUE	TRUE	TRUE	FALSE	FALSE	FALSE	TRUE	FALSE	FALSE		857	128	01/07/2014 13:05	2008	Towards the Synthesis of Amphidinolides C, F and U	Imperial College Central Library	Constantina Pyrkotis	CP	Imperial College London	IMP	Alan Armstrong	AA	a.armstrong@imperial.ac.uk	PhD		A. G. Leventis Foundation
HXPACBMFIWXALH-MGPQQGTHBH	CCOC(=O)C[C@H]1CC[C@@H](O1)[C@@H](C=O)O[Si](C)(C)C(C)(C)C	30992563	Don't Know	Yes	Yes	FALSE	TRUE	TRUE	TRUE	FALSE	FALSE	FALSE	TRUE	TRUE	TRUE	FALSE	FALSE	FALSE	FALSE	FALSE	FALSE		857	83	01/07/2014 13:05	2008	Towards the Synthesis of Amphidinolides C, F and U	Imperial College Central Library	Constantina Pyrkotis	CP	Imperial College London	IMP	Alan Armstrong	AA	a.armstrong@imperial.ac.uk	PhD		A. G. Leventis Foundation
NFBYZTGLBMOZAF-UHFFFAOYAC	CCCCP(CC=C(C)C)Br	30992564	Don't Know	Yes	Yes	FALSE	FALSE	TRUE	TRUE	FALSE	FALSE	FALSE	TRUE	FALSE	FALSE	FALSE	FALSE	FALSE	FALSE	FALSE	FALSE		857	130a	01/07/2014 13:05	2008	Towards the Synthesis of Amphidinolides C, F and U	Imperial College Central Library	Constantina Pyrkotis	CP	Imperial College London	IMP	Alan Armstrong	AA	a.armstrong@imperial.ac.uk	PhD		A. G. Leventis Foundation
KYVMTUMOABSMFL-YLZQISAGBX	CCOC(=O)C[C@H]1CC[C@@H](O1)[C@@H](/C=C/C=C(C)C)O[Si](C)(C)C(C)(C)C	30992565	Don't Know	Yes	No	TRUE	TRUE	TRUE	TRUE	FALSE	FALSE	FALSE	TRUE	TRUE	TRUE	FALSE	FALSE	FALSE	TRUE	FALSE	FALSE		857	86	01/07/2014 13:05	2008	Towards the Synthesis of Amphidinolides C, F and U	Imperial College Central Library	Constantina Pyrkotis	CP	Imperial College London	IMP	Alan Armstrong	AA	a.armstrong@imperial.ac.uk	PhD		A. G. Leventis Foundation
UNSKUCNTVZWHOK-DHZHZOJOBM	CC(=C/C=C/C(C1CCC(O1)CC2SCCCS2)O[Si](C)(C)C(C)(C)C)C	30992566	Don't Know	Yes	No	TRUE	TRUE	TRUE	FALSE	FALSE	FALSE	FALSE	TRUE	TRUE	TRUE	FALSE	FALSE	FALSE	TRUE	FALSE	FALSE		857	140	01/07/2014 13:05	2008	Towards the Synthesis of Amphidinolides C, F and U	Imperial College Central Library	Constantina Pyrkotis	CP	Imperial College London	IMP	Alan Armstrong	AA	a.armstrong@imperial.ac.uk	PhD		A. G. Leventis Foundation
LUPBJJQWBJLHBT-LXOSSIBGBM	CCOC(=O)C[C@H]1CC[C@@H](O1)[C@@H](/C=C/I)O[Si](C)(C)C(C)(C)C	30992567	Don't Know	Yes	No	TRUE	TRUE	TRUE	TRUE	FALSE	FALSE	FALSE	TRUE	TRUE	TRUE	FALSE	FALSE	FALSE	TRUE	FALSE	FALSE		857	143b	01/07/2014 13:05	2008	Towards the Synthesis of Amphidinolides C, F and U	Imperial College Central Library	Constantina Pyrkotis	CP	Imperial College London	IMP	Alan Armstrong	AA	a.armstrong@imperial.ac.uk	PhD		A. G. Leventis Foundation
OIPPRKREXQPQIN-UHFFFAOYAS	CCCCC(=C)C(C#C[Si](C)(C)C)O	30992568	Don't Know	Yes	Yes	FALSE	TRUE	TRUE	TRUE	FALSE	FALSE	FALSE	TRUE	TRUE	TRUE	FALSE	FALSE	FALSE	TRUE	FALSE	FALSE	ee	857	158	01/07/2014 13:05	2008	Towards the Synthesis of Amphidinolides C, F and U	Imperial College Central Library	Constantina Pyrkotis	CP	Imperial College London	IMP	Alan Armstrong	AA	a.armstrong@imperial.ac.uk	PhD		A. G. Leventis Foundation
HOBDQWHCEVFIGH-QWAKEFERBZ	CCCCC(=C)C(C#C[Si](C)(C)C)OC(=O)[C@@](c1ccccc1)(C(F)(F)F)OC	30992569	Don't Know	Yes	Yes	FALSE	TRUE	TRUE	TRUE	FALSE	FALSE	FALSE	TRUE	TRUE	TRUE	FALSE	FALSE	FALSE	TRUE	FALSE	FALSE		857	159a	01/07/2014 13:05	2008	Towards the Synthesis of Amphidinolides C, F and U	Imperial College Central Library	Constantina Pyrkotis	CP	Imperial College London	IMP	Alan Armstrong	AA	a.armstrong@imperial.ac.uk	PhD		A. G. Leventis Foundation
KLUMMUOCRBSIGE-UHFFFAOYAW	CCCCC(=C)C(C#C[Si](C)(C)C)OCc1ccc(cc1)OC	30992570	Don't Know	Yes	Yes	FALSE	TRUE	TRUE	TRUE	FALSE	FALSE	FALSE	TRUE	TRUE	TRUE	FALSE	FALSE	FALSE	TRUE	FALSE	FALSE		857	160	01/07/2014 13:05	2008	Towards the Synthesis of Amphidinolides C, F and U	Imperial College Central Library	Constantina Pyrkotis	CP	Imperial College London	IMP	Alan Armstrong	AA	a.armstrong@imperial.ac.uk	PhD		A. G. Leventis Foundation
XYZQHMUZRISUHK-UHFFFAOYAF	CCCCC(=C)C(C#C)OCc1ccc(cc1)OC	30992571	Don't Know	Yes	Yes	FALSE	TRUE	TRUE	TRUE	FALSE	FALSE	FALSE	TRUE	TRUE	TRUE	FALSE	FALSE	FALSE	TRUE	FALSE	FALSE		857	161	01/07/2014 13:05	2008	Towards the Synthesis of Amphidinolides C, F and U	Imperial College Central Library	Constantina Pyrkotis	CP	Imperial College London	IMP	Alan Armstrong	AA	a.armstrong@imperial.ac.uk	PhD		A. G. Leventis Foundation
OQYWEUNDXUEYSA-UHFFFAOYAC	CCCCC(=C)C(C#C)O	30992572	Don't Know	Yes	Yes	FALSE	FALSE	TRUE	FALSE	FALSE	FALSE	FALSE	TRUE	FALSE	FALSE	FALSE	FALSE	FALSE	FALSE	FALSE	FALSE		857	155	01/07/2014 13:05	2008	Towards the Synthesis of Amphidinolides C, F and U	Imperial College Central Library	Constantina Pyrkotis	CP	Imperial College London	IMP	Alan Armstrong	AA	a.armstrong@imperial.ac.uk	PhD		A. G. Leventis Foundation
GMCIEGCMSNSLOQ-MDZDMXLPBE	C/C(=C\I)/CCc1ccccc1	30992573	Don't Know	Yes	Yes	FALSE	TRUE	TRUE	TRUE	FALSE	FALSE	FALSE	TRUE	FALSE	FALSE	FALSE	FALSE	FALSE	FALSE	FALSE	FALSE		857	166	01/07/2014 13:05	2008	Towards the Synthesis of Amphidinolides C, F and U	Imperial College Central Library	Constantina Pyrkotis	CP	Imperial College London	IMP	Alan Armstrong	AA	a.armstrong@imperial.ac.uk	PhD		A. G. Leventis Foundation
BTZXWTQOYXRYSW-UHFFFAOYAI	CCCCC(=C)C(C#C[Si](C)(C)C)O[Si](c1ccccc1)(c2ccccc2)C(C)(C)C	30992574	Don't Know	Yes	Yes	FALSE	TRUE	TRUE	TRUE	FALSE	FALSE	FALSE	TRUE	TRUE	TRUE	FALSE	FALSE	FALSE	TRUE	FALSE	FALSE		857	167	01/07/2014 13:05	2008	Towards the Synthesis of Amphidinolides C, F and U	Imperial College Central Library	Constantina Pyrkotis	CP	Imperial College London	IMP	Alan Armstrong	AA	a.armstrong@imperial.ac.uk	PhD		A. G. Leventis Foundation
YJMUSZNGEDWRAH-UHFFFAOYAL	CCCCC(=C)C(C#C)O[Si](c1ccccc1)(c2ccccc2)C(C)(C)C	30992575	Don't Know	Yes	Yes	FALSE	TRUE	TRUE	TRUE	FALSE	FALSE	FALSE	TRUE	TRUE	TRUE	FALSE	FALSE	FALSE	TRUE	FALSE	FALSE		857	168	01/07/2014 13:05	2008	Towards the Synthesis of Amphidinolides C, F and U	Imperial College Central Library	Constantina Pyrkotis	CP	Imperial College London	IMP	Alan Armstrong	AA	a.armstrong@imperial.ac.uk	PhD		A. G. Leventis Foundation
GIOCQPQXZBTSLH-UHFFFAOYAO	CCCCC(=C)C(C(=C)C)O[Si](c1ccccc1)(c2ccccc2)C(C)(C)C	30992576	Don't Know	Yes	Yes	FALSE	TRUE	TRUE	TRUE	FALSE	FALSE	FALSE	TRUE	TRUE	TRUE	FALSE	FALSE	FALSE	TRUE	FALSE	FALSE		857	169	01/07/2014 13:05	2008	Towards the Synthesis of Amphidinolides C, F and U	Imperial College Central Library	Constantina Pyrkotis	CP	Imperial College London	IMP	Alan Armstrong	AA	a.armstrong@imperial.ac.uk	PhD		A. G. Leventis Foundation
ULEZPLZSRKWARL-UHFFFAOYAB	CCCCC(=C)C(=O)c1ccccc1	30992577	Don't Know	Yes	Yes	FALSE	FALSE	TRUE	FALSE	FALSE	FALSE	FALSE	TRUE	FALSE	FALSE	FALSE	FALSE	FALSE	FALSE	FALSE	FALSE		857	180	01/07/2014 13:05	2008	Towards the Synthesis of Amphidinolides C, F and U	Imperial College Central Library	Constantina Pyrkotis	CP	Imperial College London	IMP	Alan Armstrong	AA	a.armstrong@imperial.ac.uk	PhD		A. G. Leventis Foundation
MWDJGVIHMBMTDU-NEVGTANLBE	CCCC/C(=C/C(=O)/C(=C/Br)/C)/O	30992578	Don't Know	Yes	Yes	FALSE	TRUE	TRUE	TRUE	FALSE	FALSE	FALSE	TRUE	TRUE	TRUE	FALSE	FALSE	FALSE	FALSE	FALSE	FALSE		857	176	01/07/2014 13:05	2008	Towards the Synthesis of Amphidinolides C, F and U	Imperial College Central Library	Constantina Pyrkotis	CP	Imperial College London	IMP	Alan Armstrong	AA	a.armstrong@imperial.ac.uk	PhD		A. G. Leventis Foundation
PEJZNLUCZVUKPF-VQHVLOKHBS	CCCCC(=C)C(=O)/C(=C/Br)/C	30992579	Don't Know	Yes	Yes	FALSE	TRUE	TRUE	TRUE	FALSE	FALSE	FALSE	TRUE	TRUE	TRUE	FALSE	FALSE	FALSE	FALSE	FALSE	FALSE		857	170	01/07/2014 13:05	2008	Towards the Synthesis of Amphidinolides C, F and U	Imperial College Central Library	Constantina Pyrkotis	CP	Imperial College London	IMP	Alan Armstrong	AA	a.armstrong@imperial.ac.uk	PhD		A. G. Leventis Foundation
HZTBXWWZACAYMX-VQHVLOKHBS	CCCCC(=C)C(/C(=C/Br)/C)O	30992580	Don't Know	Yes	Yes	FALSE	TRUE	TRUE	TRUE	FALSE	FALSE	FALSE	TRUE	TRUE	TRUE	FALSE	FALSE	FALSE	FALSE	FALSE	FALSE		857	rac-144b	01/07/2014 13:05	2008	Towards the Synthesis of Amphidinolides C, F and U	Imperial College Central Library	Constantina Pyrkotis	CP	Imperial College London	IMP	Alan Armstrong	AA	a.armstrong@imperial.ac.uk	PhD		A. G. Leventis Foundation
HEPPHXJFEKAIHH-GXMCRVCSBI	CCCCC(=C)C(/C(=C/[Sn](CCCC)(CCCC)CCCC)/C)O	30992581	Don't Know	Yes	Yes	FALSE	TRUE	TRUE	TRUE	FALSE	FALSE	FALSE	TRUE	TRUE	TRUE	FALSE	FALSE	FALSE	TRUE	FALSE	FALSE		857	144a	01/07/2014 13:05	2008	Towards the Synthesis of Amphidinolides C, F and U	Imperial College Central Library	Constantina Pyrkotis	CP	Imperial College London	IMP	Alan Armstrong	AA	a.armstrong@imperial.ac.uk	PhD		A. G. Leventis Foundation
RUUHUDXJDHEPBZ-CRCLSJGQBB	C[C@@H]([C@H](C(=O)OC)O)C(=O)OC	30992582	Don't Know	Yes	No	TRUE	FALSE	TRUE	FALSE	FALSE	FALSE	FALSE	TRUE	FALSE	FALSE	FALSE	FALSE	FALSE	FALSE	FALSE	FALSE		857	209	01/07/2014 13:05	2008	Towards the Synthesis of Amphidinolides C, F and U	Imperial College Central Library	Constantina Pyrkotis	CP	Imperial College London	IMP	Alan Armstrong	AA	a.armstrong@imperial.ac.uk	PhD		A. G. Leventis Foundation
JAUYUYAMTPNHDO-UHFFFAOYAD	CCC1(OCC(O1)C(C)CO)CC	30992583	Don't Know	Yes	Yes	FALSE	FALSE	TRUE	FALSE	FALSE	FALSE	FALSE	TRUE	FALSE	FALSE	FALSE	FALSE	FALSE	FALSE	FALSE	FALSE		857	211	01/07/2014 13:05	2008	Towards the Synthesis of Amphidinolides C, F and U	Imperial College Central Library	Constantina Pyrkotis	CP	Imperial College London	IMP	Alan Armstrong	AA	a.armstrong@imperial.ac.uk	PhD		A. G. Leventis Foundation
ZZEHGDNZKQVVGX-UHFFFAOYAE	CCC1(OCC(O1)C(C)COCc2ccc(cc2)OC)CC	30992584	Don't Know	Yes	Yes	FALSE	FALSE	TRUE	FALSE	FALSE	FALSE	FALSE	TRUE	FALSE	FALSE	FALSE	FALSE	FALSE	FALSE	FALSE	FALSE		857	212	01/07/2014 13:05	2008	Towards the Synthesis of Amphidinolides C, F and U	Imperial College Central Library	Constantina Pyrkotis	CP	Imperial College London	IMP	Alan Armstrong	AA	a.armstrong@imperial.ac.uk	PhD		A. G. Leventis Foundation
CLAMFEHDEWLCTM-MFKMUULPBV	C[C@H](COCc1ccc(cc1)OC)[C@H](CO)O	30992585	Don't Know	Yes	Yes	FALSE	FALSE	TRUE	FALSE	FALSE	FALSE	FALSE	TRUE	FALSE	FALSE	FALSE	FALSE	FALSE	FALSE	FALSE	FALSE		857	213	01/07/2014 13:05	2008	Towards the Synthesis of Amphidinolides C, F and U	Imperial College Central Library	Constantina Pyrkotis	CP	Imperial College London	IMP	Alan Armstrong	AA	a.armstrong@imperial.ac.uk	PhD		A. G. Leventis Foundation
QBCNKYPDUPLHGW-MFKMUULPBE	C[C@H](COCc1ccc(cc1)OC)[C@@H]2CO2	30992586	Don't Know	Yes	Yes	FALSE	FALSE	TRUE	FALSE	FALSE	FALSE	FALSE	TRUE	FALSE	FALSE	FALSE	FALSE	FALSE	FALSE	FALSE	FALSE		857	205	01/07/2014 13:05	2008	Towards the Synthesis of Amphidinolides C, F and U	Imperial College Central Library	Constantina Pyrkotis	CP	Imperial College London	IMP	Alan Armstrong	AA	a.armstrong@imperial.ac.uk	PhD		A. G. Leventis Foundation
BSAZSOBKWUSCEH-PWSUYJOCBQ	C[C@H](COCc1ccccc1)[C@H](CO)O	30992587	Don't Know	Yes	Yes	FALSE	FALSE	TRUE	FALSE	FALSE	FALSE	FALSE	TRUE	FALSE	FALSE	FALSE	FALSE	FALSE	FALSE	FALSE	FALSE		857	220	01/07/2014 13:05	2008	Towards the Synthesis of Amphidinolides C, F and U	Imperial College Central Library	Constantina Pyrkotis	CP	Imperial College London	IMP	Alan Armstrong	AA	a.armstrong@imperial.ac.uk	PhD		A. G. Leventis Foundation
IWLJFRXHIGWSEM-UHFFFAOYAT	CC(COCc1ccccc1)C2CO2	30992588	Don't Know	Yes	Yes	FALSE	FALSE	TRUE	FALSE	FALSE	FALSE	FALSE	TRUE	FALSE	FALSE	FALSE	FALSE	FALSE	FALSE	FALSE	FALSE		857	221	01/07/2014 13:05	2008	Towards the Synthesis of Amphidinolides C, F and U	Imperial College Central Library	Constantina Pyrkotis	CP	Imperial College London	IMP	Alan Armstrong	AA	a.armstrong@imperial.ac.uk	PhD		A. G. Leventis Foundation
FIRDCPGVKWDUEJ-LJQANCHMBR	C[C@H](CO)COC(c1ccccc1)(c2ccccc2)c3ccccc3	30992589	Don't Know	Yes	Yes	FALSE	FALSE	TRUE	FALSE	FALSE	FALSE	FALSE	TRUE	FALSE	FALSE	FALSE	FALSE	FALSE	FALSE	FALSE	FALSE		857	224	01/07/2014 13:05	2008	Towards the Synthesis of Amphidinolides C, F and U	Imperial College Central Library	Constantina Pyrkotis	CP	Imperial College London	IMP	Alan Armstrong	AA	a.armstrong@imperial.ac.uk	PhD		A. G. Leventis Foundation
JAMNOQZVRXRZBP-UHFFFAOYAJ	CC(CO[Si](C)(C)C(C)(C)C)C1SCCCS1	30992590	Don't Know	Yes	Yes	FALSE	FALSE	TRUE	FALSE	FALSE	FALSE	FALSE	TRUE	FALSE	FALSE	FALSE	FALSE	FALSE	FALSE	FALSE	FALSE		857	206	01/07/2014 13:05	2008	Towards the Synthesis of Amphidinolides C, F and U	Imperial College Central Library	Constantina Pyrkotis	CP	Imperial College London	IMP	Alan Armstrong	AA	a.armstrong@imperial.ac.uk	PhD		A. G. Leventis Foundation
HTWGWEPPAQBTGG-UHFFFAOYAR	CC(CO[Si](C)(C)C(C)(C)C)C1(SCCCS1)CC(c2ccccc2)O	30992591	Don't Know	Yes	Yes	FALSE	TRUE	TRUE	TRUE	FALSE	FALSE	FALSE	TRUE	TRUE	TRUE	FALSE	FALSE	FALSE	FALSE	FALSE	FALSE		857	228	01/07/2014 13:05	2008	Towards the Synthesis of Amphidinolides C, F and U	Imperial College Central Library	Constantina Pyrkotis	CP	Imperial College London	IMP	Alan Armstrong	AA	a.armstrong@imperial.ac.uk	PhD		A. G. Leventis Foundation
XPZSCQLKCZSNHW-UHFFFAOYAC	CC(CO)C1(SCCCS1)[Si](C)(C)C	30992592	Don't Know	Yes	Yes	FALSE	TRUE	TRUE	TRUE	FALSE	FALSE	FALSE	TRUE	TRUE	TRUE	FALSE	FALSE	FALSE	TRUE	FALSE	FALSE		857	229	01/07/2014 13:05	2008	Towards the Synthesis of Amphidinolides C, F and U	Imperial College Central Library	Constantina Pyrkotis	CP	Imperial College London	IMP	Alan Armstrong	AA	a.armstrong@imperial.ac.uk	PhD		A. G. Leventis Foundation
OPOGVJXMJLMQFN-UHFFFAOYAN	CC(CO[Si](c1ccccc1)(c2ccccc2)C(C)(C)C)C3SCCCS3	30992593	Don't Know	Yes	Yes	FALSE	TRUE	TRUE	TRUE	FALSE	FALSE	FALSE	TRUE	TRUE	TRUE	FALSE	FALSE	FALSE	TRUE	FALSE	FALSE		857	230	01/07/2014 13:05	2008	Towards the Synthesis of Amphidinolides C, F and U	Imperial College Central Library	Constantina Pyrkotis	CP	Imperial College London	IMP	Alan Armstrong	AA	a.armstrong@imperial.ac.uk	PhD		A. G. Leventis Foundation
AHHAUNGSYGAWMV-UHFFFAOYAV	CCOC(=O)C1=C(OCCC1)C[Si](C)(C)C	30992632	Don't Know	Yes	Yes	FALSE	TRUE	TRUE	TRUE	FALSE	FALSE	FALSE	TRUE	TRUE	TRUE	FALSE	FALSE	FALSE	FALSE	FALSE	FALSE		876	58	01/07/2014 13:07	2004	Studies Towards the Total Synthesis of FR182877	Imperial College Central Library	Frederick Woolf Goldberg	FWG	Imperial College London	IMP	Alan Armstrong	AA	a.armstrong@imperial.ac.uk	PhD	Novartis	EPSRC
DQSUEHKYYIVTDT-UHFFFAOYAJ	COC(=O)C1=C(OCCC1)C[Si](C)(C)C	30992633	Don't Know	Yes	Yes	FALSE	TRUE	TRUE	TRUE	FALSE	FALSE	FALSE	TRUE	TRUE	TRUE	FALSE	FALSE	FALSE	FALSE	FALSE	FALSE		876	59	01/07/2014 13:07	2004	Studies Towards the Total Synthesis of FR182877	Imperial College Central Library	Frederick Woolf Goldberg	FWG	Imperial College London	IMP	Alan Armstrong	AA	a.armstrong@imperial.ac.uk	PhD	Novartis	EPSRC
SBOFRWXEGDVSGW-UHFFFAOYAZ	CCOC(=O)C1=C(OCCC1)CC(C(=O)OCC)(C(=O)OCC)O	30992634	Don't Know	Yes	Yes	FALSE	TRUE	TRUE	TRUE	FALSE	FALSE	FALSE	TRUE	TRUE	TRUE	FALSE	FALSE	FALSE	FALSE	FALSE	FALSE		876	64	01/07/2014 13:07	2004	Studies Towards the Total Synthesis of FR182877	Imperial College Central Library	Frederick Woolf Goldberg	FWG	Imperial College London	IMP	Alan Armstrong	AA	a.armstrong@imperial.ac.uk	PhD	Novartis	EPSRC
XVXBRAACZCGLIS-UHFFFAOYAY	CCOC(=O)C(CC1=C(CCCO1)C(=O)OC)(C(=O)OCC)O	30992635	Don't Know	Yes	Yes	FALSE	TRUE	TRUE	TRUE	FALSE	FALSE	FALSE	TRUE	TRUE	TRUE	FALSE	FALSE	FALSE	FALSE	FALSE	FALSE		876	65	01/07/2014 13:07	2004	Studies Towards the Total Synthesis of FR182877	Imperial College Central Library	Frederick Woolf Goldberg	FWG	Imperial College London	IMP	Alan Armstrong	AA	a.armstrong@imperial.ac.uk	PhD	Novartis	EPSRC
VINGOHHCQJBATD-UHFFFAOYAN	c1ccc(cc1)C2CC3=C(CCCO3)C(=O)O2	30992636	Don't Know	Yes	Yes	FALSE	TRUE	TRUE	TRUE	FALSE	FALSE	FALSE	TRUE	TRUE	TRUE	FALSE	TRUE	FALSE	FALSE	TRUE	FALSE		876	66	01/07/2014 13:07	2004	Studies Towards the Total Synthesis of FR182877	Imperial College Central Library	Frederick Woolf Goldberg	FWG	Imperial College London	IMP	Alan Armstrong	AA	a.armstrong@imperial.ac.uk	PhD	Novartis	EPSRC
ANBKIYNDWNETMD-UHFFFAOYAO	CCC1CC2=C(CCCO2)C(=O)O1	30992637	Don't Know	Yes	Yes	FALSE	TRUE	TRUE	TRUE	FALSE	FALSE	FALSE	TRUE	TRUE	TRUE	FALSE	FALSE	FALSE	FALSE	FALSE	FALSE		876	67	01/07/2014 13:07	2004	Studies Towards the Total Synthesis of FR182877	Imperial College Central Library	Frederick Woolf Goldberg	FWG	Imperial College London	IMP	Alan Armstrong	AA	a.armstrong@imperial.ac.uk	PhD	Novartis	EPSRC
RYLGZGMNUPQFJU-UHFFFAOYAS	CC1C2=C(CCCO2)C(=O)OC13CCCCC3	30992638	Don't Know	Yes	Yes	FALSE	TRUE	TRUE	TRUE	FALSE	FALSE	FALSE	TRUE	TRUE	TRUE	FALSE	FALSE	FALSE	FALSE	FALSE	FALSE		876	73	01/07/2014 13:07	2004	Studies Towards the Total Synthesis of FR182877	Imperial College Central Library	Frederick Woolf Goldberg	FWG	Imperial College London	IMP	Alan Armstrong	AA	a.armstrong@imperial.ac.uk	PhD	Novartis	EPSRC
NVGQTCDXCQDOAL-UHFFFAOYAY	CCOC(=O)C1=C(OC(CC1)CCC=O)C	30992639	Don't Know	Yes	Yes	FALSE	TRUE	TRUE	TRUE	FALSE	FALSE	FALSE	TRUE	TRUE	TRUE	FALSE	FALSE	FALSE	FALSE	FALSE	FALSE		876	75	01/07/2014 13:07	2004	Studies Towards the Total Synthesis of FR182877	Imperial College Central Library	Frederick Woolf Goldberg	FWG	Imperial College London	IMP	Alan Armstrong	AA	a.armstrong@imperial.ac.uk	PhD	Novartis	EPSRC
RODQGGROXUHQPG-UHFFFAOYAD	CCOC(=O)C1=C(OC(CC1)CCC=O)C[Si](C)(C)C	30992640	Don't Know	Yes	Yes	FALSE	TRUE	TRUE	TRUE	FALSE	FALSE	FALSE	TRUE	TRUE	TRUE	FALSE	FALSE	FALSE	FALSE	FALSE	FALSE		876	78	01/07/2014 13:07	2004	Studies Towards the Total Synthesis of FR182877	Imperial College Central Library	Frederick Woolf Goldberg	FWG	Imperial College London	IMP	Alan Armstrong	AA	a.armstrong@imperial.ac.uk	PhD	Novartis	EPSRC
UNDLAEIDXINEQE-UHFFFAOYAJ	CCOC(=O)C1=C(OC(CC1)CCC=C)C	30992641	Don't Know	Yes	Yes	FALSE	TRUE	TRUE	TRUE	FALSE	FALSE	FALSE	TRUE	FALSE	TRUE	FALSE	FALSE	FALSE	FALSE	FALSE	FALSE		876	79	01/07/2014 13:07	2004	Studies Towards the Total Synthesis of FR182877	Imperial College Central Library	Frederick Woolf Goldberg	FWG	Imperial College London	IMP	Alan Armstrong	AA	a.armstrong@imperial.ac.uk	PhD	Novartis	EPSRC
WCQBUQFRCDHGED-UHFFFAOYAB	CCOC(=O)C(CC/C=C\CC=C)C(=O)C	30992642	Don't Know	Yes	No	FALSE	TRUE	TRUE	TRUE	FALSE	FALSE	FALSE	TRUE	TRUE	TRUE	FALSE	FALSE	FALSE	FALSE	FALSE	FALSE		876	82	01/07/2014 13:07	2004	Studies Towards the Total Synthesis of FR182877	Imperial College Central Library	Frederick Woolf Goldberg	FWG	Imperial College London	IMP	Alan Armstrong	AA	a.armstrong@imperial.ac.uk	PhD	Novartis	EPSRC
DCQPRWULBDKGRK-UHFFFAOYAO	CCOC(=O)C1=C(OC(CC1)C(C)CC=C)C	30992643	Don't Know	Yes	Yes	FALSE	TRUE	TRUE	TRUE	FALSE	FALSE	FALSE	TRUE	FALSE	TRUE	FALSE	TRUE	FALSE	FALSE	FALSE	FALSE		876	83	01/07/2014 13:07	2004	Studies Towards the Total Synthesis of FR182877	Imperial College Central Library	Frederick Woolf Goldberg	FWG	Imperial College London	IMP	Alan Armstrong	AA	a.armstrong@imperial.ac.uk	PhD	Novartis	EPSRC
HYNXKPZNNUNORF-UHFFFAOYAX	CCOC(=O)C1=C(OC(CC1)CCC=C)C[Si](C)(C)C	30992644	Don't Know	Yes	Yes	FALSE	TRUE	TRUE	TRUE	FALSE	FALSE	FALSE	TRUE	TRUE	TRUE	FALSE	FALSE	FALSE	FALSE	FALSE	FALSE		876	86	01/07/2014 13:07	2004	Studies Towards the Total Synthesis of FR182877	Imperial College Central Library	Frederick Woolf Goldberg	FWG	Imperial College London	IMP	Alan Armstrong	AA	a.armstrong@imperial.ac.uk	PhD	Novartis	EPSRC
RMBNBXGUVMLMON-UHFFFAOYAH	C=CC1CCC2=C(O1)CC(OC2=O)C=C	30992645	Don't Know	Yes	No	TRUE	TRUE	TRUE	TRUE	FALSE	FALSE	FALSE	TRUE	FALSE	TRUE	FALSE	FALSE	FALSE	FALSE	FALSE	FALSE		876	87	01/07/2014 13:07	2004	Studies Towards the Total Synthesis of FR182877	Imperial College Central Library	Frederick Woolf Goldberg	FWG	Imperial College London	IMP	Alan Armstrong	AA	a.armstrong@imperial.ac.uk	PhD	Novartis	EPSRC
OUONXXHSEAOQPF-UHFFFAOYAZ	CCOC(=O)C1=C(OC(CC1)C=C)C	30992646	Don't Know	Yes	Yes	FALSE	TRUE	TRUE	TRUE	FALSE	FALSE	FALSE	TRUE	FALSE	TRUE	FALSE	FALSE	FALSE	FALSE	FALSE	FALSE		876	89	01/07/2014 13:07	2004	Studies Towards the Total Synthesis of FR182877	Imperial College Central Library	Frederick Woolf Goldberg	FWG	Imperial College London	IMP	Alan Armstrong	AA	a.armstrong@imperial.ac.uk	PhD	Novartis	EPSRC
RKVLYGHGZUWHCG-UHFFFAOYAP	CCOC(=O)C1=C(OC(CC1)C=C)CCC=C	30992647	Don't Know	Yes	Yes	FALSE	TRUE	TRUE	TRUE	FALSE	FALSE	FALSE	TRUE	FALSE	TRUE	FALSE	FALSE	FALSE	FALSE	FALSE	FALSE		876	97	01/07/2014 13:07	2004	Studies Towards the Total Synthesis of FR182877	Imperial College Central Library	Frederick Woolf Goldberg	FWG	Imperial College London	IMP	Alan Armstrong	AA	a.armstrong@imperial.ac.uk	PhD	Novartis	EPSRC
CHHUDLUYUCQEOT-UHFFFAOYAC	COC(=O)C1=C(OC(CC1)C=C)C(CC=C)OCc2ccccc2	30992648	Don't Know	Yes	No	TRUE	TRUE	TRUE	TRUE	FALSE	FALSE	FALSE	TRUE	FALSE	TRUE	FALSE	FALSE	FALSE	FALSE	FALSE	FALSE		876	98	01/07/2014 13:07	2004	Studies Towards the Total Synthesis of FR182877	Imperial College Central Library	Frederick Woolf Goldberg	FWG	Imperial College London	IMP	Alan Armstrong	AA	a.armstrong@imperial.ac.uk	PhD	Novartis	EPSRC
NLEACYHUXINYBQ-UHFFFAOYAV	CCOC(=O)C1=C(OC(CC1)(C)C=C)CCC=C	30992649	Don't Know	Yes	Yes	FALSE	TRUE	TRUE	TRUE	FALSE	FALSE	FALSE	TRUE	FALSE	TRUE	FALSE	FALSE	FALSE	FALSE	FALSE	FALSE		876	99	01/07/2014 13:07	2004	Studies Towards the Total Synthesis of FR182877	Imperial College Central Library	Frederick Woolf Goldberg	FWG	Imperial College London	IMP	Alan Armstrong	AA	a.armstrong@imperial.ac.uk	PhD	Novartis	EPSRC
JLMZXLDWKCPYLC-UHFFFAOYAX	CC1(CCC(=C(O1)CC(C=C)OCc2ccccc2)C(=O)OC)C=C	30992650	Don't Know	Yes	No	TRUE	TRUE	TRUE	TRUE	FALSE	FALSE	FALSE	TRUE	FALSE	TRUE	FALSE	FALSE	FALSE	FALSE	FALSE	FALSE		876	100	01/07/2014 13:07	2004	Studies Towards the Total Synthesis of FR182877	Imperial College Central Library	Frederick Woolf Goldberg	FWG	Imperial College London	IMP	Alan Armstrong	AA	a.armstrong@imperial.ac.uk	PhD	Novartis	EPSRC
NRQFVDBYOKONDF-GQCTYLIABB	CCOC(=O)C1=C(OC(CC1)/C=C/C)C	30992651	Don't Know	Yes	Yes	FALSE	TRUE	TRUE	TRUE	FALSE	FALSE	FALSE	TRUE	FALSE	TRUE	FALSE	FALSE	FALSE	FALSE	FALSE	FALSE		876	103	01/07/2014 13:07	2004	Studies Towards the Total Synthesis of FR182877	Imperial College Central Library	Frederick Woolf Goldberg	FWG	Imperial College London	IMP	Alan Armstrong	AA	a.armstrong@imperial.ac.uk	PhD	Novartis	EPSRC
VEQMXBUXTRCXCZ-GQCTYLIABM	CCOC(=O)C(CC/C=C/C)C(=O)C	30992652	Don't Know	Yes	Yes	FALSE	FALSE	TRUE	FALSE	FALSE	FALSE	FALSE	TRUE	FALSE	FALSE	FALSE	FALSE	FALSE	FALSE	FALSE	FALSE		876	105	01/07/2014 13:07	2004	Studies Towards the Total Synthesis of FR182877	Imperial College Central Library	Frederick Woolf Goldberg	FWG	Imperial College London	IMP	Alan Armstrong	AA	a.armstrong@imperial.ac.uk	PhD	Novartis	EPSRC
IZQRJQGDIRPKRF-XCBNKYQSBT	CCOC(=O)C1=C(O[C@@H](CC1)[C@@H](C)I)C	30992653	Don't Know	Yes	Yes	FALSE	TRUE	TRUE	TRUE	FALSE	FALSE	FALSE	TRUE	FALSE	TRUE	FALSE	FALSE	FALSE	FALSE	FALSE	FALSE		876	106	01/07/2014 13:07	2004	Studies Towards the Total Synthesis of FR182877	Imperial College Central Library	Frederick Woolf Goldberg	FWG	Imperial College London	IMP	Alan Armstrong	AA	a.armstrong@imperial.ac.uk	PhD	Novartis	EPSRC
JESZFMAXMYCTLB-RUDMXATFBY	CCOC(=O)C1=C(O/C(=C/C)/CC1)C	30992654	Don't Know	Yes	Yes	FALSE	TRUE	TRUE	TRUE	FALSE	FALSE	FALSE	TRUE	FALSE	TRUE	FALSE	FALSE	FALSE	FALSE	FALSE	FALSE		876	107	01/07/2014 13:07	2004	Studies Towards the Total Synthesis of FR182877	Imperial College Central Library	Frederick Woolf Goldberg	FWG	Imperial College London	IMP	Alan Armstrong	AA	a.armstrong@imperial.ac.uk	PhD	Novartis	EPSRC
XQEHESJKZKWDQM-AATRIKPKBE	C=C/C=C/C1=C(CCC(O1)C=C)C(=O)O	30992655	Don't Know	Yes	Yes	FALSE	TRUE	TRUE	TRUE	FALSE	FALSE	FALSE	TRUE	FALSE	TRUE	FALSE	FALSE	FALSE	FALSE	FALSE	FALSE		876	109	01/07/2014 13:07	2004	Studies Towards the Total Synthesis of FR182877	Imperial College Central Library	Frederick Woolf Goldberg	FWG	Imperial College London	IMP	Alan Armstrong	AA	a.armstrong@imperial.ac.uk	PhD	Novartis	EPSRC
WSXKXQGOWYLWEO-UHFFFAOYAC	C=CCC(C1=C(CCC(O1)C=C)C(=O)O)OCc2ccccc2	30992656	Don't Know	Yes	No	TRUE	TRUE	TRUE	TRUE	FALSE	FALSE	FALSE	TRUE	FALSE	TRUE	FALSE	FALSE	FALSE	FALSE	FALSE	FALSE		876	111	01/07/2014 13:07	2004	Studies Towards the Total Synthesis of FR182877	Imperial College Central Library	Frederick Woolf Goldberg	FWG	Imperial College London	IMP	Alan Armstrong	AA	a.armstrong@imperial.ac.uk	PhD	Novartis	EPSRC
IVXYRKQYJPVOEP-UHFFFAOYAW	CCOC(=O)C1=C(OC(CC1)(C)C=C)C	30992657	Don't Know	Yes	Yes	FALSE	TRUE	TRUE	TRUE	FALSE	FALSE	FALSE	TRUE	FALSE	TRUE	FALSE	FALSE	FALSE	FALSE	FALSE	FALSE		876	112	01/07/2014 13:07	2004	Studies Towards the Total Synthesis of FR182877	Imperial College Central Library	Frederick Woolf Goldberg	FWG	Imperial College London	IMP	Alan Armstrong	AA	a.armstrong@imperial.ac.uk	PhD	Novartis	EPSRC
GMAJFIMISZPSDA-UHFFFAOYAY	CC1(CCC2=C(O1)CC(OC2=O)C=C)C=C	30992658	Don't Know	Yes	No	TRUE	TRUE	TRUE	TRUE	FALSE	FALSE	FALSE	TRUE	FALSE	TRUE	FALSE	FALSE	FALSE	FALSE	FALSE	FALSE		876	113	01/07/2014 13:07	2004	Studies Towards the Total Synthesis of FR182877	Imperial College Central Library	Frederick Woolf Goldberg	FWG	Imperial College London	IMP	Alan Armstrong	AA	a.armstrong@imperial.ac.uk	PhD	Novartis	EPSRC
VMIFMTJROHUUHO-WEVVVXLNBV	CCOC(=O)C(CC/C(=C/C)/C)C(=O)C	30992659	Don't Know	Yes	Yes	FALSE	TRUE	TRUE	TRUE	FALSE	FALSE	FALSE	TRUE	FALSE	TRUE	FALSE	FALSE	FALSE	FALSE	FALSE	FALSE		876	116	01/07/2014 13:07	2004	Studies Towards the Total Synthesis of FR182877	Imperial College Central Library	Frederick Woolf Goldberg	FWG	Imperial College London	IMP	Alan Armstrong	AA	a.armstrong@imperial.ac.uk	PhD	Novartis	EPSRC
LWWDJOCRLNDKHP-UHFFFAOYAS	CCOC(=O)C1=C(OC(CC1)(C)C(C)C)C	30992660	Don't Know	Yes	Yes	FALSE	TRUE	TRUE	TRUE	FALSE	FALSE	FALSE	TRUE	TRUE	TRUE	FALSE	FALSE	FALSE	FALSE	FALSE	FALSE		876	117	01/07/2014 13:07	2004	Studies Towards the Total Synthesis of FR182877	Imperial College Central Library	Frederick Woolf Goldberg	FWG	Imperial College London	IMP	Alan Armstrong	AA	a.armstrong@imperial.ac.uk	PhD	Novartis	EPSRC
VUYHDAKXPIYHPE-UHFFFAOYAM	CCOC(=O)C1(CCC(=CC1)C)C(=O)C	30992661	Don't Know	Yes	Yes	FALSE	TRUE	TRUE	TRUE	FALSE	FALSE	FALSE	TRUE	FALSE	TRUE	FALSE	FALSE	FALSE	FALSE	FALSE	FALSE		876	118	01/07/2014 13:07	2004	Studies Towards the Total Synthesis of FR182877	Imperial College Central Library	Frederick Woolf Goldberg	FWG	Imperial College London	IMP	Alan Armstrong	AA	a.armstrong@imperial.ac.uk	PhD	Novartis	EPSRC
LOFMGLACRVSRGU-UHFFFAOYAB	CCOC(=O)C1=C(OC(CC1)(C)C(C)[Se]c2ccccc2)C	30992662	Don't Know	Yes	No	FALSE	TRUE	TRUE	TRUE	FALSE	FALSE	FALSE	TRUE	TRUE	TRUE	FALSE	FALSE	FALSE	FALSE	FALSE	FALSE		876	119	01/07/2014 13:07	2004	Studies Towards the Total Synthesis of FR182877	Imperial College Central Library	Frederick Woolf Goldberg	FWG	Imperial College London	IMP	Alan Armstrong	AA	a.armstrong@imperial.ac.uk	PhD	Novartis	EPSRC
KYBDDBMOMFAUEF-UHFFFAOYAB	CCOC(=O)C(CC/C=C\CC=C)C(=O)OCC	30992663	Don't Know	Yes	No	FALSE	TRUE	TRUE	TRUE	FALSE	FALSE	FALSE	TRUE	FALSE	TRUE	FALSE	FALSE	FALSE	FALSE	FALSE	FALSE		876	133	01/07/2014 13:07	2004	Studies Towards the Total Synthesis of FR182877	Imperial College Central Library	Frederick Woolf Goldberg	FWG	Imperial College London	IMP	Alan Armstrong	AA	a.armstrong@imperial.ac.uk	PhD	Novartis	EPSRC
CJALBXJHTQLBKO-UHFFFAOYAA	COC(=O)C1CCC(OC1=O)CCC=C	30992664	Don't Know	Yes	No	TRUE	TRUE	TRUE	TRUE	FALSE	FALSE	FALSE	TRUE	FALSE	TRUE	FALSE	FALSE	FALSE	FALSE	FALSE	FALSE		876	136	01/07/2014 13:07	2004	Studies Towards the Total Synthesis of FR182877	Imperial College Central Library	Frederick Woolf Goldberg	FWG	Imperial College London	IMP	Alan Armstrong	AA	a.armstrong@imperial.ac.uk	PhD	Novartis	EPSRC
AKRDFFUTQCLZKB-UHFFFAOYAF	COC(=O)C(CC/C=C\CC=C)C(=O)OC	30992665	Don't Know	Yes	No	FALSE	TRUE	TRUE	TRUE	FALSE	FALSE	FALSE	TRUE	FALSE	TRUE	FALSE	FALSE	FALSE	FALSE	FALSE	FALSE		876	138	01/07/2014 13:07	2004	Studies Towards the Total Synthesis of FR182877	Imperial College Central Library	Frederick Woolf Goldberg	FWG	Imperial College London	IMP	Alan Armstrong	AA	a.armstrong@imperial.ac.uk	PhD	Novartis	EPSRC
QPIUQJJQOLLCHA-UHFFFAOYAX	COC(=O)CCC/C=C\CC=C	30992666	Don't Know	Yes	No	TRUE	TRUE	TRUE	TRUE	FALSE	FALSE	FALSE	TRUE	FALSE	TRUE	FALSE	FALSE	FALSE	FALSE	FALSE	FALSE		876	139	01/07/2014 13:07	2004	Studies Towards the Total Synthesis of FR182877	Imperial College Central Library	Frederick Woolf Goldberg	FWG	Imperial College London	IMP	Alan Armstrong	AA	a.armstrong@imperial.ac.uk	PhD	Novartis	EPSRC
ZUOVGMQEWSICGV-JOYOIKCWBK	C[C@@]1(CC[C@@H](OC1=O)CCC=C)C(=O)OC	30992667	Don't Know	Yes	Yes	FALSE	TRUE	TRUE	TRUE	FALSE	FALSE	FALSE	TRUE	FALSE	TRUE	FALSE	FALSE	FALSE	FALSE	FALSE	FALSE		876	142	01/07/2014 13:07	2004	Studies Towards the Total Synthesis of FR182877	Imperial College Central Library	Frederick Woolf Goldberg	FWG	Imperial College London	IMP	Alan Armstrong	AA	a.armstrong@imperial.ac.uk	PhD	Novartis	EPSRC
DNSULNQEQJSGGL-VIFPVBQEBD	COC(=O)[C@]1(C(=O)O[C@H](CC1)CCC=C)C(=O)OC	30992668	Don't Know	Yes	Yes	FALSE	TRUE	TRUE	TRUE	FALSE	FALSE	FALSE	TRUE	FALSE	TRUE	FALSE	FALSE	FALSE	FALSE	FALSE	FALSE		876	143	01/07/2014 13:07	2004	Studies Towards the Total Synthesis of FR182877	Imperial College Central Library	Frederick Woolf Goldberg	FWG	Imperial College London	IMP	Alan Armstrong	AA	a.armstrong@imperial.ac.uk	PhD	Novartis	EPSRC
WKSRWEZYOFVEIN-UHFFFAOYAO	C=CCCC1CC(=O)C=CO1	30992669	Don't Know	Yes	Yes	FALSE	TRUE	TRUE	TRUE	FALSE	FALSE	FALSE	TRUE	FALSE	TRUE	FALSE	FALSE	FALSE	FALSE	FALSE	FALSE		876	148	01/07/2014 13:07	2004	Studies Towards the Total Synthesis of FR182877	Imperial College Central Library	Frederick Woolf Goldberg	FWG	Imperial College London	IMP	Alan Armstrong	AA	a.armstrong@imperial.ac.uk	PhD	Novartis	EPSRC
DQPCSKFPIBRXAO-SOFGYWHQBD	CC(CCC=C)(CC(=O)/C=C/OC)O	30992670	Don't Know	Yes	Yes	FALSE	TRUE	TRUE	TRUE	FALSE	FALSE	FALSE	TRUE	FALSE	TRUE	FALSE	FALSE	FALSE	FALSE	FALSE	FALSE		876	149	01/07/2014 13:07	2004	Studies Towards the Total Synthesis of FR182877	Imperial College Central Library	Frederick Woolf Goldberg	FWG	Imperial College London	IMP	Alan Armstrong	AA	a.armstrong@imperial.ac.uk	PhD	Novartis	EPSRC
GUZBFIQVMUHDCY-UHFFFAOYAD	CC1(CC(=O)C=CO1)CCC=C	30992671	Don't Know	Yes	Yes	FALSE	TRUE	TRUE	TRUE	FALSE	FALSE	FALSE	TRUE	FALSE	TRUE	FALSE	FALSE	FALSE	FALSE	FALSE	FALSE		876	150	01/07/2014 13:07	2004	Studies Towards the Total Synthesis of FR182877	Imperial College Central Library	Frederick Woolf Goldberg	FWG	Imperial College London	IMP	Alan Armstrong	AA	a.armstrong@imperial.ac.uk	PhD	Novartis	EPSRC
FASGFLRPZJJWFH-UHFFFAOYAN	CC(CCC1CC(=O)C=CO1)OC(=O)C	30992672	Don't Know	Yes	No	TRUE	TRUE	TRUE	TRUE	FALSE	FALSE	FALSE	TRUE	FALSE	TRUE	FALSE	FALSE	FALSE	FALSE	FALSE	FALSE		876	152	01/07/2014 13:07	2004	Studies Towards the Total Synthesis of FR182877	Imperial College Central Library	Frederick Woolf Goldberg	FWG	Imperial College London	IMP	Alan Armstrong	AA	a.armstrong@imperial.ac.uk	PhD	Novartis	EPSRC
MHZLFGUWEUEKLR-UHFFFAOYAL	CC(CCC1(CC(=O)C=CO1)C)OC	30992673	Don't Know	Yes	No	TRUE	TRUE	TRUE	TRUE	FALSE	FALSE	FALSE	TRUE	FALSE	TRUE	FALSE	FALSE	FALSE	FALSE	FALSE	FALSE		876	153	01/07/2014 13:07	2004	Studies Towards the Total Synthesis of FR182877	Imperial College Central Library	Frederick Woolf Goldberg	FWG	Imperial College London	IMP	Alan Armstrong	AA	a.armstrong@imperial.ac.uk	PhD	Novartis	EPSRC
WVNZGRJRDFOELW-UHFFFAOYAC	CCOC(=O)CC(=O)CC(CCOCc1ccccc1Br)O	30992674	Don't Know	Yes	Yes	FALSE	TRUE	TRUE	TRUE	FALSE	FALSE	FALSE	TRUE	TRUE	TRUE	FALSE	FALSE	FALSE	FALSE	FALSE	FALSE		876	174	01/07/2014 13:07	2004	Studies Towards the Total Synthesis of FR182877	Imperial College Central Library	Frederick Woolf Goldberg	FWG	Imperial College London	IMP	Alan Armstrong	AA	a.armstrong@imperial.ac.uk	PhD	Novartis	EPSRC
BTMYPPKNKRNVPP-UHTWSYAYBI	CCOC(=O)[C@@H]1[C@H](O[C@H](CC1=O)C=C)CCC=C	30992675	Don't Know	Yes	Yes	FALSE	TRUE	TRUE	TRUE	FALSE	FALSE	FALSE	TRUE	FALSE	TRUE	FALSE	FALSE	FALSE	FALSE	FALSE	FALSE		876	176	01/07/2014 13:07	2004	Studies Towards the Total Synthesis of FR182877	Imperial College Central Library	Frederick Woolf Goldberg	FWG	Imperial College London	IMP	Alan Armstrong	AA	a.armstrong@imperial.ac.uk	PhD	Novartis	EPSRC
JISUZPSXDXRFRC-UHFFFAOYAQ	CCOC(=O)CC(C=C)OCc1ccccc1	30992676	Don't Know	Yes	Yes	FALSE	TRUE	TRUE	TRUE	FALSE	FALSE	FALSE	TRUE	FALSE	TRUE	FALSE	FALSE	FALSE	FALSE	FALSE	FALSE		876	179	01/07/2014 13:07	2004	Studies Towards the Total Synthesis of FR182877	Imperial College Central Library	Frederick Woolf Goldberg	FWG	Imperial College London	IMP	Alan Armstrong	AA	a.armstrong@imperial.ac.uk	PhD	Novartis	EPSRC
UBDWAUKGPGWHCJ-UHFFFAOYAG	C=CC(CC=O)OCc1ccccc1	30992677	Don't Know	Yes	Yes	FALSE	TRUE	TRUE	TRUE	FALSE	FALSE	FALSE	TRUE	FALSE	TRUE	FALSE	FALSE	FALSE	FALSE	FALSE	FALSE		876	180	01/07/2014 13:07	2004	Studies Towards the Total Synthesis of FR182877	Imperial College Central Library	Frederick Woolf Goldberg	FWG	Imperial College London	IMP	Alan Armstrong	AA	a.armstrong@imperial.ac.uk	PhD	Novartis	EPSRC
ZLOHQGUPDWKZTB-UHFFFAOYAN	CC(C)(C)[Si](c1ccccc1)(c2ccccc2)OC(CC=O)C=C	30992678	Don't Know	Yes	Yes	FALSE	TRUE	TRUE	TRUE	FALSE	FALSE	FALSE	TRUE	FALSE	TRUE	FALSE	FALSE	FALSE	FALSE	FALSE	FALSE		876	182	01/07/2014 13:07	2004	Studies Towards the Total Synthesis of FR182877	Imperial College Central Library	Frederick Woolf Goldberg	FWG	Imperial College London	IMP	Alan Armstrong	AA	a.armstrong@imperial.ac.uk	PhD	Novartis	EPSRC
UBHRGALRXRCHNX-YIOOKYFHBG	CCOC(=O)[C@@H]1[C@H](O[C@H](CC1=O)C=C)CC(C=C)OCc2ccccc2	30992679	Don't Know	Yes	No	TRUE	TRUE	TRUE	TRUE	FALSE	FALSE	FALSE	TRUE	FALSE	TRUE	FALSE	FALSE	FALSE	FALSE	FALSE	FALSE		876	186	01/07/2014 13:07	2004	Studies Towards the Total Synthesis of FR182877	Imperial College Central Library	Frederick Woolf Goldberg	FWG	Imperial College London	IMP	Alan Armstrong	AA	a.armstrong@imperial.ac.uk	PhD	Novartis	EPSRC
LSYOOJSPGQYZCY-JKSRIUNZBU	C=C[C@H]1CC(=O)C[C@H](O1)CC(C=C)OCc2ccccc2	30992680	Don't Know	Yes	No	TRUE	TRUE	TRUE	TRUE	FALSE	FALSE	FALSE	TRUE	FALSE	TRUE	FALSE	FALSE	FALSE	FALSE	FALSE	FALSE		876	188	01/07/2014 13:07	2004	Studies Towards the Total Synthesis of FR182877	Imperial College Central Library	Frederick Woolf Goldberg	FWG	Imperial College London	IMP	Alan Armstrong	AA	a.armstrong@imperial.ac.uk	PhD	Novartis	EPSRC
COKBSYSFJLOCOC-UHFFFAOYAB	CCOC(=O)C1=C(OC(CC1=O)CCC=O)C	30992681	Don't Know	Yes	Yes	FALSE	FALSE	TRUE	FALSE	FALSE	FALSE	FALSE	TRUE	FALSE	FALSE	FALSE	FALSE	FALSE	FALSE	FALSE	FALSE		876	195	01/07/2014 13:07	2004	Studies Towards the Total Synthesis of FR182877	Imperial College Central Library	Frederick Woolf Goldberg	FWG	Imperial College London	IMP	Alan Armstrong	AA	a.armstrong@imperial.ac.uk	PhD	Novartis	EPSRC
GROKRBSEJKUPLN-PFSSKXNRBC	CCOC(=O)[C@@H]1[C@H](O[C@H](CC12OCCO2)C=C)CC(C=C)OCc3ccccc3	30992682	Don't Know	Yes	No	TRUE	TRUE	TRUE	TRUE	FALSE	FALSE	FALSE	TRUE	FALSE	TRUE	FALSE	FALSE	FALSE	FALSE	FALSE	FALSE		876	197	01/07/2014 13:07	2004	Studies Towards the Total Synthesis of FR182877	Imperial College Central Library	Frederick Woolf Goldberg	FWG	Imperial College London	IMP	Alan Armstrong	AA	a.armstrong@imperial.ac.uk	PhD	Novartis	EPSRC
GROKRBSEJKUPLN-XREKJKHZBQ	CCOC(=O)[C@H]1[C@H](O[C@H](CC12OCCO2)C=C)CC(C=C)OCc3ccccc3	30992683	Don't Know	Yes	No	TRUE	TRUE	TRUE	TRUE	FALSE	FALSE	FALSE	TRUE	FALSE	TRUE	FALSE	FALSE	FALSE	FALSE	FALSE	FALSE		876	198	01/07/2014 13:07	2004	Studies Towards the Total Synthesis of FR182877	Imperial College Central Library	Frederick Woolf Goldberg	FWG	Imperial College London	IMP	Alan Armstrong	AA	a.armstrong@imperial.ac.uk	PhD	Novartis	EPSRC
AWFHYHCNVOFVBM-OLZOCXBDBZ	CCOC(=O)CC(=O)CC[C@@H]1CC[C@@H](CC(=O)O1)OC(=O)C	30992684	Don't Know	Yes	Yes	FALSE	TRUE	TRUE	TRUE	FALSE	FALSE	FALSE	TRUE	FALSE	TRUE	FALSE	FALSE	FALSE	FALSE	FALSE	FALSE		876	209	01/07/2014 13:07	2004	Studies Towards the Total Synthesis of FR182877	Imperial College Central Library	Frederick Woolf Goldberg	FWG	Imperial College London	IMP	Alan Armstrong	AA	a.armstrong@imperial.ac.uk	PhD	Novartis	EPSRC
ORQAEDHDOPMPLO-UHFFFAOYAG	C[Si](C)(C)OC1=CC(CCC1)C#N	30993694	Don't Know	Yes	Yes	FALSE	FALSE	TRUE	FALSE	FALSE	FALSE	FALSE	TRUE	FALSE	FALSE	FALSE	FALSE	FALSE	FALSE	FALSE	FALSE		875	20	07/07/2014 11:47	2005	Stereoselective Conjugate Addition of Cyanide	Imperial College Central Library	Nicola Jane Convine	NJC	Imperial College London	IMP	Alan Armstrong	AA	a.armstrong@imperial.ac.uk	PhD	GSK	EPSRC
HNRGHWCDEJIAAG-UHFFFAOYAB	C[Si](C)(C)OC1(CCCC(C1)C#N)C#N	30993695	Don't Know	Yes	No	TRUE	TRUE	TRUE	TRUE	FALSE	FALSE	FALSE	TRUE	TRUE	TRUE	FALSE	FALSE	FALSE	FALSE	FALSE	FALSE		875	23	07/07/2014 11:47	2005	Stereoselective Conjugate Addition of Cyanide	Imperial College Central Library	Nicola Jane Convine	NJC	Imperial College London	IMP	Alan Armstrong	AA	a.armstrong@imperial.ac.uk	PhD	GSK	EPSRC
PCJPCNXXECVCLU-UHFFFAOYAL	CC(C=C)(C#N)O[Si](C)(C)C	30993696	Don't Know	Yes	Yes	FALSE	FALSE	TRUE	FALSE	FALSE	FALSE	FALSE	TRUE	FALSE	FALSE	FALSE	FALSE	FALSE	FALSE	FALSE	FALSE		875	25	07/07/2014 11:47	2005	Stereoselective Conjugate Addition of Cyanide	Imperial College Central Library	Nicola Jane Convine	NJC	Imperial College London	IMP	Alan Armstrong	AA	a.armstrong@imperial.ac.uk	PhD	GSK	EPSRC
XYKSPQDZMOFFEB-UHFFFAOYAQ	CC1CCC=CC1(C#N)O[Si](C)(C)C	30993697	Don't Know	Yes	Yes	FALSE	TRUE	TRUE	TRUE	FALSE	FALSE	FALSE	TRUE	TRUE	TRUE	FALSE	FALSE	FALSE	FALSE	FALSE	FALSE		875	27	07/07/2014 11:47	2005	Stereoselective Conjugate Addition of Cyanide	Imperial College Central Library	Nicola Jane Convine	NJC	Imperial College London	IMP	Alan Armstrong	AA	a.armstrong@imperial.ac.uk	PhD	GSK	EPSRC
RXPRGLJDPYQIBH-UHFFFAOYAH	CN1CCCC(C1=O)[Se]c2ccccc2	30993698	Don't Know	Yes	Yes	FALSE	TRUE	TRUE	TRUE	FALSE	FALSE	FALSE	TRUE	TRUE	TRUE	FALSE	FALSE	FALSE	FALSE	FALSE	FALSE		875	37	07/07/2014 11:47	2005	Stereoselective Conjugate Addition of Cyanide	Imperial College Central Library	Nicola Jane Convine	NJC	Imperial College London	IMP	Alan Armstrong	AA	a.armstrong@imperial.ac.uk	PhD	GSK	EPSRC
ZBSUGBVDBAWCRH-UHFFFAOYAR	CN1CCC(C(C1=O)[Se]c2ccccc2)O	30993699	Don't Know	Yes	Yes	FALSE	TRUE	TRUE	TRUE	FALSE	FALSE	FALSE	TRUE	TRUE	TRUE	FALSE	TRUE	FALSE	FALSE	FALSE	FALSE		875	38	07/07/2014 11:47	2005	Stereoselective Conjugate Addition of Cyanide	Imperial College Central Library	Nicola Jane Convine	NJC	Imperial College London	IMP	Alan Armstrong	AA	a.armstrong@imperial.ac.uk	PhD	GSK	EPSRC
ZTVACAWKFYQKDG-UHFFFAOYAI	CN1CCC(CC1=O)C#N	30993700	Don't Know	Yes	Yes	FALSE	FALSE	TRUE	TRUE	FALSE	FALSE	FALSE	TRUE	FALSE	FALSE	FALSE	FALSE	FALSE	FALSE	FALSE	FALSE		875	53	07/07/2014 11:47	2005	Stereoselective Conjugate Addition of Cyanide	Imperial College Central Library	Nicola Jane Convine	NJC	Imperial College London	IMP	Alan Armstrong	AA	a.armstrong@imperial.ac.uk	PhD	GSK	EPSRC
JJVLSEWJOUXBGB-UHFFFAOYAN	C1COC(=O)CC1C#N	30993701	Don't Know	Yes	Yes	FALSE	TRUE	TRUE	TRUE	FALSE	FALSE	FALSE	TRUE	TRUE	TRUE	FALSE	FALSE	FALSE	FALSE	FALSE	FALSE		875	54	07/07/2014 11:47	2005	Stereoselective Conjugate Addition of Cyanide	Imperial College Central Library	Nicola Jane Convine	NJC	Imperial College London	IMP	Alan Armstrong	AA	a.armstrong@imperial.ac.uk	PhD	GSK	EPSRC
BIBBZGPMSNSZSG-UHFFFAOYAS	CCC(CC(C)C#N)(C#N)O[Si](C)(C)C	30993702	Don't Know	Yes	No	TRUE	TRUE	TRUE	TRUE	FALSE	FALSE	FALSE	TRUE	TRUE	TRUE	FALSE	FALSE	FALSE	FALSE	FALSE	FALSE		875	55	07/07/2014 11:47	2005	Stereoselective Conjugate Addition of Cyanide	Imperial College Central Library	Nicola Jane Convine	NJC	Imperial College London	IMP	Alan Armstrong	AA	a.armstrong@imperial.ac.uk	PhD	GSK	EPSRC
BDVZGGZIMFVMMF-UHFFFAOYAZ	C1CC(CC(C1)(C#N)O)C#N	30993703	Don't Know	Yes	No	TRUE	TRUE	TRUE	TRUE	FALSE	FALSE	FALSE	TRUE	TRUE	TRUE	FALSE	FALSE	FALSE	FALSE	FALSE	FALSE		875	57	07/07/2014 11:47	2005	Stereoselective Conjugate Addition of Cyanide	Imperial College Central Library	Nicola Jane Convine	NJC	Imperial College London	IMP	Alan Armstrong	AA	a.armstrong@imperial.ac.uk	PhD	GSK	EPSRC
NHXFNFKXTLIWFI-UHFFFAOYAF	CC(CC(C#N)c1ccccc1)(C#N)O[Si](C)(C)C	30993704	Don't Know	Yes	No	TRUE	TRUE	TRUE	TRUE	FALSE	FALSE	FALSE	TRUE	TRUE	TRUE	FALSE	FALSE	FALSE	FALSE	FALSE	FALSE		875	61	07/07/2014 11:47	2005	Stereoselective Conjugate Addition of Cyanide	Imperial College Central Library	Nicola Jane Convine	NJC	Imperial College London	IMP	Alan Armstrong	AA	a.armstrong@imperial.ac.uk	PhD	GSK	EPSRC
NBLAPSPQVUSEFX-UHFFFAOYAJ	CC(CC(=O)N1CCOC1=O)C#N	30993705	Don't Know	Yes	Yes	FALSE	TRUE	TRUE	TRUE	FALSE	FALSE	FALSE	TRUE	TRUE	TRUE	FALSE	TRUE	FALSE	FALSE	FALSE	FALSE		875	62	07/07/2014 11:47	2005	Stereoselective Conjugate Addition of Cyanide	Imperial College Central Library	Nicola Jane Convine	NJC	Imperial College London	IMP	Alan Armstrong	AA	a.armstrong@imperial.ac.uk	PhD	GSK	EPSRC
KHGOHZNWRHPGQR-UHFFFAOYAH	c1ccc(cc1)C(CC(=O)N2CCOC2=O)C#N	30993706	Don't Know	Yes	Yes	FALSE	TRUE	TRUE	TRUE	FALSE	FALSE	FALSE	TRUE	TRUE	TRUE	FALSE	TRUE	FALSE	FALSE	FALSE	FALSE		875	63	07/07/2014 11:47	2005	Stereoselective Conjugate Addition of Cyanide	Imperial College Central Library	Nicola Jane Convine	NJC	Imperial College London	IMP	Alan Armstrong	AA	a.armstrong@imperial.ac.uk	PhD	GSK	EPSRC
HQTNQWILFTZDJW-UHFFFAOYAK	CC1C(OC2(O1)CCCC(C2)C#N)C	30993707	Don't Know	Yes	No	TRUE	FALSE	TRUE	TRUE	FALSE	FALSE	FALSE	TRUE	FALSE	FALSE	FALSE	FALSE	FALSE	FALSE	FALSE	FALSE		875	65	07/07/2014 11:47	2005	Stereoselective Conjugate Addition of Cyanide	Imperial College Central Library	Nicola Jane Convine	NJC	Imperial College London	IMP	Alan Armstrong	AA	a.armstrong@imperial.ac.uk	PhD	GSK	EPSRC
JIIXGLXXJFQUOD-UHFFFAOYAN	CC(CC(=O)OC(C)(C)C#N)C#N	30993708	Don't Know	Yes	Yes	FALSE	TRUE	TRUE	TRUE	FALSE	FALSE	FALSE	TRUE	TRUE	TRUE	FALSE	FALSE	FALSE	FALSE	FALSE	FALSE		875	69a	07/07/2014 11:47	2005	Stereoselective Conjugate Addition of Cyanide	Imperial College Central Library	Nicola Jane Convine	NJC	Imperial College London	IMP	Alan Armstrong	AA	a.armstrong@imperial.ac.uk	PhD	GSK	EPSRC
PNZYNDNOSVFRMU-CMDGGOBGBF	CC(C)C1COC(=O)N1C(=O)/C=C/c2ccccc2	30993709	Don't Know	Yes	Yes	FALSE	FALSE	TRUE	FALSE	FALSE	FALSE	FALSE	TRUE	FALSE	FALSE	FALSE	TRUE	FALSE	TRUE	FALSE	FALSE		875	76	07/07/2014 11:47	2005	Stereoselective Conjugate Addition of Cyanide	Imperial College Central Library	Nicola Jane Convine	NJC	Imperial College London	IMP	Alan Armstrong	AA	a.armstrong@imperial.ac.uk	PhD	GSK	EPSRC
NXCDUONYWFBAAS-UHFFFAOYAB	CC(C)C1COC(=O)N1C(=O)CC(C)C#N	30993710	Don't Know	Yes	No	TRUE	TRUE	TRUE	TRUE	FALSE	FALSE	FALSE	TRUE	TRUE	TRUE	FALSE	TRUE	FALSE	TRUE	FALSE	FALSE		875	79	07/07/2014 11:47	2005	Stereoselective Conjugate Addition of Cyanide	Imperial College Central Library	Nicola Jane Convine	NJC	Imperial College London	IMP	Alan Armstrong	AA	a.armstrong@imperial.ac.uk	PhD	GSK	EPSRC
WUYIZZHKIKURNU-UHFFFAOYAC	CC(C)C1COC(=O)N1C(=O)CC(C#N)c2ccccc2	30993711	Don't Know	Yes	No	TRUE	TRUE	TRUE	TRUE	FALSE	FALSE	FALSE	TRUE	TRUE	TRUE	FALSE	TRUE	FALSE	TRUE	FALSE	FALSE		875	151	07/07/2014 11:47	2005	Stereoselective Conjugate Addition of Cyanide	Imperial College Central Library	Nicola Jane Convine	NJC	Imperial College London	IMP	Alan Armstrong	AA	a.armstrong@imperial.ac.uk	PhD	GSK	EPSRC
QINUEMFKHDGSTE-UHFFFAOYAG	CC(CC(=O)N1C(COC1=O)Cc2ccccc2)C#N	30993712	Don't Know	Yes	No	TRUE	TRUE	TRUE	TRUE	FALSE	FALSE	FALSE	TRUE	TRUE	TRUE	FALSE	FALSE	FALSE	TRUE	FALSE	FALSE		875	80	07/07/2014 11:47	2005	Stereoselective Conjugate Addition of Cyanide	Imperial College Central Library	Nicola Jane Convine	NJC	Imperial College London	IMP	Alan Armstrong	AA	a.armstrong@imperial.ac.uk	PhD	GSK	EPSRC
BHHBEILJHOOBMO-UHFFFAOYAX	c1ccc(cc1)CC2COC(=O)N2C(=O)CC(C#N)c3ccccc3	30993713	Don't Know	Yes	No	TRUE	TRUE	TRUE	TRUE	FALSE	FALSE	FALSE	TRUE	TRUE	TRUE	FALSE	TRUE	FALSE	TRUE	FALSE	FALSE		875	152	07/07/2014 11:47	2005	Stereoselective Conjugate Addition of Cyanide	Imperial College Central Library	Nicola Jane Convine	NJC	Imperial College London	IMP	Alan Armstrong	AA	a.armstrong@imperial.ac.uk	PhD	GSK	EPSRC
LKFBJJUOTLSEGL-UHFFFAOYAB	CCC(C)CC(=O)N1C(COC1=O)C(C)C	30993714	Don't Know	Yes	No	TRUE	TRUE	TRUE	TRUE	FALSE	FALSE	FALSE	TRUE	TRUE	TRUE	FALSE	FALSE	FALSE	FALSE	FALSE	FALSE		875	82	07/07/2014 11:47	2005	Stereoselective Conjugate Addition of Cyanide	Imperial College Central Library	Nicola Jane Convine	NJC	Imperial College London	IMP	Alan Armstrong	AA	a.armstrong@imperial.ac.uk	PhD	GSK	EPSRC
DEIJUFPKYAKBOK-XBXARRHUBB	C/C=C/C(=O)N1C(C(OC1=O)(C)C)Cc2ccccc2	30993715	Don't Know	Yes	Yes	FALSE	TRUE	TRUE	TRUE	FALSE	FALSE	FALSE	TRUE	TRUE	TRUE	FALSE	TRUE	FALSE	TRUE	FALSE	FALSE		875	90	07/07/2014 11:47	2005	Stereoselective Conjugate Addition of Cyanide	Imperial College Central Library	Nicola Jane Convine	NJC	Imperial College London	IMP	Alan Armstrong	AA	a.armstrong@imperial.ac.uk	PhD	GSK	EPSRC
GQCQUHINOLGYKN-NYYWCZLTBA	C/C=C/C(=O)N1C(C(OC1=O)(c2ccccc2)c3ccccc3)C(C)C	30993716	Don't Know	Yes	Yes	FALSE	FALSE	TRUE	TRUE	FALSE	FALSE	FALSE	TRUE	FALSE	FALSE	FALSE	TRUE	FALSE	TRUE	FALSE	FALSE		875	89	07/07/2014 11:47	2005	Stereoselective Conjugate Addition of Cyanide	Imperial College Central Library	Nicola Jane Convine	NJC	Imperial College London	IMP	Alan Armstrong	AA	a.armstrong@imperial.ac.uk	PhD	GSK	EPSRC
WOJKUIBYCPWJQN-UHFFFAOYAW	CC(CC(=O)N1C(COC1=O)c2ccccc2)C#N	30993717	Don't Know	Yes	No	FALSE	TRUE	TRUE	TRUE	FALSE	FALSE	FALSE	TRUE	TRUE	TRUE	FALSE	FALSE	FALSE	TRUE	FALSE	FALSE		875	153	07/07/2014 11:47	2005	Stereoselective Conjugate Addition of Cyanide	Imperial College Central Library	Nicola Jane Convine	NJC	Imperial College London	IMP	Alan Armstrong	AA	a.armstrong@imperial.ac.uk	PhD	GSK	EPSRC
LZWFUORPWITDRL-UHFFFAOYAC	CC(C)C1C(OC(=O)N1C(=O)CC(C)C#N)(c2ccccc2)c3ccccc3	30993718	Don't Know	Yes	No	TRUE	TRUE	TRUE	TRUE	FALSE	FALSE	FALSE	TRUE	TRUE	TRUE	FALSE	FALSE	FALSE	FALSE	FALSE	FALSE		875	154	07/07/2014 11:47	2005	Stereoselective Conjugate Addition of Cyanide	Imperial College Central Library	Nicola Jane Convine	NJC	Imperial College London	IMP	Alan Armstrong	AA	a.armstrong@imperial.ac.uk	PhD	GSK	EPSRC
MXASWQMOHRKKSS-UHFFFAOYAC	CC(CC(=O)N1C(C(OC1=O)(C)C)Cc2ccccc2)C#N	30993719	Don't Know	Yes	No	TRUE	TRUE	TRUE	TRUE	FALSE	FALSE	FALSE	TRUE	TRUE	TRUE	FALSE	TRUE	FALSE	TRUE	FALSE	FALSE		875	155	07/07/2014 11:47	2005	Stereoselective Conjugate Addition of Cyanide	Imperial College Central Library	Nicola Jane Convine	NJC	Imperial College London	IMP	Alan Armstrong	AA	a.armstrong@imperial.ac.uk	PhD	GSK	EPSRC
XDYSJPXXICNGHW-AATRIKPKBJ	CC/C=C/C(=O)N1C(COC1=O)C(C)C	30993720	Don't Know	Yes	Yes	FALSE	FALSE	TRUE	FALSE	FALSE	FALSE	FALSE	TRUE	FALSE	FALSE	FALSE	FALSE	FALSE	TRUE	FALSE	FALSE		875	93	07/07/2014 11:47	2005	Stereoselective Conjugate Addition of Cyanide	Imperial College Central Library	Nicola Jane Convine	NJC	Imperial College London	IMP	Alan Armstrong	AA	a.armstrong@imperial.ac.uk	PhD	GSK	EPSRC
WCTXFSAMXRPYLK-AATRIKPKBY	CC(C)/C=C/C(=O)N1C(COC1=O)C(C)C	30993721	Don't Know	Yes	Yes	FALSE	TRUE	TRUE	TRUE	FALSE	FALSE	FALSE	TRUE	TRUE	TRUE	FALSE	FALSE	FALSE	TRUE	FALSE	FALSE		875	94	07/07/2014 11:47	2005	Stereoselective Conjugate Addition of Cyanide	Imperial College Central Library	Nicola Jane Convine	NJC	Imperial College London	IMP	Alan Armstrong	AA	a.armstrong@imperial.ac.uk	PhD	GSK	EPSRC
WTQGCMQMUMTOJZ-RMKNXTFCBF	CC(C)C1COC(=O)N1C(=O)/C=C/c2ccc(cc2)OC	30993722	Don't Know	Yes	Yes	FALSE	TRUE	TRUE	TRUE	FALSE	FALSE	FALSE	TRUE	TRUE	TRUE	FALSE	TRUE	FALSE	TRUE	FALSE	FALSE		875	95	07/07/2014 11:47	2005	Stereoselective Conjugate Addition of Cyanide	Imperial College Central Library	Nicola Jane Convine	NJC	Imperial College London	IMP	Alan Armstrong	AA	a.armstrong@imperial.ac.uk	PhD	GSK	EPSRC
ANIXFWCKRFPZKO-VMPITWQZBF	CC(C)C1COC(=O)N1C(=O)/C=C/c2ccc(cc2)Cl	30993723	Don't Know	Yes	Yes	FALSE	TRUE	TRUE	TRUE	FALSE	FALSE	FALSE	TRUE	TRUE	TRUE	FALSE	TRUE	FALSE	TRUE	FALSE	FALSE		875	96	07/07/2014 11:47	2005	Stereoselective Conjugate Addition of Cyanide	Imperial College Central Library	Nicola Jane Convine	NJC	Imperial College London	IMP	Alan Armstrong	AA	a.armstrong@imperial.ac.uk	PhD	GSK	EPSRC
IDSFMBYUMPNLBH-VMPITWQZBG	C/C=C(\C)/C(=O)N1C(COC1=O)C(C)C	30993724	Don't Know	Yes	Yes	FALSE	FALSE	TRUE	FALSE	FALSE	FALSE	FALSE	TRUE	FALSE	FALSE	FALSE	TRUE	FALSE	TRUE	FALSE	FALSE		875	98	07/07/2014 11:47	2005	Stereoselective Conjugate Addition of Cyanide	Imperial College Central Library	Nicola Jane Convine	NJC	Imperial College London	IMP	Alan Armstrong	AA	a.armstrong@imperial.ac.uk	PhD	GSK	EPSRC
RSFWQCKLUUQATP-UHFFFAOYAY	CCOP(=O)(CC(=O)N1C(COC1=O)C(C)C)OCC	30993725	Don't Know	Yes	Yes	FALSE	FALSE	TRUE	FALSE	FALSE	FALSE	FALSE	TRUE	FALSE	FALSE	FALSE	FALSE	FALSE	TRUE	FALSE	FALSE		875	104	07/07/2014 11:47	2005	Stereoselective Conjugate Addition of Cyanide	Imperial College Central Library	Nicola Jane Convine	NJC	Imperial College London	IMP	Alan Armstrong	AA	a.armstrong@imperial.ac.uk	PhD	GSK	EPSRC
NAHRFTOHWPLRCL-CSKARUKUBX	CC(C)C1COC(=O)N1C(=O)/C=C/CCO[Si](C)(C)C(C)(C)C	30993726	Don't Know	Yes	Yes	FALSE	TRUE	TRUE	TRUE	FALSE	FALSE	FALSE	TRUE	TRUE	TRUE	FALSE	FALSE	FALSE	TRUE	FALSE	FALSE		875	99	07/07/2014 11:47	2005	Stereoselective Conjugate Addition of Cyanide	Imperial College Central Library	Nicola Jane Convine	NJC	Imperial College London	IMP	Alan Armstrong	AA	a.armstrong@imperial.ac.uk	PhD	GSK	EPSRC
VERPCVMSVFSBMD-GQCTYLIABK	CC(C)C1COC(=O)N1C(=O)/C=C/CCOC	30993727	Don't Know	Yes	Yes	FALSE	TRUE	TRUE	TRUE	FALSE	FALSE	FALSE	TRUE	TRUE	TRUE	FALSE	FALSE	FALSE	TRUE	FALSE	FALSE		875	100	07/07/2014 11:47	2005	Stereoselective Conjugate Addition of Cyanide	Imperial College Central Library	Nicola Jane Convine	NJC	Imperial College London	IMP	Alan Armstrong	AA	a.armstrong@imperial.ac.uk	PhD	GSK	EPSRC
LHHGHDLKIQTTRT-BQYQJAHWBN	C/C(=C\C(=O)Cl)/c1ccccc1	30993728	Don't Know	Yes	Yes	FALSE	FALSE	TRUE	FALSE	FALSE	FALSE	FALSE	TRUE	FALSE	FALSE	FALSE	FALSE	FALSE	FALSE	FALSE	FALSE		875	112	07/07/2014 11:47	2005	Stereoselective Conjugate Addition of Cyanide	Imperial College Central Library	Nicola Jane Convine	NJC	Imperial College London	IMP	Alan Armstrong	AA	a.armstrong@imperial.ac.uk	PhD	GSK	EPSRC
SGTHAYWAUVUGBR-FMIVXFBMBA	CC(C)C1COC(=O)N1C(=O)/C=C(\C)/c2ccccc2	30993729	Don't Know	Yes	Yes	FALSE	TRUE	TRUE	TRUE	FALSE	FALSE	FALSE	TRUE	TRUE	TRUE	FALSE	TRUE	FALSE	TRUE	FALSE	FALSE		875	101	07/07/2014 11:47	2005	Stereoselective Conjugate Addition of Cyanide	Imperial College Central Library	Nicola Jane Convine	NJC	Imperial College London	IMP	Alan Armstrong	AA	a.armstrong@imperial.ac.uk	PhD	GSK	EPSRC
WDEAPLNLUXBGOZ-UHFFFAOYAJ	CCC(CC(=O)N1C(COC1=O)C(C)C)C#N	30993730	Don't Know	Yes	No	TRUE	TRUE	TRUE	TRUE	FALSE	FALSE	FALSE	TRUE	TRUE	TRUE	FALSE	TRUE	FALSE	TRUE	FALSE	FALSE		875	161	07/07/2014 11:47	2005	Stereoselective Conjugate Addition of Cyanide	Imperial College Central Library	Nicola Jane Convine	NJC	Imperial College London	IMP	Alan Armstrong	AA	a.armstrong@imperial.ac.uk	PhD	GSK	EPSRC
JEMYYDDHSGSEHX-UHFFFAOYAT	CC(C)C1COC(=O)N1C(=O)CC(C#N)C(C)C	30993731	Don't Know	Yes	No	TRUE	TRUE	TRUE	TRUE	FALSE	FALSE	FALSE	TRUE	TRUE	TRUE	FALSE	TRUE	FALSE	TRUE	FALSE	FALSE		875	125	07/07/2014 11:47	2005	Stereoselective Conjugate Addition of Cyanide	Imperial College Central Library	Nicola Jane Convine	NJC	Imperial College London	IMP	Alan Armstrong	AA	a.armstrong@imperial.ac.uk	PhD	GSK	EPSRC
GFFJXNXPYYFIFR-UHFFFAOYAN	CC(C)C1COC(=O)N1C(=O)CC(C#N)c2ccc(cc2)Cl	30993732	Don't Know	Yes	No	FALSE	TRUE	TRUE	TRUE	FALSE	FALSE	FALSE	TRUE	TRUE	TRUE	FALSE	TRUE	FALSE	TRUE	FALSE	FALSE		875	145	07/07/2014 11:47	2005	Stereoselective Conjugate Addition of Cyanide	Imperial College Central Library	Nicola Jane Convine	NJC	Imperial College London	IMP	Alan Armstrong	AA	a.armstrong@imperial.ac.uk	PhD	GSK	EPSRC
MLYDNYBBAVTUHO-UHFFFAOYAN	CC(C)C1COC(=O)N1C(=O)CC(C#N)c2ccc(cc2)OC	30993733	Don't Know	Yes	No	FALSE	TRUE	TRUE	TRUE	FALSE	FALSE	FALSE	TRUE	TRUE	TRUE	FALSE	FALSE	FALSE	TRUE	FALSE	FALSE		875	162	07/07/2014 11:47	2005	Stereoselective Conjugate Addition of Cyanide	Imperial College Central Library	Nicola Jane Convine	NJC	Imperial College London	IMP	Alan Armstrong	AA	a.armstrong@imperial.ac.uk	PhD	GSK	EPSRC
KTCNRLDTNDZRLD-UHFFFAOYAX	CC(C)C1COC(=O)N1C(=O)CC(CCO[Si](C)(C)C(C)(C)C)C#N	30993734	Don't Know	Yes	Yes	FALSE	TRUE	TRUE	TRUE	FALSE	FALSE	FALSE	TRUE	TRUE	TRUE	FALSE	FALSE	FALSE	TRUE	FALSE	FALSE		875	114	07/07/2014 11:47	2005	Stereoselective Conjugate Addition of Cyanide	Imperial College Central Library	Nicola Jane Convine	NJC	Imperial College London	IMP	Alan Armstrong	AA	a.armstrong@imperial.ac.uk	PhD	GSK	EPSRC
BJMJFVJDIHZRCD-UHFFFAOYAO	CC(C)C1COC(=O)N1C(=O)CC(CCOC)C#N	30993735	Don't Know	Yes	No	FALSE	TRUE	TRUE	TRUE	FALSE	FALSE	FALSE	TRUE	TRUE	TRUE	FALSE	FALSE	FALSE	TRUE	FALSE	FALSE		875	163	07/07/2014 11:47	2005	Stereoselective Conjugate Addition of Cyanide	Imperial College Central Library	Nicola Jane Convine	NJC	Imperial College London	IMP	Alan Armstrong	AA	a.armstrong@imperial.ac.uk	PhD	GSK	EPSRC
CILVKTGWZZTVOU-UHFFFAOYAA	CC(C)C1COC(=O)N1C(=O)CC(C)(C)C#N	30993736	Don't Know	Yes	Yes	FALSE	TRUE	TRUE	TRUE	FALSE	FALSE	FALSE	TRUE	TRUE	TRUE	FALSE	TRUE	FALSE	TRUE	FALSE	FALSE		875	115	07/07/2014 11:47	2005	Stereoselective Conjugate Addition of Cyanide	Imperial College Central Library	Nicola Jane Convine	NJC	Imperial College London	IMP	Alan Armstrong	AA	a.armstrong@imperial.ac.uk	PhD	GSK	EPSRC
IKEOHQFPBCXBNL-UHFFFAOYAX	CC(C)C1COC(=O)N1C(=O)CC(C)(C#N)c2ccccc2	30993737	Don't Know	Yes	No	TRUE	TRUE	TRUE	TRUE	FALSE	FALSE	FALSE	TRUE	TRUE	TRUE	FALSE	FALSE	FALSE	TRUE	FALSE	FALSE		875	164	07/07/2014 11:47	2005	Stereoselective Conjugate Addition of Cyanide	Imperial College Central Library	Nicola Jane Convine	NJC	Imperial College London	IMP	Alan Armstrong	AA	a.armstrong@imperial.ac.uk	PhD	GSK	EPSRC
VWCJNDROAZUPEZ-UHFFFAOYAV	CC(C)C1COC(=O)N1C(=O)C(C)C(C)C#N	30993738	Don't Know	Yes	No	TRUE	TRUE	TRUE	TRUE	FALSE	FALSE	FALSE	TRUE	TRUE	TRUE	FALSE	FALSE	FALSE	FALSE	FALSE	FALSE		875	116	07/07/2014 11:47	2005	Stereoselective Conjugate Addition of Cyanide	Imperial College Central Library	Nicola Jane Convine	NJC	Imperial College London	IMP	Alan Armstrong	AA	a.armstrong@imperial.ac.uk	PhD	GSK	EPSRC
JKPYZFVBVUSOPJ-UHFFFAOYAM	CC(C)(C#N)OC(=O)CC(C#N)c1ccc(cc1)OC	30993739	Don't Know	Yes	Yes	FALSE	TRUE	TRUE	TRUE	FALSE	FALSE	FALSE	TRUE	TRUE	TRUE	FALSE	FALSE	FALSE	TRUE	FALSE	FALSE		875	69b	07/07/2014 11:47	2005	Stereoselective Conjugate Addition of Cyanide	Imperial College Central Library	Nicola Jane Convine	NJC	Imperial College London	IMP	Alan Armstrong	AA	a.armstrong@imperial.ac.uk	PhD	GSK	EPSRC
ZCZJDAODTAMRRI-CSKARUKUBJ	CC(C)OC(=O)/C=C/CCO[Si](C)(C)C(C)(C)C	30993740	Don't Know	Yes	Yes	FALSE	TRUE	TRUE	TRUE	FALSE	FALSE	FALSE	TRUE	TRUE	TRUE	FALSE	FALSE	FALSE	FALSE	FALSE	FALSE		875	68e	07/07/2014 11:47	2005	Stereoselective Conjugate Addition of Cyanide	Imperial College Central Library	Nicola Jane Convine	NJC	Imperial College London	IMP	Alan Armstrong	AA	a.armstrong@imperial.ac.uk	PhD	GSK	EPSRC
RETXTRFPBZQAKO-GQCTYLIABZ	CC(C)OC(=O)/C=C/CCOC	30993741	Don't Know	Yes	Yes	FALSE	TRUE	TRUE	TRUE	FALSE	FALSE	FALSE	TRUE	TRUE	TRUE	FALSE	FALSE	FALSE	FALSE	FALSE	FALSE		875	68f	07/07/2014 11:47	2005	Stereoselective Conjugate Addition of Cyanide	Imperial College Central Library	Nicola Jane Convine	NJC	Imperial College London	IMP	Alan Armstrong	AA	a.armstrong@imperial.ac.uk	PhD	GSK	EPSRC
CSFUQALDKNTUES-UHFFFAOYAA	CC(C#N)C(C)C(=O)OC(C)(C)C#N	30993742	Don't Know	Yes	No	FALSE	TRUE	TRUE	TRUE	FALSE	FALSE	FALSE	TRUE	TRUE	TRUE	FALSE	FALSE	FALSE	FALSE	FALSE	FALSE		875	117a	07/07/2014 11:47	2005	Stereoselective Conjugate Addition of Cyanide	Imperial College Central Library	Nicola Jane Convine	NJC	Imperial College London	IMP	Alan Armstrong	AA	a.armstrong@imperial.ac.uk	PhD	GSK	EPSRC
QAVPUFXQNSDMJN-UHFFFAOYAD	CC(CC(=O)NC(Cc1ccccc1)CO)C#N	30993743	Don't Know	Yes	No	FALSE	TRUE	TRUE	TRUE	FALSE	FALSE	FALSE	TRUE	TRUE	TRUE	FALSE	FALSE	FALSE	FALSE	FALSE	FALSE		875	122	07/07/2014 11:47	2005	Stereoselective Conjugate Addition of Cyanide	Imperial College Central Library	Nicola Jane Convine	NJC	Imperial College London	IMP	Alan Armstrong	AA	a.armstrong@imperial.ac.uk	PhD	GSK	EPSRC
PLVAATDLQKGDTH-UHFFFAOYAY	CC(C)C(CCO)C#N	30993744	Don't Know	Yes	No	FALSE	TRUE	TRUE	TRUE	FALSE	FALSE	FALSE	TRUE	TRUE	TRUE	FALSE	FALSE	FALSE	TRUE	FALSE	FALSE	ee	875	126b	07/07/2014 11:47	2005	Stereoselective Conjugate Addition of Cyanide	Imperial College Central Library	Nicola Jane Convine	NJC	Imperial College London	IMP	Alan Armstrong	AA	a.armstrong@imperial.ac.uk	PhD	GSK	EPSRC
LENOCZJTVBGRNI-UHFFFAOYAW	CC1CC(=O)N(C1)CC(C)CC(=O)N2C(COC2=O)C(C)C	30993745	Don't Know	Yes	Yes	FALSE	TRUE	TRUE	TRUE	FALSE	FALSE	FALSE	TRUE	TRUE	TRUE	FALSE	FALSE	FALSE	TRUE	FALSE	FALSE		875	128	07/07/2014 11:47	2005	Stereoselective Conjugate Addition of Cyanide	Imperial College Central Library	Nicola Jane Convine	NJC	Imperial College London	IMP	Alan Armstrong	AA	a.armstrong@imperial.ac.uk	PhD	GSK	EPSRC
UJEUIJVXFKIBAP-FNORWQNLBQ	CC(C)C/C=C/C(=O)N1C(COC1=O)C(C)C	30993746	Don't Know	Yes	Yes	FALSE	TRUE	TRUE	TRUE	FALSE	FALSE	FALSE	TRUE	TRUE	TRUE	FALSE	FALSE	FALSE	TRUE	FALSE	FALSE		875	113	07/07/2014 11:47	2005	Stereoselective Conjugate Addition of Cyanide	Imperial College Central Library	Nicola Jane Convine	NJC	Imperial College London	IMP	Alan Armstrong	AA	a.armstrong@imperial.ac.uk	PhD	GSK	EPSRC
WRBJDNKWDCWXRA-UHFFFAOYAT	CC(C)CC(CC(=O)N1C(COC1=O)C(C)C)C#N	30993747	Don't Know	Yes	No	TRUE	TRUE	TRUE	TRUE	FALSE	FALSE	FALSE	TRUE	TRUE	TRUE	FALSE	FALSE	FALSE	TRUE	FALSE	FALSE		875	142a	07/07/2014 11:47	2005	Stereoselective Conjugate Addition of Cyanide	Imperial College Central Library	Nicola Jane Convine	NJC	Imperial College London	IMP	Alan Armstrong	AA	a.armstrong@imperial.ac.uk	PhD	GSK	EPSRC
OBBAJAWWSQVNTC-PKNBQFBNBU	CC(C)C1COC(=O)N1C(=O)/C=C/c2ccc(c(c2)OC3CCCC3)OC	30993748	Don't Know	Yes	Yes	FALSE	TRUE	TRUE	TRUE	FALSE	FALSE	FALSE	TRUE	TRUE	TRUE	FALSE	FALSE	FALSE	TRUE	FALSE	FALSE		875	147	07/07/2014 11:47	2005	Stereoselective Conjugate Addition of Cyanide	Imperial College Central Library	Nicola Jane Convine	NJC	Imperial College London	IMP	Alan Armstrong	AA	a.armstrong@imperial.ac.uk	PhD	GSK	EPSRC
XCAZTFPTQKHNGG-UHFFFAOYAP	CC(C)C1COC(=O)N1C(=O)CC(C#N)c2ccc(c(c2)OC3CCCC3)OC	30993749	Don't Know	Yes	Yes	FALSE	TRUE	TRUE	TRUE	FALSE	FALSE	FALSE	TRUE	TRUE	TRUE	FALSE	FALSE	FALSE	TRUE	FALSE	FALSE		875	150a	07/07/2014 11:47	2005	Stereoselective Conjugate Addition of Cyanide	Imperial College Central Library	Nicola Jane Convine	NJC	Imperial College London	IMP	Alan Armstrong	AA	a.armstrong@imperial.ac.uk	PhD	GSK	EPSRC
XJXMDHJYELLMHU-PKNBQFBNBT	CC(C)OC(=O)/C=C/c1ccc(c(c1)OC2CCCC2)OC	30993750	Don't Know	Yes	Yes	FALSE	TRUE	TRUE	TRUE	FALSE	FALSE	FALSE	TRUE	TRUE	TRUE	FALSE	FALSE	FALSE	FALSE	FALSE	FALSE		875	68h	07/07/2014 11:47	2005	Stereoselective Conjugate Addition of Cyanide	Imperial College Central Library	Nicola Jane Convine	NJC	Imperial College London	IMP	Alan Armstrong	AA	a.armstrong@imperial.ac.uk	PhD	GSK	EPSRC
RRPAWXROWMTWRF-UHFFFAOYAJ	B1(OCCCO1)C2CC2CCC	30993802	Don't Know	Yes	Yes	FALSE	TRUE	TRUE	TRUE	FALSE	FALSE	FALSE	TRUE	TRUE	TRUE	FALSE	FALSE	FALSE	FALSE	FALSE	FALSE		874	79	07/07/2014 11:32	2005	Total Synthesis of (+)-Belactosin A	Imperial College Central Library	James Nicholas Scutt	JNS	Imperial College London	IMP	Alan Armstrong	AA	a.armstrong@imperial.ac.uk	PhD		EPSRC
SGDCUVUSGHGPQM-UHFFFAOYAZ	B1(OCCCO1)C2CC2CCc3ccccc3	30993803	Don't Know	Yes	Yes	FALSE	TRUE	TRUE	TRUE	FALSE	FALSE	FALSE	TRUE	TRUE	TRUE	FALSE	FALSE	FALSE	FALSE	FALSE	FALSE		874	85	07/07/2014 11:32	2005	Total Synthesis of (+)-Belactosin A	Imperial College Central Library	James Nicholas Scutt	JNS	Imperial College London	IMP	Alan Armstrong	AA	a.armstrong@imperial.ac.uk	PhD		EPSRC
ZJZPRKHKYUQQHK-UHFFFAOYAU	c1ccc(cc1)COCC2CC2C#N	30993804	Don't Know	Yes	No	FALSE	FALSE	TRUE	FALSE	FALSE	FALSE	FALSE	TRUE	FALSE	FALSE	FALSE	FALSE	FALSE	FALSE	FALSE	FALSE		874	116	07/07/2014 11:32	2005	Total Synthesis of (+)-Belactosin A	Imperial College Central Library	James Nicholas Scutt	JNS	Imperial College London	IMP	Alan Armstrong	AA	a.armstrong@imperial.ac.uk	PhD		EPSRC
PGATYFSYRWLRKD-UHFFFAOYAM	CCOC(=O)CCC(COCc1ccccc1)OP(=O)(OCC)OCC	30993805	Don't Know	Yes	Yes	FALSE	TRUE	TRUE	TRUE	FALSE	FALSE	FALSE	TRUE	TRUE	TRUE	FALSE	FALSE	FALSE	FALSE	FALSE	FALSE		874	118	07/07/2014 11:32	2005	Total Synthesis of (+)-Belactosin A	Imperial College Central Library	James Nicholas Scutt	JNS	Imperial College London	IMP	Alan Armstrong	AA	a.armstrong@imperial.ac.uk	PhD		EPSRC
MDOQRCPNZOVQFH-UHFFFAOYAV	CC1CCC(C(C1)OC(=O)C2CC2c3ccccc3)C(C)(C)c4ccccc4	30993806	Don't Know	Yes	No	TRUE	TRUE	TRUE	TRUE	FALSE	FALSE	FALSE	TRUE	TRUE	TRUE	FALSE	FALSE	FALSE	FALSE	FALSE	FALSE		874	134	07/07/2014 11:32	2005	Total Synthesis of (+)-Belactosin A	Imperial College Central Library	James Nicholas Scutt	JNS	Imperial College London	IMP	Alan Armstrong	AA	a.armstrong@imperial.ac.uk	PhD		EPSRC
FUWXXGKPTPPQFG-UHFFFAOYAD	CC(C)(C)OC(=O)NC1CC1COCc2ccccc2	30993807	Don't Know	Yes	Yes	FALSE	TRUE	TRUE	TRUE	FALSE	FALSE	FALSE	TRUE	TRUE	TRUE	FALSE	FALSE	FALSE	TRUE	FALSE	FALSE		874	142	07/07/2014 11:32	2005	Total Synthesis of (+)-Belactosin A	Imperial College Central Library	James Nicholas Scutt	JNS	Imperial College London	IMP	Alan Armstrong	AA	a.armstrong@imperial.ac.uk	PhD		EPSRC
VLKLKZPYKVWBIB-UHFFFAOYAB	CC(C)(C)OC(=O)N(C1CC1COCc2ccccc2)C(=O)OC(C)(C)C	30993808	Don't Know	Yes	Yes	FALSE	TRUE	TRUE	TRUE	FALSE	FALSE	FALSE	TRUE	TRUE	TRUE	FALSE	TRUE	FALSE	TRUE	FALSE	FALSE		874	143	07/07/2014 11:32	2005	Total Synthesis of (+)-Belactosin A	Imperial College Central Library	James Nicholas Scutt	JNS	Imperial College London	IMP	Alan Armstrong	AA	a.armstrong@imperial.ac.uk	PhD		EPSRC
QUTUBNNZFMHYNC-UHFFFAOYAP	CC(C)(C)OC(=O)N(C1CC1CO)C(=O)OC(C)(C)C	30993809	Don't Know	Yes	Yes	FALSE	TRUE	TRUE	TRUE	FALSE	FALSE	FALSE	TRUE	TRUE	TRUE	FALSE	FALSE	FALSE	TRUE	FALSE	FALSE		874	48	07/07/2014 11:32	2005	Total Synthesis of (+)-Belactosin A	Imperial College Central Library	James Nicholas Scutt	JNS	Imperial College London	IMP	Alan Armstrong	AA	a.armstrong@imperial.ac.uk	PhD		EPSRC
JIQDLMIQMVDQDR-UHFFFAOYAO	CC(C)(C)OC(=O)N(C1CC1COS(=O)(=O)C)C(=O)OC(C)(C)C	30993810	Don't Know	Yes	Yes	FALSE	FALSE	TRUE	FALSE	FALSE	FALSE	FALSE	TRUE	FALSE	FALSE	FALSE	FALSE	FALSE	FALSE	FALSE	FALSE		874	148	07/07/2014 11:32	2005	Total Synthesis of (+)-Belactosin A	Imperial College Central Library	James Nicholas Scutt	JNS	Imperial College London	IMP	Alan Armstrong	AA	a.armstrong@imperial.ac.uk	PhD		EPSRC
YHVIPQCQZLTGRV-UHFFFAOYAX	CC(C)(C)OC(=O)C(CC(C(=O)OC(C)(C)C)N=C(c1ccccc1)c2ccccc2)N=C(c3ccccc3)c4ccccc4	30993811	Don't Know	Yes	No	FALSE	TRUE	TRUE	TRUE	FALSE	FALSE	FALSE	TRUE	TRUE	TRUE	FALSE	FALSE	FALSE	FALSE	FALSE	FALSE		874	161	07/07/2014 11:32	2005	Total Synthesis of (+)-Belactosin A	Imperial College Central Library	James Nicholas Scutt	JNS	Imperial College London	IMP	Alan Armstrong	AA	a.armstrong@imperial.ac.uk	PhD		EPSRC
JWGVXMNFUAIJKA-UHFFFAOYAV	C1C(C1N)CC(C(=O)O)N	30993812	Don't Know	Yes	Yes	FALSE	TRUE	TRUE	TRUE	FALSE	FALSE	FALSE	TRUE	TRUE	TRUE	FALSE	FALSE	FALSE	TRUE	FALSE	FALSE		874	158	07/07/2014 11:32	2005	Total Synthesis of (+)-Belactosin A	Imperial College Central Library	James Nicholas Scutt	JNS	Imperial College London	IMP	Alan Armstrong	AA	a.armstrong@imperial.ac.uk	PhD		EPSRC
MHDLRVDHFSLXGO-UHFFFAOYAJ	CC(C)(C)OC(=O)NC1CC(OC1=O)CI	30993813	Don't Know	Yes	Yes	FALSE	TRUE	TRUE	TRUE	FALSE	FALSE	FALSE	TRUE	TRUE	TRUE	FALSE	TRUE	FALSE	FALSE	FALSE	FALSE		874	162	07/07/2014 11:32	2005	Total Synthesis of (+)-Belactosin A	Imperial College Central Library	James Nicholas Scutt	JNS	Imperial College London	IMP	Alan Armstrong	AA	a.armstrong@imperial.ac.uk	PhD		EPSRC
DFKBPQBQMPDGKT-UHFFFAOYAJ	CC(C)(C)OC(=O)NC(CC1CO1)C(=O)OC	30993814	Don't Know	Yes	Yes	FALSE	FALSE	TRUE	FALSE	FALSE	FALSE	FALSE	TRUE	FALSE	FALSE	FALSE	TRUE	FALSE	FALSE	FALSE	FALSE		874	163	07/07/2014 11:32	2005	Total Synthesis of (+)-Belactosin A	Imperial College Central Library	James Nicholas Scutt	JNS	Imperial College London	IMP	Alan Armstrong	AA	a.armstrong@imperial.ac.uk	PhD		EPSRC
ONURLWPUTAQXBR-UHFFFAOYAB	CC(C)(C)OC(=O)N(C1CC(OC1=O)CI)C(=O)OC(C)(C)C	30993815	Don't Know	Yes	Yes	FALSE	TRUE	TRUE	TRUE	FALSE	FALSE	FALSE	TRUE	TRUE	TRUE	FALSE	TRUE	FALSE	FALSE	FALSE	FALSE		874	165	07/07/2014 11:32	2005	Total Synthesis of (+)-Belactosin A	Imperial College Central Library	James Nicholas Scutt	JNS	Imperial College London	IMP	Alan Armstrong	AA	a.armstrong@imperial.ac.uk	PhD		EPSRC
OJDCAIUCBNXTIA-UHFFFAOYAR	CC(C)(C)OC(=O)N(C(CC1CO1)C(=O)OC)C(=O)OC(C)(C)C	30993816	Don't Know	Yes	Yes	FALSE	TRUE	TRUE	TRUE	FALSE	FALSE	FALSE	TRUE	TRUE	TRUE	FALSE	FALSE	FALSE	FALSE	FALSE	FALSE		874	166	07/07/2014 11:32	2005	Total Synthesis of (+)-Belactosin A	Imperial College Central Library	James Nicholas Scutt	JNS	Imperial College London	IMP	Alan Armstrong	AA	a.armstrong@imperial.ac.uk	PhD		EPSRC
CUQJQWQRMFHPIR-UHFFFAOYAJ	CC(C)(C)OC(=O)C(CC1CC1N(C(=O)OC(C)(C)C)C(=O)OC(C)(C)C)N	30993817	Don't Know	Yes	Yes	FALSE	TRUE	TRUE	TRUE	FALSE	FALSE	FALSE	TRUE	TRUE	TRUE	FALSE	FALSE	FALSE	TRUE	FALSE	FALSE		874	169	07/07/2014 11:32	2005	Total Synthesis of (+)-Belactosin A	Imperial College Central Library	James Nicholas Scutt	JNS	Imperial College London	IMP	Alan Armstrong	AA	a.armstrong@imperial.ac.uk	PhD		EPSRC
RWOQAHWONCRLFK-KCSSXMTEBA	CC(C(=O)NC(CC1CC1N(C(=O)OC(C)(C)C)C(=O)OC(C)(C)C)C(=O)OC(C)(C)C)/N=C/C(=O)c2ccccc2	30993818	Don't Know	Yes	Yes	FALSE	TRUE	TRUE	TRUE	FALSE	FALSE	FALSE	TRUE	TRUE	TRUE	FALSE	FALSE	FALSE	TRUE	FALSE	FALSE		874	170	07/07/2014 11:32	2005	Total Synthesis of (+)-Belactosin A	Imperial College Central Library	James Nicholas Scutt	JNS	Imperial College London	IMP	Alan Armstrong	AA	a.armstrong@imperial.ac.uk	PhD		EPSRC
YKYUMXAASJACGW-UHFFFAOYAR	CCC(C)C1C(OC1=O)C(=O)OCC	30993819	Don't Know	Yes	No	TRUE	FALSE	TRUE	FALSE	FALSE	FALSE	FALSE	TRUE	FALSE	FALSE	FALSE	FALSE	FALSE	FALSE	FALSE	FALSE		874	195	07/07/2014 11:32	2005	Total Synthesis of (+)-Belactosin A	Imperial College Central Library	James Nicholas Scutt	JNS	Imperial College London	IMP	Alan Armstrong	AA	a.armstrong@imperial.ac.uk	PhD		EPSRC
KRDPQMGISZMVOQ-NBFOIZRFBB	CC[C@H](C)CC(=O)N1C(COC1=O)Cc2ccccc2	30993820	Don't Know	Yes	Yes	FALSE	TRUE	TRUE	TRUE	FALSE	FALSE	FALSE	TRUE	TRUE	TRUE	FALSE	TRUE	FALSE	TRUE	FALSE	FALSE		874	226	07/07/2014 11:32	2005	Total Synthesis of (+)-Belactosin A	Imperial College Central Library	James Nicholas Scutt	JNS	Imperial College London	IMP	Alan Armstrong	AA	a.armstrong@imperial.ac.uk	PhD		EPSRC
MSWJCGHMPAEXAY-UHFFFAOYAH	CCC(C)C(CC(=O)OC(C)(C)C)C(=O)O	30993821	Don't Know	Yes	Yes	FALSE	TRUE	TRUE	TRUE	FALSE	FALSE	FALSE	TRUE	TRUE	TRUE	FALSE	FALSE	FALSE	TRUE	FALSE	FALSE		874	221	07/07/2014 11:32	2005	Total Synthesis of (+)-Belactosin A	Imperial College Central Library	James Nicholas Scutt	JNS	Imperial College London	IMP	Alan Armstrong	AA	a.armstrong@imperial.ac.uk	PhD		EPSRC
LMRBTNGTYSBAJH-UHFFFAOYAA	CCC(C)C(C(=O)OCc1ccccc1)Br	30993822	Don't Know	Yes	Yes	FALSE	TRUE	TRUE	TRUE	FALSE	FALSE	FALSE	TRUE	TRUE	TRUE	FALSE	FALSE	FALSE	TRUE	FALSE	FALSE		874	223	07/07/2014 11:32	2005	Total Synthesis of (+)-Belactosin A	Imperial College Central Library	James Nicholas Scutt	JNS	Imperial College London	IMP	Alan Armstrong	AA	a.armstrong@imperial.ac.uk	PhD		EPSRC
WFUIVNQQBMSFIL-UHFFFAOYAF	CCC(C)C(C(C(=O)OCc1ccccc1)C(=O)OC(C)(C)C)C(=O)OCc2ccccc2	30993823	Don't Know	Yes	No	TRUE	TRUE	TRUE	TRUE	FALSE	FALSE	FALSE	TRUE	TRUE	TRUE	FALSE	FALSE	FALSE	FALSE	FALSE	FALSE		874	225	07/07/2014 11:32	2005	Total Synthesis of (+)-Belactosin A	Imperial College Central Library	James Nicholas Scutt	JNS	Imperial College London	IMP	Alan Armstrong	AA	a.armstrong@imperial.ac.uk	PhD		EPSRC
LAGFFQGUWPDQNH-UHFFFAOYAC	c1ccc2cc(ccc2c1)C3CO3	28172	Don't Know	Yes	Yes	FALSE	TRUE	TRUE	TRUE	FALSE	FALSE	FALSE	TRUE	TRUE	FALSE	FALSE	FALSE	FALSE	FALSE	FALSE	FALSE		452	188	06/05/2014 10:20	2013	The Synthesis of Imidazo [1,2-a]pyrazines as Inhibitors of the VirB11 ATPase and their Incorporation into Bivalent Compounds	University College London Library available online	James Richard Sayer	JRS	University College London	UCL	Alethea Tabor	ABT	a.b.tabor@ucl.ac.uk	PhD
UGOCNHASEZIJFQ-UHFFFAOYAK	CCCCCCC(OCC)OCC	62845	Don't Know	Yes	Yes	FALSE	FALSE	TRUE	FALSE	FALSE	FALSE	FALSE	TRUE	FALSE	FALSE	FALSE	FALSE	FALSE	FALSE	FALSE	FALSE		491	24b	08/05/2014 15:36	1998	New methodology for the synthesis of Homochiral unsaturated amines	University College London Library available online	Alastair Rae	AR	University College London	UCL	Alethea Tabor	ABT	a.b.tabor@ucl.ac.uk	PhD	Merck Sharp Dohme Research	EPSRC
AUDBREYGQOXIFT-UHFFFAOYAN	COc1cc(cc(c1)OC)CO	62918	Don't Know	Yes	Yes	FALSE	FALSE	TRUE	FALSE	FALSE	FALSE	FALSE	TRUE	TRUE	FALSE	FALSE	FALSE	FALSE	FALSE	FALSE	FALSE		501	3	12/05/2014 9:56	2000	A new orthogonal protecting group strategy for lanthionine-containing peptides	University college London library available online	Marianne Francoise Andree Groussier	MFAG	University College London	UCL	Alethea Tabor	ABT	a.b.tabor@ucl.ac.uk	PhD		EPSRC
GMOBYFRCKHKXDW-UHFFFAOYAH	Cc1ccc(cc1)S(=O)(=O)Nc2ccc(cc2)O	64009	Don't Know	Yes	Yes	FALSE	TRUE	TRUE	TRUE	FALSE	FALSE	FALSE	TRUE	TRUE	TRUE	TRUE	TRUE	FALSE	FALSE	FALSE	FALSE		452	240	06/05/2014 10:20	2013	The Synthesis of Imidazo [1,2-a]pyrazines as Inhibitors of the VirB11 ATPase and their Incorporation into Bivalent Compounds	University College London Library available online	James Richard Sayer	JRS	University College London	UCL	Alethea Tabor	ABT	a.b.tabor@ucl.ac.uk	PhD
UVHXZFGCCJLFMX-UHFFFAOYAG	CCCC(OCC)OCC	69652	Don't Know	Yes	Yes	FALSE	FALSE	TRUE	FALSE	FALSE	FALSE	FALSE	TRUE	FALSE	FALSE	FALSE	FALSE	FALSE	FALSE	FALSE	FALSE		491	24c	08/05/2014 15:36	1998	New methodology for the synthesis of Homochiral unsaturated amines	University College London Library available online	Alastair Rae	AR	University College London	UCL	Alethea Tabor	ABT	a.b.tabor@ucl.ac.uk	PhD	Merck Sharp Dohme Research	EPSRC
GHGCQQRMJCSIBQ-UHFFFAOYAZ	C#CCOCCO	70001	Don't Know	Yes	Yes	FALSE	TRUE	TRUE	TRUE	FALSE	FALSE	FALSE	TRUE	TRUE	TRUE	FALSE	FALSE	FALSE	FALSE	FALSE	FALSE		452	375	06/05/2014 10:20	2013	The Synthesis of Imidazo [1,2-a]pyrazines as Inhibitors of the VirB11 ATPase and their Incorporation into Bivalent Compounds	University College London Library available online	James Richard Sayer	JRS	University College London	UCL	Alethea Tabor	ABT	a.b.tabor@ucl.ac.uk	PhD
FYERTDTXGGOMGT-UHFFFAOYAI	CCOC(Cc1ccccc1)OCC	72775	Don't Know	Yes	Yes	FALSE	FALSE	TRUE	FALSE	FALSE	FALSE	FALSE	TRUE	FALSE	FALSE	FALSE	FALSE	FALSE	FALSE	FALSE	FALSE		491	24g	08/05/2014 15:36	1998	New methodology for the synthesis of Homochiral unsaturated amines	University College London Library available online	Alastair Rae	AR	University College London	UCL	Alethea Tabor	ABT	a.b.tabor@ucl.ac.uk	PhD	Merck Sharp Dohme Research	EPSRC
ZFAHNWWNDFHPOH-UHFFFAOYAF	C=CCSCC(C(=O)O)N	88744	Don't Know	Yes	Yes	FALSE	TRUE	TRUE	TRUE	FALSE	FALSE	FALSE	TRUE	TRUE	TRUE	TRUE	TRUE	FALSE	TRUE	FALSE	FALSE		452	387	06/05/2014 10:20	2013	The Synthesis of Imidazo [1,2-a]pyrazines as Inhibitors of the VirB11 ATPase and their Incorporation into Bivalent Compounds	University College London Library available online	James Richard Sayer	JRS	University College London	UCL	Alethea Tabor	ABT	a.b.tabor@ucl.ac.uk	PhD
GNIDSOFZAKMQAO-VIFPVBQEBN	c1ccc(cc1)COC(=O)N[C@@H](CO)C(=O)O	90648	Don't Know	Yes	Yes	FALSE	FALSE	TRUE	FALSE	FALSE	FALSE	FALSE	TRUE	FALSE	FALSE	FALSE	FALSE	FALSE	FALSE	FALSE	FALSE		501	7	12/05/2014 9:56	2000	A new orthogonal protecting group strategy for lanthionine-containing peptides	University college London library available online	Marianne Francoise Andree Groussier	MFAG	University College London	UCL	Alethea Tabor	ABT	a.b.tabor@ucl.ac.uk	PhD		EPSRC
VGALFAWDSNRXJK-VIFPVBQEBN	c1ccc(cc1)COC(=O)C[C@@H](C(=O)O)N	91424	Don't Know	Yes	Yes	FALSE	FALSE	TRUE	TRUE	FALSE	FALSE	FALSE	TRUE	FALSE	FALSE	FALSE	TRUE	FALSE	TRUE	FALSE	FALSE		489	145	08/05/2014 17:51	2006	Stabilisation of peptide secondary structure by incorporation of side-chain linked amino acids	University College London Library available online	Christopher White	CW	University College London	UCL	Alethea Tabor	ABT	a.b.tabor@ucl.ac.uk	PhD		EPSRC
COQRGFWWJBEXRC-UHFFFAOYAD	COC(=O)CN.Cl	109430	Don't Know	Yes	Yes	FALSE	FALSE	TRUE	FALSE	FALSE	FALSE	FALSE	TRUE	TRUE	FALSE	FALSE	FALSE	FALSE	FALSE	FALSE	FALSE		534	59	12/05/2014 9:56	2001	Synthesis of stable a-Helical peptides	Universit College London library available online	Linda Mary Alexander McNamara	LAM	University College London	UCL	Alethea Tabor	ABT	a.b.tabor@ucl.ac.uk	PhD		EPSRC
RMRKPGGMJKNMSK-IBGZPJMEBZ	CC(C)(C)OC(=O)N[C@@H](CC(=O)O)C(=O)OCC1c2ccccc2-c3c1cccc3	144033	Don't Know	Yes	Yes	FALSE	TRUE	TRUE	TRUE	FALSE	FALSE	FALSE	TRUE	FALSE	TRUE	FALSE	TRUE	FALSE	TRUE	FALSE	FALSE		489	228	08/05/2014 17:51	2006	Stabilisation of peptide secondary structure by incorporation of side-chain linked amino acids	University College London Library available online	Christopher White	CW	University College London	UCL	Alethea Tabor	ABT	a.b.tabor@ucl.ac.uk	PhD		EPSRC
BPJLPBVJCYVEAC-UHFFFAOYAE	COC(=O)NNC(=O)OC	233720	Don't Know	Yes	Yes	FALSE	FALSE	TRUE	FALSE	FALSE	FALSE	FALSE	TRUE	TRUE	FALSE	FALSE	TRUE	FALSE	FALSE	FALSE	FALSE		501	9	12/05/2014 9:56	2000	A new orthogonal protecting group strategy for lanthionine-containing peptides	University college London library available online	Marianne Francoise Andree Groussier	MFAG	University College London	UCL	Alethea Tabor	ABT	a.b.tabor@ucl.ac.uk	PhD		EPSRC
NUAIPKMBWNVQIM-UHFFFAOYAU	COc1ccc(cc1OC)C(=O)CBr	237823	Don't Know	Yes	Yes	FALSE	TRUE	TRUE	TRUE	FALSE	FALSE	FALSE	TRUE	TRUE	TRUE	FALSE	TRUE	FALSE	FALSE	FALSE	FALSE		452	197	06/05/2014 10:20	2013	The Synthesis of Imidazo [1,2-a]pyrazines as Inhibitors of the VirB11 ATPase and their Incorporation into Bivalent Compounds	University College London Library available online	James Richard Sayer	JRS	University College London	UCL	Alethea Tabor	ABT	a.b.tabor@ucl.ac.uk	PhD
NCBFTYFOPLPRBX-UHFFFAOYAU	COC(=O)N=NC(=O)OC	312186	Don't Know	Yes	Yes	FALSE	FALSE	TRUE	FALSE	FALSE	FALSE	FALSE	TRUE	FALSE	FALSE	FALSE	FALSE	FALSE	FALSE	FALSE	FALSE		501	10	12/05/2014 9:56	2000	A new orthogonal protecting group strategy for lanthionine-containing peptides	University college London library available online	Marianne Francoise Andree Groussier	MFAG	University College London	UCL	Alethea Tabor	ABT	a.b.tabor@ucl.ac.uk	PhD		EPSRC
AEMWUHCKKDPRSK-UHFFFAOYAB	CC(C)c1cc(c(c(c1)C(C)C)S(=O)(=O)N=[N+]=[N-])C(C)C	329877	Don't Know	Yes	Yes	FALSE	TRUE	TRUE	TRUE	FALSE	FALSE	FALSE	TRUE	TRUE	TRUE	FALSE	TRUE	FALSE	FALSE	FALSE	FALSE		534	45	12/05/2014 9:56	2001	Synthesis of stable a-Helical peptides	Universit College London library available online	Linda Mary Alexander McNamara	LAM	University College London	UCL	Alethea Tabor	ABT	a.b.tabor@ucl.ac.uk	PhD		EPSRC
CYZIVKKJMQBWTF-UHFFFAOYAP	c1ccc2cc(ccc2c1)C(=O)CN	384954	Don't Know	Yes	Yes	FALSE	TRUE	TRUE	TRUE	FALSE	FALSE	FALSE	TRUE	TRUE	FALSE	FALSE	FALSE	FALSE	FALSE	FALSE	FALSE		452	210	06/05/2014 10:20	2013	The Synthesis of Imidazo [1,2-a]pyrazines as Inhibitors of the VirB11 ATPase and their Incorporation into Bivalent Compounds	University College London Library available online	James Richard Sayer	JRS	University College London	UCL	Alethea Tabor	ABT	a.b.tabor@ucl.ac.uk	PhD
YTJQJGKMRLQBJP-UHFFFAOYAN	c1cc(cc(c1)N)c2cccnc2	404423	Don't Know	Yes	Yes	FALSE	TRUE	TRUE	TRUE	FALSE	FALSE	FALSE	TRUE	TRUE	TRUE	FALSE	TRUE	FALSE	FALSE	FALSE	FALSE		452	262	06/05/2014 10:20	2013	The Synthesis of Imidazo [1,2-a]pyrazines as Inhibitors of the VirB11 ATPase and their Incorporation into Bivalent Compounds	University College London Library available online	James Richard Sayer	JRS	University College London	UCL	Alethea Tabor	ABT	a.b.tabor@ucl.ac.uk	PhD
CWFZPRQDHIUBDO-VIFPVBQEBF	c1ccc(cc1)COC(=O)N[C@H]2COC2=O	428539	Don't Know	Yes	Yes	FALSE	FALSE	TRUE	FALSE	FALSE	FALSE	FALSE	TRUE	TRUE	FALSE	FALSE	FALSE	FALSE	FALSE	FALSE	FALSE		501	8	12/05/2014 9:56	2000	A new orthogonal protecting group strategy for lanthionine-containing peptides	University college London library available online	Marianne Francoise Andree Groussier	MFAG	University College London	UCL	Alethea Tabor	ABT	a.b.tabor@ucl.ac.uk	PhD		EPSRC
KZDFOVZPOBSHDH-UHFFFAOYAJ	CCOC(C(C)C)OCC	453067	Don't Know	Yes	Yes	FALSE	FALSE	TRUE	FALSE	FALSE	FALSE	FALSE	TRUE	FALSE	FALSE	FALSE	FALSE	FALSE	FALSE	FALSE	FALSE		491	24d	08/05/2014 15:36	1998	New methodology for the synthesis of Homochiral unsaturated amines	University College London Library available online	Alastair Rae	AR	University College London	UCL	Alethea Tabor	ABT	a.b.tabor@ucl.ac.uk	PhD	Merck Sharp Dohme Research	EPSRC
KVVSTQBOEJNEKY-UHFFFAOYAB	CC(C)(C)OC(=O)C(CSSCC(C(=O)OC(C)(C)C)N)N	474727	Don't Know	Yes	Yes	FALSE	FALSE	TRUE	TRUE	FALSE	FALSE	FALSE	TRUE	TRUE	TRUE	FALSE	FALSE	FALSE	FALSE	FALSE	FALSE		501	14	12/05/2014 9:56	2000	A new orthogonal protecting group strategy for lanthionine-containing peptides	University college London library available online	Marianne Francoise Andree Groussier	MFAG	University College London	UCL	Alethea Tabor	ABT	a.b.tabor@ucl.ac.uk	PhD		EPSRC
JSZOAOLSEKSNTD-UHFFFAOYAD	CC(CCO)NC(=O)OC(C)(C)C	475117	Don't Know	Yes	Yes	FALSE	TRUE	TRUE	TRUE	FALSE	FALSE	FALSE	TRUE	TRUE	TRUE	TRUE	TRUE	FALSE	FALSE	FALSE	FALSE		491	12	08/05/2014 15:36	1998	New methodology for the synthesis of Homochiral unsaturated amines	University College London Library available online	Alastair Rae	AR	University College London	UCL	Alethea Tabor	ABT	a.b.tabor@ucl.ac.uk	PhD	Merck Sharp Dohme Research	EPSRC
LLAZQXZGAVBLRX-UHFFFAOYAJ	COC(=O)N1C(=O)C=CC1=O	504678	Don't Know	Yes	Yes	FALSE	TRUE	TRUE	TRUE	FALSE	FALSE	FALSE	TRUE	TRUE	TRUE	TRUE	TRUE	FALSE	FALSE	FALSE	FALSE		452	352	06/05/2014 10:20	2013	The Synthesis of Imidazo [1,2-a]pyrazines as Inhibitors of the VirB11 ATPase and their Incorporation into Bivalent Compounds	University College London Library available online	James Richard Sayer	JRS	University College London	UCL	Alethea Tabor	ABT	a.b.tabor@ucl.ac.uk	PhD
NWYYWIJOWOLJNR-RXMQYKEDBF	CC(C)[C@@H](CO)N	556322	Don't Know	Yes	Yes	FALSE	FALSE	TRUE	FALSE	FALSE	FALSE	FALSE	TRUE	TRUE	FALSE	FALSE	FALSE	FALSE	FALSE	FALSE	FALSE		534	42	12/05/2014 9:56	2001	Synthesis of stable a-Helical peptides	Universit College London library available online	Linda Mary Alexander McNamara	LAM	University College London	UCL	Alethea Tabor	ABT	a.b.tabor@ucl.ac.uk	PhD		EPSRC
WIVYTYZCVWHWSH-UHFFFAOYAH	CC(C)(C)OC(=O)Nc1ccc(cc1)N	600031	Don't Know	Yes	Yes	FALSE	TRUE	TRUE	TRUE	FALSE	FALSE	FALSE	TRUE	TRUE	TRUE	TRUE	TRUE	FALSE	FALSE	FALSE	FALSE		452	235	06/05/2014 10:20	2013	The Synthesis of Imidazo [1,2-a]pyrazines as Inhibitors of the VirB11 ATPase and their Incorporation into Bivalent Compounds	University College London Library available online	James Richard Sayer	JRS	University College London	UCL	Alethea Tabor	ABT	a.b.tabor@ucl.ac.uk	PhD
IULFBTHVPRNQCG-LURJTMIEBB	CC(C)[C@H]1C(=O)NCC(=O)N1	644035	Don't Know	Yes	Yes	FALSE	TRUE	TRUE	FALSE	FALSE	FALSE	FALSE	TRUE	TRUE	TRUE	FALSE	FALSE	FALSE	TRUE	FALSE	FALSE		534	35	12/05/2014 9:56	2001	Synthesis of stable a-Helical peptides	Universit College London library available online	Linda Mary Alexander McNamara	LAM	University College London	UCL	Alethea Tabor	ABT	a.b.tabor@ucl.ac.uk	PhD		EPSRC
PGJHAXAIVJIVSM-UHFFFAOYAK	c1ccc2cc(ccc2c1)C(CN)O	2017072	Don't Know	Yes	Yes	FALSE	TRUE	TRUE	TRUE	FALSE	FALSE	FALSE	TRUE	TRUE	FALSE	FALSE	FALSE	FALSE	FALSE	FALSE	FALSE		452	166	06/05/2014 10:20	2013	The Synthesis of Imidazo [1,2-a]pyrazines as Inhibitors of the VirB11 ATPase and their Incorporation into Bivalent Compounds	University College London Library available online	James Richard Sayer	JRS	University College London	UCL	Alethea Tabor	ABT	a.b.tabor@ucl.ac.uk	PhD
MBVAHHOKMIRXLP-UHFFFAOYAT	c1cn2ccnc2cn1	2052109	Don't Know	Yes	Yes	FALSE	TRUE	TRUE	TRUE	FALSE	FALSE	FALSE	TRUE	TRUE	FALSE	FALSE	FALSE	FALSE	FALSE	FALSE	FALSE		452	115	06/05/2014 10:20	2013	The Synthesis of Imidazo [1,2-a]pyrazines as Inhibitors of the VirB11 ATPase and their Incorporation into Bivalent Compounds	University College London Library available online	James Richard Sayer	JRS	University College London	UCL	Alethea Tabor	ABT	a.b.tabor@ucl.ac.uk	PhD
TXEJYUFJFSPCHH-UHFFFAOYAE	c1cscc1C(=O)CBr	2056697	Don't Know	Yes	Yes	FALSE	TRUE	TRUE	TRUE	FALSE	FALSE	FALSE	TRUE	TRUE	FALSE	FALSE	TRUE	FALSE	FALSE	FALSE	FALSE		452	199	06/05/2014 10:20	2013	The Synthesis of Imidazo [1,2-a]pyrazines as Inhibitors of the VirB11 ATPase and their Incorporation into Bivalent Compounds	University College London Library available online	James Richard Sayer	JRS	University College London	UCL	Alethea Tabor	ABT	a.b.tabor@ucl.ac.uk	PhD
ZGZFEDUYJFEJAW-UHFFFAOYAQ	CS(=O)(=O)Nc1ccc(cc1)N	2962920	Don't Know	Yes	Yes	FALSE	TRUE	TRUE	TRUE	FALSE	FALSE	FALSE	TRUE	TRUE	TRUE	FALSE	TRUE	FALSE	FALSE	FALSE	FALSE		452	237	06/05/2014 10:20	2013	The Synthesis of Imidazo [1,2-a]pyrazines as Inhibitors of the VirB11 ATPase and their Incorporation into Bivalent Compounds	University College London Library available online	James Richard Sayer	JRS	University College London	UCL	Alethea Tabor	ABT	a.b.tabor@ucl.ac.uk	PhD
WIUFFBGZBFVVDL-UHFFFAOYAL	COc1ccc(cc1OC)C(CN)O	3088871	Don't Know	Yes	Yes	FALSE	TRUE	TRUE	TRUE	FALSE	FALSE	FALSE	TRUE	TRUE	TRUE	FALSE	FALSE	FALSE	FALSE	FALSE	FALSE		452	168	06/05/2014 10:20	2013	The Synthesis of Imidazo [1,2-a]pyrazines as Inhibitors of the VirB11 ATPase and their Incorporation into Bivalent Compounds	University College London Library available online	James Richard Sayer	JRS	University College London	UCL	Alethea Tabor	ABT	a.b.tabor@ucl.ac.uk	PhD
KSFVNEXYCULLEJ-UHFFFAOYAY	CC(C)(C)OC(=O)NCCOCCO	4390862	Don't Know	Yes	Yes	FALSE	TRUE	TRUE	TRUE	FALSE	FALSE	FALSE	TRUE	TRUE	TRUE	FALSE	FALSE	FALSE	FALSE	FALSE	FALSE		452	359	06/05/2014 10:20	2013	The Synthesis of Imidazo [1,2-a]pyrazines as Inhibitors of the VirB11 ATPase and their Incorporation into Bivalent Compounds	University College London Library available online	James Richard Sayer	JRS	University College London	UCL	Alethea Tabor	ABT	a.b.tabor@ucl.ac.uk	PhD
PYNDHEONPQYIAN-LURJTMIEBD	C[C@@H](CC(=O)O)NC(=O)OC(C)(C)C	4646014	Don't Know	Yes	Yes	FALSE	TRUE	TRUE	TRUE	FALSE	FALSE	FALSE	TRUE	TRUE	TRUE	TRUE	TRUE	FALSE	FALSE	FALSE	FALSE		491	13	08/05/2014 15:36	1998	New methodology for the synthesis of Homochiral unsaturated amines	University College London Library available online	Alastair Rae	AR	University College London	UCL	Alethea Tabor	ABT	a.b.tabor@ucl.ac.uk	PhD	Merck Sharp Dohme Research	EPSRC
KVVSTQBOEJNEKY-UWVGGRQHBJ	CC(C)(C)OC(=O)[C@H](CSSC[C@@H](C(=O)OC(C)(C)C)N)N	5361391	Don't Know	Yes	Yes	FALSE	FALSE	TRUE	FALSE	FALSE	FALSE	FALSE	TRUE	FALSE	FALSE	FALSE	FALSE	FALSE	FALSE	FALSE	FALSE		453	145	12/05/2014 9:55	2012	Hybrid Lantibiotics: Combining Synthesis and Biosynthesis	University College London Library available online	Begum Mothia	BM	University College London	UCL	Alethea Tabor	ABT	a.b.tabor@ucl.ac.uk	EngD	Novacta	EPSRC
SZQDHZWFEQXSMQ-NSHDSACABN	COC(=O)[C@H](CCSC)N1C(=O)C2=CC=CC=C2C1=O	5373751	Don't Know	Yes	Yes	FALSE	TRUE	TRUE	TRUE	FALSE	FALSE	FALSE	TRUE	FALSE	TRUE	FALSE	FALSE	FALSE	TRUE	FALSE	FALSE		489	258	08/05/2014 17:51	2006	Stabilisation of peptide secondary structure by incorporation of side-chain linked amino acids	University College London Library available online	Christopher White	CW	University College London	UCL	Alethea Tabor	ABT	a.b.tabor@ucl.ac.uk	PhD		EPSRC
PDAFIZPRSXHMCO-LURJTMIEBA	C[C@@H](CO)NC(=O)OC(C)(C)C	5385967	Don't Know	Yes	Yes	FALSE	FALSE	TRUE	FALSE	FALSE	FALSE	FALSE	TRUE	FALSE	FALSE	FALSE	TRUE	FALSE	FALSE	FALSE	FALSE		491	18	08/05/2014 15:36	1998	New methodology for the synthesis of Homochiral unsaturated amines	University College London Library available online	Alastair Rae	AR	University College London	UCL	Alethea Tabor	ABT	a.b.tabor@ucl.ac.uk	PhD	Merck Sharp Dohme Research	EPSRC
YBUPWRYTXGAWJX-RXMQYKEDBI	CC(C)[C@H]1COC(=O)N1	5496320	Don't Know	Yes	Yes	FALSE	TRUE	TRUE	TRUE	FALSE	FALSE	FALSE	TRUE	TRUE	TRUE	FALSE	TRUE	FALSE	TRUE	FALSE	FALSE		534	41	12/05/2014 9:56	2001	Synthesis of stable a-Helical peptides	Universit College London library available online	Linda Mary Alexander McNamara	LAM	University College London	UCL	Alethea Tabor	ABT	a.b.tabor@ucl.ac.uk	PhD		EPSRC
BLPMCIWDCRGIJV-UHFFFAOYAS	C[Si](C)(C)CCS(=O)(=O)Cl	8012807	Don't Know	Yes	Yes	FALSE	TRUE	TRUE	TRUE	FALSE	FALSE	FALSE	TRUE	TRUE	FALSE	FALSE	FALSE	FALSE	FALSE	FALSE	FALSE		453	157	12/05/2014 9:55	2012	Hybrid Lantibiotics: Combining Synthesis and Biosynthesis	University College London Library available online	Begum Mothia	BM	University College London	UCL	Alethea Tabor	ABT	a.b.tabor@ucl.ac.uk	EngD	Novacta	EPSRC
XNCNNYXFGGTEMT-BYPYZUCNBW	CC(C)[C@H]1C(=O)OC(=O)N1	8074511	Don't Know	Yes	Yes	FALSE	FALSE	TRUE	FALSE	FALSE	FALSE	FALSE	TRUE	TRUE	FALSE	FALSE	FALSE	FALSE	FALSE	FALSE	FALSE		534	33	12/05/2014 9:56	2001	Synthesis of stable a-Helical peptides	Universit College London library available online	Linda Mary Alexander McNamara	LAM	University College London	UCL	Alethea Tabor	ABT	a.b.tabor@ucl.ac.uk	PhD		EPSRC
GFLAHIMSYRDLRJ-HOTGVXAUBO	CC(C)(C)OC(=O)[C@H](CSSC[C@@H](C(=O)OC(C)(C)C)NC(=O)OC(C)(C)C)NC(=O)OC(C)(C)C	8160682	Don't Know	Yes	Yes	FALSE	TRUE	TRUE	TRUE	FALSE	FALSE	FALSE	TRUE	TRUE	TRUE	FALSE	FALSE	FALSE	TRUE	FALSE	FALSE		452	382	06/05/2014 10:20	2013	The Synthesis of Imidazo [1,2-a]pyrazines as Inhibitors of the VirB11 ATPase and their Incorporation into Bivalent Compounds	University College London Library available online	James Richard Sayer	JRS	University College London	UCL	Alethea Tabor	ABT	a.b.tabor@ucl.ac.uk	PhD
ATZMBJOEEVXQPA-UHFFFAOYAW	C(CCCC(=O)O)CCCI	8214310	Don't Know	Yes	Yes	FALSE	TRUE	TRUE	TRUE	FALSE	FALSE	FALSE	TRUE	TRUE	TRUE	FALSE	FALSE	FALSE	FALSE	FALSE	FALSE		534	40	12/05/2014 9:56	2001	Synthesis of stable a-Helical peptides	Universit College London library available online	Linda Mary Alexander McNamara	LAM	University College London	UCL	Alethea Tabor	ABT	a.b.tabor@ucl.ac.uk	PhD		EPSRC
PREWHWRWNMLCNH-UHFFFAOYAX	C1=CN2C=CN=C(C2=N1)Cl	8436765	Don't Know	Yes	Yes	FALSE	TRUE	TRUE	TRUE	FALSE	FALSE	FALSE	TRUE	TRUE	TRUE	FALSE	FALSE	FALSE	FALSE	FALSE	FALSE		452	259	06/05/2014 10:20	2013	The Synthesis of Imidazo [1,2-a]pyrazines as Inhibitors of the VirB11 ATPase and their Incorporation into Bivalent Compounds	University College London Library available online	James Richard Sayer	JRS	University College London	UCL	Alethea Tabor	ABT	a.b.tabor@ucl.ac.uk	PhD
ZLVFXLRGWYCEIQ-QMMMGPOBBL	CC(C)(C)OC(=O)[C@H](CS)NC(=O)OC(C)(C)C	8644165	Don't Know	Yes	Yes	FALSE	TRUE	TRUE	TRUE	FALSE	FALSE	FALSE	TRUE	TRUE	TRUE	FALSE	FALSE	FALSE	TRUE	FALSE	FALSE		452	384	06/05/2014 10:20	2013	The Synthesis of Imidazo [1,2-a]pyrazines as Inhibitors of the VirB11 ATPase and their Incorporation into Bivalent Compounds	University College London Library available online	James Richard Sayer	JRS	University College London	UCL	Alethea Tabor	ABT	a.b.tabor@ucl.ac.uk	PhD
ZLVFXLRGWYCEIQ-QMMMGPOBBL	CC(C)(C)OC(=O)[C@H](CS)NC(=O)OC(C)(C)C	8644165	Don't Know	Yes	Yes	FALSE	TRUE	TRUE	TRUE	FALSE	FALSE	FALSE	TRUE	TRUE	TRUE	FALSE	FALSE	FALSE	TRUE	FALSE	FALSE		453	167	12/05/2014 9:55	2012	Hybrid Lantibiotics: Combining Synthesis and Biosynthesis	University College London Library available online	Begum Mothia	BM	University College London	UCL	Alethea Tabor	ABT	a.b.tabor@ucl.ac.uk	EngD	Novacta	EPSRC
NFNKBRMZSNLHPU-GFCCVEGCBG	CC(C)(C)OC(=O)N[C@H](CCCO)C#C[Si](C)(C)C	8668798	Don't Know	Don't Know	Don't Know	FALSE	TRUE	TRUE	TRUE	FALSE	FALSE	FALSE	TRUE	TRUE	TRUE	FALSE	FALSE	FALSE	TRUE	FALSE	FALSE		491	36f	08/05/2014 15:36	1998	New methodology for the synthesis of Homochiral unsaturated amines	University College London Library available online	Alastair Rae	AR	University College London	UCL	Alethea Tabor	ABT	a.b.tabor@ucl.ac.uk	PhD	Merck Sharp Dohme Research	EPSRC
XRDRNEKQHRKDMD-MRXNPFEDBV	CC(C)(C)OC(=O)N[C@H](CCCN1C(=O)C2=CC=CC=C2C1=O)C#C[Si](C)(C)C	8701272	Don't Know	Yes	Yes	FALSE	TRUE	TRUE	TRUE	FALSE	FALSE	FALSE	TRUE	TRUE	TRUE	FALSE	FALSE	FALSE	TRUE	FALSE	FALSE		491	58	08/05/2014 15:36	1998	New methodology for the synthesis of Homochiral unsaturated amines	University College London Library available online	Alastair Rae	AR	University College London	UCL	Alethea Tabor	ABT	a.b.tabor@ucl.ac.uk	PhD	Merck Sharp Dohme Research	EPSRC
OXUAMWJPENDIMM-CQSZACIVBD	CC(C)(C)OC(=O)N[C@H](CCCCCO)C#C[Si](C)(C)C	8718617	Don't Know	Yes	Yes	FALSE	TRUE	TRUE	TRUE	FALSE	FALSE	FALSE	TRUE	TRUE	TRUE	FALSE	FALSE	FALSE	TRUE	FALSE	FALSE		491	36e	08/05/2014 15:36	1998	New methodology for the synthesis of Homochiral unsaturated amines	University College London Library available online	Alastair Rae	AR	University College London	UCL	Alethea Tabor	ABT	a.b.tabor@ucl.ac.uk	PhD	Merck Sharp Dohme Research	EPSRC
KSAMKLPXISBZOO-RRPNLBNLBH	C[C@@H](CC=O)N([C@H](CCCCCO[Si](C(C)C)(C(C)C)C(C)C)C#C[Si](C)(C)C)C(=O)OC(C)(C)C	8753748	Don't Know	Yes	Yes	FALSE	FALSE	TRUE	FALSE	FALSE	FALSE	FALSE	TRUE	FALSE	FALSE	FALSE	FALSE	FALSE	FALSE	FALSE	FALSE		491	30e	08/05/2014 15:36	1998	New methodology for the synthesis of Homochiral unsaturated amines	University College London Library available online	Alastair Rae	AR	University College London	UCL	Alethea Tabor	ABT	a.b.tabor@ucl.ac.uk	PhD	Merck Sharp Dohme Research	EPSRC
NVZIMERAMMCXPN-HKUYNNGSBK	C[C@@H](CC=O)N([C@@H](C#C[Si](C)(C)C)C1CCCCC1)C(=O)OC(C)(C)C	8771281	Don't Know	Yes	Yes	FALSE	FALSE	TRUE	FALSE	FALSE	FALSE	FALSE	TRUE	FALSE	FALSE	FALSE	FALSE	FALSE	FALSE	FALSE	FALSE		491	30a	08/05/2014 15:36	1998	New methodology for the synthesis of Homochiral unsaturated amines	University College London Library available online	Alastair Rae	AR	University College London	UCL	Alethea Tabor	ABT	a.b.tabor@ucl.ac.uk	PhD	Merck Sharp Dohme Research	EPSRC
BZHYCLAIAULHOJ-LOSJGSFVBR	C[C@@H](CC=O)N([C@H](CCCO[Si](C(C)C)(C(C)C)C(C)C)C#C[Si](C)(C)C)C(=O)OC(C)(C)C	8800922	Don't Know	Yes	Yes	FALSE	FALSE	TRUE	FALSE	FALSE	FALSE	FALSE	TRUE	FALSE	FALSE	FALSE	FALSE	FALSE	FALSE	FALSE	FALSE		491	30f	08/05/2014 15:36	1998	New methodology for the synthesis of Homochiral unsaturated amines	University College London Library available online	Alastair Rae	AR	University College London	UCL	Alethea Tabor	ABT	a.b.tabor@ucl.ac.uk	PhD	Merck Sharp Dohme Research	EPSRC
AFUVZJSWJZAFAG-ZFWWWQNUBW	C[C@H]1CCO[C@H](N1C(=O)OC(C)(C)C)CC2=CC=CC=C2	8812695	Don't Know	Yes	Yes	FALSE	TRUE	TRUE	TRUE	FALSE	FALSE	FALSE	TRUE	TRUE	FALSE	TRUE	TRUE	FALSE	TRUE	TRUE	FALSE		491	25g	08/05/2014 15:36	1998	New methodology for the synthesis of Homochiral unsaturated amines	University College London Library available online	Alastair Rae	AR	University College London	UCL	Alethea Tabor	ABT	a.b.tabor@ucl.ac.uk	PhD	Merck Sharp Dohme Research	EPSRC
XUZBSWNKDZGSNZ-HOTGVXAUBE	C[C@@H](CC=O)N([C@@H](C#C[Si](C)(C)C)C(C)C)C(=O)OC(C)(C)C	8887485	Don't Know	Yes	Yes	FALSE	FALSE	TRUE	FALSE	FALSE	FALSE	FALSE	TRUE	FALSE	FALSE	FALSE	FALSE	FALSE	FALSE	FALSE	FALSE		491	30d	08/05/2014 15:36	1998	New methodology for the synthesis of Homochiral unsaturated amines	University College London Library available online	Alastair Rae	AR	University College London	UCL	Alethea Tabor	ABT	a.b.tabor@ucl.ac.uk	PhD	Merck Sharp Dohme Research	EPSRC
NLKBUJQLMRHSKP-ZETCQYMHBH	C[C@@H](COS(=O)(=O)C)NC(=O)OC(C)(C)C	8928702	Don't Know	Yes	Yes	FALSE	FALSE	TRUE	FALSE	FALSE	FALSE	FALSE	TRUE	FALSE	FALSE	FALSE	FALSE	FALSE	FALSE	FALSE	FALSE		491	19	08/05/2014 15:36	1998	New methodology for the synthesis of Homochiral unsaturated amines	University College London Library available online	Alastair Rae	AR	University College London	UCL	Alethea Tabor	ABT	a.b.tabor@ucl.ac.uk	PhD	Merck Sharp Dohme Research	EPSRC
ZLDCAJWAPVPCFY-UHFFFAOYAN	CC(CCO)NC(=O)OCC1=CC=CC=C1	8950766	Don't Know	Yes	Yes	FALSE	FALSE	TRUE	FALSE	FALSE	FALSE	FALSE	TRUE	FALSE	FALSE	FALSE	FALSE	FALSE	FALSE	FALSE	FALSE		491	22	08/05/2014 15:36	1998	New methodology for the synthesis of Homochiral unsaturated amines	University College London Library available online	Alastair Rae	AR	University College London	UCL	Alethea Tabor	ABT	a.b.tabor@ucl.ac.uk	PhD	Merck Sharp Dohme Research	EPSRC
XPOZDBVXYBRNCM-JKSUJKDBBG	CCC[C@H](C#C[Si](C)(C)C)N([C@@H](C)CC=O)C(=O)OC(C)(C)C	8958617	Don't Know	Yes	Yes	FALSE	FALSE	TRUE	FALSE	FALSE	FALSE	FALSE	TRUE	FALSE	FALSE	FALSE	FALSE	FALSE	FALSE	FALSE	FALSE		491	30c	08/05/2014 15:36	1998	New methodology for the synthesis of Homochiral unsaturated amines	University College London Library available online	Alastair Rae	AR	University College London	UCL	Alethea Tabor	ABT	a.b.tabor@ucl.ac.uk	PhD	Merck Sharp Dohme Research	EPSRC
KAAXJLWTAJZNOI-RBUKOAKNBU	CCCCCC[C@H](C#C[Si](C)(C)C)N([C@@H](C)CC=O)C(=O)OC(C)(C)C	8961425	Don't Know	Yes	Yes	FALSE	FALSE	TRUE	FALSE	FALSE	FALSE	FALSE	TRUE	FALSE	FALSE	FALSE	FALSE	FALSE	FALSE	FALSE	FALSE		491	30b	08/05/2014 15:36	1998	New methodology for the synthesis of Homochiral unsaturated amines	University College London Library available online	Alastair Rae	AR	University College London	UCL	Alethea Tabor	ABT	a.b.tabor@ucl.ac.uk	PhD	Merck Sharp Dohme Research	EPSRC
AFIRBSXOTTVHKR-UHFFFAOYAO	CCOC(CCCCCO[Si](C(C)C)(C(C)C)C(C)C)OCC	9006776	Don't Know	Yes	Yes	FALSE	FALSE	TRUE	TRUE	FALSE	FALSE	FALSE	TRUE	TRUE	FALSE	FALSE	FALSE	TRUE	FALSE	FALSE	FALSE		491	24e	08/05/2014 15:36	1998	New methodology for the synthesis of Homochiral unsaturated amines	University College London Library available online	Alastair Rae	AR	University College London	UCL	Alethea Tabor	ABT	a.b.tabor@ucl.ac.uk	PhD	Merck Sharp Dohme Research	EPSRC
RZIASDSEJFNBIZ-VXKWHMMOBF	C[C@H]1CCO[C@H](N1C(=O)OC(C)(C)C)CCCCCO[Si](C(C)C)(C(C)C)C(C)C	9060015	Don't Know	Yes	Yes	FALSE	TRUE	TRUE	TRUE	FALSE	FALSE	FALSE	TRUE	TRUE	TRUE	FALSE	FALSE	FALSE	TRUE	FALSE	FALSE		491	25e	08/05/2014 15:36	1998	New methodology for the synthesis of Homochiral unsaturated amines	University College London Library available online	Alastair Rae	AR	University College London	UCL	Alethea Tabor	ABT	a.b.tabor@ucl.ac.uk	PhD	Merck Sharp Dohme Research	EPSRC
AKCLMVSYGUSNEI-MHZLTWQEBV	COC1=C(C=C(C(=C1)COC(=O)[C@H](COS(=O)(=O)C)NC(C2=CC=CC=C2)(C3=CC=CC=C3)C4=CC=CC=C4)[N+](=O)[O-])OC	9083538	Don't Know	Yes	Yes	FALSE	TRUE	TRUE	TRUE	FALSE	FALSE	FALSE	TRUE	TRUE	TRUE	TRUE	TRUE	FALSE	TRUE	FALSE	FALSE		501	21	12/05/2014 9:56	2000	A new orthogonal protecting group strategy for lanthionine-containing peptides	University college London library available online	Marianne Francoise Andree Groussier	MFAG	University College London	UCL	Alethea Tabor	ABT	a.b.tabor@ucl.ac.uk	PhD		EPSRC
MEWAAIOZMPSTOL-SANMLTNEBU	COC1=C(C=C(C(=C1)COC(=O)[C@H](CI)NC(C2=CC=CC=C2)(C3=CC=CC=C3)C4=CC=CC=C4)[N+](=O)[O-])OC	9083701	Don't Know	Yes	Yes	FALSE	TRUE	TRUE	TRUE	FALSE	FALSE	FALSE	TRUE	TRUE	TRUE	FALSE	TRUE	FALSE	TRUE	FALSE	FALSE		501	22	12/05/2014 9:56	2000	A new orthogonal protecting group strategy for lanthionine-containing peptides	University college London library available online	Marianne Francoise Andree Groussier	MFAG	University College London	UCL	Alethea Tabor	ABT	a.b.tabor@ucl.ac.uk	PhD		EPSRC
VQBQQLCEXJJCSY-VIFPVBQEBX	CC(C)(C)OC(=O)[C@H](CC(=O)OC)NC(=O)OC(C)(C)C	9088964	Don't Know	Yes	Yes	FALSE	TRUE	TRUE	TRUE	FALSE	FALSE	FALSE	TRUE	FALSE	FALSE	FALSE	TRUE	FALSE	TRUE	FALSE	FALSE		489	148	08/05/2014 17:51	2006	Stabilisation of peptide secondary structure by incorporation of side-chain linked amino acids	University College London Library available online	Christopher White	CW	University College London	UCL	Alethea Tabor	ABT	a.b.tabor@ucl.ac.uk	PhD		EPSRC
DNPYQXWMMLQHIR-RRPNLBNLBX	CCOC(=O)[C@@H](CCCCCC[C@@H](C(=O)O)NC(=O)OCC1C2=CC=CC=C2C3=CC=CC=C13)NC(=O)OCC=C	9115984	Don't Know	Yes	Yes	FALSE	TRUE	TRUE	TRUE	FALSE	FALSE	FALSE	TRUE	TRUE	TRUE	FALSE	FALSE	FALSE	TRUE	FALSE	FALSE		534	56	12/05/2014 9:56	2001	Synthesis of stable a-Helical peptides	Universit College London library available online	Linda Mary Alexander McNamara	LAM	University College London	UCL	Alethea Tabor	ABT	a.b.tabor@ucl.ac.uk	PhD		EPSRC
AQWRIVDSJKJUER-UHFFFAOYAJ	CCOC(C1CCCCC1)OCC	9118424	Don't Know	Yes	Yes	FALSE	FALSE	TRUE	FALSE	FALSE	FALSE	FALSE	TRUE	FALSE	FALSE	FALSE	FALSE	FALSE	FALSE	FALSE	FALSE		491	24a	08/05/2014 15:36	1998	New methodology for the synthesis of Homochiral unsaturated amines	University College London Library available online	Alastair Rae	AR	University College London	UCL	Alethea Tabor	ABT	a.b.tabor@ucl.ac.uk	PhD	Merck Sharp Dohme Research	EPSRC
QRBMPUYOGOCYDJ-DFWYDOINBR	COC(=O)C[C@@H](C(=O)O)N.Cl	9162149	Don't Know	Yes	Yes	FALSE	FALSE	TRUE	TRUE	FALSE	FALSE	FALSE	TRUE	FALSE	FALSE	FALSE	TRUE	FALSE	FALSE	FALSE	FALSE		489	146	08/05/2014 17:51	2006	Stabilisation of peptide secondary structure by incorporation of side-chain linked amino acids	University College London Library available online	Christopher White	CW	University College London	UCL	Alethea Tabor	ABT	a.b.tabor@ucl.ac.uk	PhD		EPSRC
CAXCRXDCRBCENL-FQEVSTJZBV	C1=CC=C(C=C1)C(C2=CC=CC=C2)(C3=CC=CC=C3)N[C@@H](CO)C(=O)O	9166829	Don't Know	Yes	Yes	FALSE	FALSE	TRUE	TRUE	FALSE	FALSE	FALSE	TRUE	TRUE	TRUE	FALSE	TRUE	FALSE	FALSE	FALSE	FALSE		501	16	12/05/2014 9:56	2000	A new orthogonal protecting group strategy for lanthionine-containing peptides	University college London library available online	Marianne Francoise Andree Groussier	MFAG	University College London	UCL	Alethea Tabor	ABT	a.b.tabor@ucl.ac.uk	PhD		EPSRC
HRAZLOIRFUQOPL-JTQLQIEIBZ	CCOC1=N[C@H](C(=NC1)OCC)C(C)C	9195393	Don't Know	Yes	Yes	FALSE	TRUE	TRUE	TRUE	FALSE	FALSE	FALSE	TRUE	TRUE	TRUE	FALSE	FALSE	FALSE	TRUE	FALSE	FALSE		534	31	12/05/2014 9:56	2001	Synthesis of stable a-Helical peptides	Universit College London library available online	Linda Mary Alexander McNamara	LAM	University College London	UCL	Alethea Tabor	ABT	a.b.tabor@ucl.ac.uk	PhD		EPSRC
SXNKODULYQPEGS-VIFPVBQEBQ	C=CCOC(=O)[C@H](CCO)NC(=O)OCC=C	9196275	Don't Know	Yes	Yes	FALSE	TRUE	TRUE	TRUE	FALSE	FALSE	FALSE	TRUE	TRUE	TRUE	FALSE	FALSE	FALSE	TRUE	FALSE	FALSE		489	161	08/05/2014 17:51	2006	Stabilisation of peptide secondary structure by incorporation of side-chain linked amino acids	University College London Library available online	Christopher White	CW	University College London	UCL	Alethea Tabor	ABT	a.b.tabor@ucl.ac.uk	PhD		EPSRC
NOQWSFSRBRDSKH-RRPNLBNLBX	C[C@@H](CCO)N([C@H](CCCCCO[Si](C(C)C)(C(C)C)C(C)C)C#C[Si](C)(C)C)C(=O)OC(C)(C)C	9225006	Don't Know	Yes	Yes	FALSE	TRUE	TRUE	TRUE	FALSE	FALSE	FALSE	TRUE	TRUE	TRUE	FALSE	FALSE	FALSE	TRUE	FALSE	FALSE		491	29e	08/05/2014 15:36	1998	New methodology for the synthesis of Homochiral unsaturated amines	University College London Library available online	Alastair Rae	AR	University College London	UCL	Alethea Tabor	ABT	a.b.tabor@ucl.ac.uk	PhD	Merck Sharp Dohme Research	EPSRC
OLDVRADVAMQXME-NGDRWEMDBN	CCOC1=N[C@H](C(=N[C@@H]1CCCCCC[C@@H](C(=O)O)NC(=O)OCC2C3=CC=CC=C3C4=CC=CC=C24)OCC)C(C)C	9225387	Don't Know	Yes	Yes	FALSE	TRUE	TRUE	TRUE	FALSE	FALSE	FALSE	TRUE	TRUE	TRUE	FALSE	FALSE	FALSE	TRUE	FALSE	FALSE		534	55	12/05/2014 9:56	2001	Synthesis of stable a-Helical peptides	Universit College London library available online	Linda Mary Alexander McNamara	LAM	University College London	UCL	Alethea Tabor	ABT	a.b.tabor@ucl.ac.uk	PhD		EPSRC
SWGILLQQUULMJB-UHFFFAOYAU	CC(=O)C1=NC2=CC=CC=C2N=C1	9280950	Don't Know	Yes	Yes	FALSE	TRUE	TRUE	TRUE	FALSE	FALSE	FALSE	TRUE	TRUE	TRUE	FALSE	TRUE	FALSE	FALSE	FALSE	FALSE		452	254	06/05/2014 10:20	2013	The Synthesis of Imidazo [1,2-a]pyrazines as Inhibitors of the VirB11 ATPase and their Incorporation into Bivalent Compounds	University College London Library available online	James Richard Sayer	JRS	University College London	UCL	Alethea Tabor	ABT	a.b.tabor@ucl.ac.uk	PhD
GFVVYGAKYMKAPT-HNNXBMFYBR	CC(C)(C)OC(=O)N[C@@H](C#C[Si](C)(C)C)C1CCCCC1	9284796	Don't Know	Yes	Yes	FALSE	TRUE	TRUE	FALSE	FALSE	FALSE	FALSE	TRUE	TRUE	TRUE	FALSE	FALSE	FALSE	TRUE	FALSE	FALSE		491	36a	08/05/2014 15:36	1998	New methodology for the synthesis of Homochiral unsaturated amines	University College London Library available online	Alastair Rae	AR	University College London	UCL	Alethea Tabor	ABT	a.b.tabor@ucl.ac.uk	PhD	Merck Sharp Dohme Research	EPSRC
LDVVVUYQPMCVTA-UHFFFAOYAL	CC(C)(C)[Si](C)(C)OCCOCCO	9292714	Don't Know	Yes	Yes	FALSE	TRUE	TRUE	TRUE	FALSE	FALSE	FALSE	TRUE	TRUE	TRUE	FALSE	FALSE	FALSE	FALSE	FALSE	FALSE		452	339	06/05/2014 10:20	2013	The Synthesis of Imidazo [1,2-a]pyrazines as Inhibitors of the VirB11 ATPase and their Incorporation into Bivalent Compounds	University College London Library available online	James Richard Sayer	JRS	University College London	UCL	Alethea Tabor	ABT	a.b.tabor@ucl.ac.uk	PhD
DDGBDJGUIMGRTB-JSGCOSHPBH	C[C@H]1CCO[C@H](N1C(=O)OC(C)(C)C)C2CCCCC2	9294728	Don't Know	Yes	Yes	FALSE	FALSE	TRUE	TRUE	FALSE	FALSE	FALSE	TRUE	TRUE	TRUE	TRUE	TRUE	FALSE	TRUE	TRUE	FALSE		491	25a	08/05/2014 15:36	1998	New methodology for the synthesis of Homochiral unsaturated amines	University College London Library available online	Alastair Rae	AR	University College London	UCL	Alethea Tabor	ABT	a.b.tabor@ucl.ac.uk	PhD	Merck Sharp Dohme Research	EPSRC
HBUYMAGVFWTKML-SANMLTNEBO	COC1=C(C=C(C(=C1)COC(=O)[C@H](CO)NC(C2=CC=CC=C2)(C3=CC=CC=C3)C4=CC=CC=C4)[N+](=O)[O-])OC	9299544	Don't Know	Yes	Yes	FALSE	TRUE	TRUE	TRUE	FALSE	FALSE	FALSE	TRUE	TRUE	TRUE	TRUE	TRUE	FALSE	TRUE	FALSE	FALSE		501	20	12/05/2014 9:56	2000	A new orthogonal protecting group strategy for lanthionine-containing peptides	University college London library available online	Marianne Francoise Andree Groussier	MFAG	University College London	UCL	Alethea Tabor	ABT	a.b.tabor@ucl.ac.uk	PhD		EPSRC
YJYAGNPMQVHYAH-UHFFFAOYAZ	CC(C)(C)[Si](C)(C)OCCO	9312778	Don't Know	Yes	Yes	FALSE	TRUE	TRUE	TRUE	FALSE	FALSE	FALSE	TRUE	TRUE	TRUE	FALSE	FALSE	FALSE	FALSE	FALSE	FALSE		452	338	06/05/2014 10:20	2013	The Synthesis of Imidazo [1,2-a]pyrazines as Inhibitors of the VirB11 ATPase and their Incorporation into Bivalent Compounds	University College London Library available online	James Richard Sayer	JRS	University College London	UCL	Alethea Tabor	ABT	a.b.tabor@ucl.ac.uk	PhD
QDWJBLPMBURMMN-ACEXITHZBY	CC(C)(C)OC(=O)[C@H](CSC[C@H](C(=O)OCC=C)NC(C1=CC=CC=C1)(C2=CC=CC=C2)C3=CC=CC=C3)NC(=O)OCC4C5=CC=CC=C5C6=CC=CC=C46	9368630	Don't Know	Yes	Yes	FALSE	FALSE	TRUE	FALSE	FALSE	FALSE	FALSE	TRUE	FALSE	FALSE	FALSE	FALSE	FALSE	FALSE	FALSE	FALSE		453	102	12/05/2014 9:55	2012	Hybrid Lantibiotics: Combining Synthesis and Biosynthesis	University College London Library available online	Begum Mothia	BM	University College London	UCL	Alethea Tabor	ABT	a.b.tabor@ucl.ac.uk	EngD	Novacta	EPSRC
HZTFUQHJMNGDHR-WUFINQPMBF	C=CCOC(=O)[C@@H](CCCCCC[C@@H](C(=O)O)NC(=O)OCC1C2=CC=CC=C2C3=CC=CC=C13)NC(=O)OCC=C	9402037	Don't Know	Yes	Yes	FALSE	TRUE	TRUE	TRUE	FALSE	FALSE	FALSE	TRUE	TRUE	TRUE	FALSE	FALSE	FALSE	TRUE	FALSE	FALSE		534	1	12/05/2014 9:56	2001	Synthesis of stable a-Helical peptides	Universit College London library available online	Linda Mary Alexander McNamara	LAM	University College London	UCL	Alethea Tabor	ABT	a.b.tabor@ucl.ac.uk	PhD		EPSRC
SPCUAEVFSXGKRP-SXOMAYOGBB	CC(C)(C)OC(=O)[C@H](CSC[C@H](C(=O)OCC=C)NC(=O)OCC=C)NC(=O)OCC1C2=CC=CC=C2C3=CC=CC=C13	9402339	Don't Know	Yes	Yes	FALSE	FALSE	TRUE	FALSE	FALSE	FALSE	FALSE	TRUE	TRUE	FALSE	FALSE	FALSE	FALSE	FALSE	FALSE	FALSE		453	125	12/05/2014 9:55	2012	Hybrid Lantibiotics: Combining Synthesis and Biosynthesis	University College London Library available online	Begum Mothia	BM	University College London	UCL	Alethea Tabor	ABT	a.b.tabor@ucl.ac.uk	EngD	Novacta	EPSRC
YWFBCWFQUQILQJ-BJKOFHAPBW	C=CCOC(=O)[C@@H](CSC[C@@H](C(=O)O)NC(=O)OCC1C2=CC=CC=C2C3=CC=CC=C13)NC(=O)OCC=C	9413294	Don't Know	Yes	Yes	FALSE	FALSE	TRUE	TRUE	FALSE	FALSE	FALSE	TRUE	TRUE	FALSE	FALSE	FALSE	FALSE	FALSE	FALSE	FALSE		453	103	12/05/2014 9:55	2012	Hybrid Lantibiotics: Combining Synthesis and Biosynthesis	University College London Library available online	Begum Mothia	BM	University College London	UCL	Alethea Tabor	ABT	a.b.tabor@ucl.ac.uk	EngD	Novacta	EPSRC
CHNGLSAQGFJKQY-AWEZNQCLBW	CSCC[C@@H](C(=O)OCC=C)NC(=O)OCC1=CC=CC=C1	9442284	Don't Know	Yes	Yes	FALSE	TRUE	TRUE	TRUE	FALSE	FALSE	FALSE	TRUE	FALSE	TRUE	FALSE	FALSE	FALSE	TRUE	FALSE	FALSE		489	169	08/05/2014 17:51	2006	Stabilisation of peptide secondary structure by incorporation of side-chain linked amino acids	University College London Library available online	Christopher White	CW	University College London	UCL	Alethea Tabor	ABT	a.b.tabor@ucl.ac.uk	PhD		EPSRC
FIPUUBCXAXOKCP-MHTWAQMVBZ	CCOC1=N[C@H](C(=N[C@@H]1CCCCCC[C@@H](C(=O)N2[C@H](COC2=O)C(C)C)N=[N+]=[N-])OCC)C(C)C	9493090	Don't Know	Don't Know	Don't Know	FALSE	TRUE	TRUE	TRUE	FALSE	FALSE	FALSE	TRUE	TRUE	TRUE	FALSE	FALSE	FALSE	TRUE	FALSE	FALSE		534	44	12/05/2014 9:56	2001	Synthesis of stable a-Helical peptides	Universit College London library available online	Linda Mary Alexander McNamara	LAM	University College London	UCL	Alethea Tabor	ABT	a.b.tabor@ucl.ac.uk	PhD		EPSRC
RMTDKXQYAKLQKF-UHFFFAOYAJ	C1=CC=C2C(=C1)C(C3=CC=CC=C32)COC(=O)NC(CS)C(=O)O	9525862	Don't Know	Yes	Yes	FALSE	TRUE	TRUE	TRUE	FALSE	FALSE	FALSE	TRUE	TRUE	TRUE	FALSE	TRUE	FALSE	TRUE	FALSE	FALSE		452	398	06/05/2014 10:20	2013	The Synthesis of Imidazo [1,2-a]pyrazines as Inhibitors of the VirB11 ATPase and their Incorporation into Bivalent Compounds	University College London Library available online	James Richard Sayer	JRS	University College London	UCL	Alethea Tabor	ABT	a.b.tabor@ucl.ac.uk	PhD
TXTMNFUTKXZICS-IBGZPJMEBC	CC(C)(C)OC(=O)[C@H](CS)NC(=O)OCC1C2=CC=CC=C2C3=CC=CC=C13	9615814	Don't Know	Yes	Yes	FALSE	TRUE	TRUE	TRUE	FALSE	FALSE	FALSE	TRUE	TRUE	TRUE	FALSE	FALSE	FALSE	TRUE	FALSE	FALSE		452	383	06/05/2014 10:20	2013	The Synthesis of Imidazo [1,2-a]pyrazines as Inhibitors of the VirB11 ATPase and their Incorporation into Bivalent Compounds	University College London Library available online	James Richard Sayer	JRS	University College London	UCL	Alethea Tabor	ABT	a.b.tabor@ucl.ac.uk	PhD
TXTMNFUTKXZICS-IBGZPJMEBC	CC(C)(C)OC(=O)[C@H](CS)NC(=O)OCC1C2=CC=CC=C2C3=CC=CC=C13	9615814	Don't Know	Yes	Yes	FALSE	FALSE	TRUE	FALSE	FALSE	FALSE	FALSE	TRUE	FALSE	FALSE	FALSE	FALSE	FALSE	FALSE	FALSE	FALSE		453	90	12/05/2014 9:55	2012	Hybrid Lantibiotics: Combining Synthesis and Biosynthesis	University College London Library available online	Begum Mothia	BM	University College London	UCL	Alethea Tabor	ABT	a.b.tabor@ucl.ac.uk	EngD	Novacta	EPSRC
ALQJHOXOLDYSLS-UHFFFAOYAQ	C1=CC=C2C(=C1)C(C3=CC=CC=C32)COC(=O)NC4=CC=C(C=C4)N	9625190	Don't Know	Yes	Yes	FALSE	TRUE	TRUE	TRUE	FALSE	FALSE	FALSE	TRUE	TRUE	TRUE	TRUE	TRUE	FALSE	FALSE	FALSE	FALSE		452	311	06/05/2014 10:20	2013	The Synthesis of Imidazo [1,2-a]pyrazines as Inhibitors of the VirB11 ATPase and their Incorporation into Bivalent Compounds	University College London Library available online	James Richard Sayer	JRS	University College London	UCL	Alethea Tabor	ABT	a.b.tabor@ucl.ac.uk	PhD
OFXCDOYKVODCNW-HSZRJFAPBS	C=CCOC(=O)[C@@H](CO)NC(C1=CC=CC=C1)(C2=CC=CC=C2)C3=CC=CC=C3	9649521	Don't Know	Yes	Yes	FALSE	FALSE	TRUE	FALSE	FALSE	FALSE	FALSE	TRUE	FALSE	FALSE	FALSE	FALSE	FALSE	FALSE	FALSE	FALSE		453	122	12/05/2014 9:55	2012	Hybrid Lantibiotics: Combining Synthesis and Biosynthesis	University College London Library available online	Begum Mothia	BM	University College London	UCL	Alethea Tabor	ABT	a.b.tabor@ucl.ac.uk	EngD	Novacta	EPSRC
LEBBGBHRJOVSHA-LBPRGKRZBV	CC(C)(C)OC(=O)[C@H](CC(=O)OC)N(C(=O)OC(C)(C)C)C(=O)OC(C)(C)C	9649998	Don't Know	Yes	Yes	FALSE	TRUE	TRUE	TRUE	FALSE	FALSE	FALSE	TRUE	TRUE	TRUE	FALSE	TRUE	FALSE	TRUE	FALSE	FALSE		489	149	08/05/2014 17:51	2006	Stabilisation of peptide secondary structure by incorporation of side-chain linked amino acids	University College London Library available online	Christopher White	CW	University College London	UCL	Alethea Tabor	ABT	a.b.tabor@ucl.ac.uk	PhD		EPSRC
BYIRKHZKEMUBMP-UHFFFAOYAJ	C=CCOCCOCCOCCOCCOCCO	9692846	Don't Know	Yes	Yes	FALSE	TRUE	TRUE	TRUE	FALSE	FALSE	FALSE	TRUE	TRUE	FALSE	FALSE	FALSE	FALSE	FALSE	FALSE	FALSE		452	374	06/05/2014 10:20	2013	The Synthesis of Imidazo [1,2-a]pyrazines as Inhibitors of the VirB11 ATPase and their Incorporation into Bivalent Compounds	University College London Library available online	James Richard Sayer	JRS	University College London	UCL	Alethea Tabor	ABT	a.b.tabor@ucl.ac.uk	PhD
OEQWUPODTLEQLO-UHFFFAOYAQ	C1=CC(=NC(=C1)N)C2=CN=CC=C2	9761123	Don't Know	Yes	Yes	FALSE	TRUE	TRUE	TRUE	FALSE	FALSE	FALSE	TRUE	TRUE	TRUE	FALSE	TRUE	FALSE	FALSE	FALSE	FALSE		452	267	06/05/2014 10:20	2013	The Synthesis of Imidazo [1,2-a]pyrazines as Inhibitors of the VirB11 ATPase and their Incorporation into Bivalent Compounds	University College London Library available online	James Richard Sayer	JRS	University College London	UCL	Alethea Tabor	ABT	a.b.tabor@ucl.ac.uk	PhD
DMZINWKNZOXHDH-ZETCQYMHBE	CC(C)[C@@H](C(=O)NCC(=O)OC)N	9964629	Don't Know	Yes	Yes	FALSE	FALSE	FALSE	FALSE	FALSE	FALSE	FALSE	FALSE	TRUE	FALSE	FALSE	FALSE	FALSE	FALSE	FALSE	FALSE		534	37	12/05/2014 9:56	2001	Synthesis of stable a-Helical peptides	Universit College London library available online	Linda Mary Alexander McNamara	LAM	University College London	UCL	Alethea Tabor	ABT	a.b.tabor@ucl.ac.uk	PhD		EPSRC
JTOJLOUPDKBCCH-UHFFFAOYAH	C(COCCBr)O	9994085	Don't Know	Yes	Yes	FALSE	TRUE	TRUE	TRUE	FALSE	FALSE	FALSE	TRUE	TRUE	TRUE	FALSE	FALSE	FALSE	FALSE	FALSE	FALSE		452	347	06/05/2014 10:20	2013	The Synthesis of Imidazo [1,2-a]pyrazines as Inhibitors of the VirB11 ATPase and their Incorporation into Bivalent Compounds	University College London Library available online	James Richard Sayer	JRS	University College London	UCL	Alethea Tabor	ABT	a.b.tabor@ucl.ac.uk	PhD
BSHJQZSIINMONZ-UHFFFAOYAA	c1ccc2cc(ccc2c1)C(=O)CN=[N+]=[N-]	10815529	Don't Know	Yes	Yes	FALSE	TRUE	TRUE	TRUE	FALSE	FALSE	FALSE	TRUE	TRUE	FALSE	FALSE	FALSE	FALSE	FALSE	FALSE	FALSE		452	200	06/05/2014 10:20	2013	The Synthesis of Imidazo [1,2-a]pyrazines as Inhibitors of the VirB11 ATPase and their Incorporation into Bivalent Compounds	University College London Library available online	James Richard Sayer	JRS	University College London	UCL	Alethea Tabor	ABT	a.b.tabor@ucl.ac.uk	PhD
VRJQSYRKJWPEKZ-UHFFFAOYAW	c1ccc-2c(c1)Cc3c2cccc3C(=O)Nc4cccc(c4)c5cccnc5	11560806	Don't Know	Yes	Yes	FALSE	TRUE	TRUE	TRUE	FALSE	FALSE	FALSE	TRUE	TRUE	TRUE	FALSE	TRUE	FALSE	FALSE	FALSE	TRUE		452	274	06/05/2014 10:20	2013	The Synthesis of Imidazo [1,2-a]pyrazines as Inhibitors of the VirB11 ATPase and their Incorporation into Bivalent Compounds	University College London Library available online	James Richard Sayer	JRS	University College London	UCL	Alethea Tabor	ABT	a.b.tabor@ucl.ac.uk	PhD
RKUNYEOWLVWVAX-UHFFFAOYAN	c1cscc1C(CN)O	11852832	Don't Know	Yes	Yes	FALSE	TRUE	TRUE	TRUE	FALSE	FALSE	FALSE	TRUE	TRUE	FALSE	FALSE	FALSE	FALSE	FALSE	FALSE	FALSE		452	170	06/05/2014 10:20	2013	The Synthesis of Imidazo [1,2-a]pyrazines as Inhibitors of the VirB11 ATPase and their Incorporation into Bivalent Compounds	University College London Library available online	James Richard Sayer	JRS	University College London	UCL	Alethea Tabor	ABT	a.b.tabor@ucl.ac.uk	PhD
ADMSLVVOJYVIGX-UHFFFAOYAE	CC(C)(C)[Si](C)(C)OCCOCCBr	13245421	Don't Know	Yes	Yes	FALSE	TRUE	TRUE	TRUE	FALSE	FALSE	FALSE	TRUE	TRUE	TRUE	FALSE	FALSE	FALSE	FALSE	FALSE	FALSE		452	348	06/05/2014 10:20	2013	The Synthesis of Imidazo [1,2-a]pyrazines as Inhibitors of the VirB11 ATPase and their Incorporation into Bivalent Compounds	University College London Library available online	James Richard Sayer	JRS	University College London	UCL	Alethea Tabor	ABT	a.b.tabor@ucl.ac.uk	PhD
RIOVOTMXFSAZJL-UHFFFAOYAF	COc1cc(cc(c1)OC)COC(=O)Oc2ccc(cc2)[N+](=O)[O-]	13299842	Don't Know	Yes	Yes	FALSE	FALSE	TRUE	FALSE	FALSE	FALSE	FALSE	TRUE	TRUE	FALSE	FALSE	FALSE	FALSE	FALSE	FALSE	FALSE		501	6	12/05/2014 9:56	2000	A new orthogonal protecting group strategy for lanthionine-containing peptides	University college London library available online	Marianne Francoise Andree Groussier	MFAG	University College London	UCL	Alethea Tabor	ABT	a.b.tabor@ucl.ac.uk	PhD		EPSRC
JZNBRMUEKOAITG-UHFFFAOYAL	CC(C)(C)OC(=O)C(CSC(c1ccccc1)(c2ccccc2)c3ccccc3)NC(=O)OCC4c5ccccc5-c6c4cccc6	13577698	Don't Know	Yes	Yes	FALSE	TRUE	TRUE	TRUE	FALSE	FALSE	FALSE	TRUE	FALSE	TRUE	FALSE	FALSE	FALSE	TRUE	FALSE	FALSE		452	379	06/05/2014 10:20	2013	The Synthesis of Imidazo [1,2-a]pyrazines as Inhibitors of the VirB11 ATPase and their Incorporation into Bivalent Compounds	University College London Library available online	James Richard Sayer	JRS	University College London	UCL	Alethea Tabor	ABT	a.b.tabor@ucl.ac.uk	PhD
CKCMNYDVHYXJDG-UHFFFAOYAW	c1cscc1CC=O	13975556	Don't Know	Yes	Yes	FALSE	FALSE	TRUE	TRUE	FALSE	FALSE	FALSE	TRUE	TRUE	FALSE	FALSE	FALSE	FALSE	FALSE	FALSE	FALSE		452	212	06/05/2014 10:20	2013	The Synthesis of Imidazo [1,2-a]pyrazines as Inhibitors of the VirB11 ATPase and their Incorporation into Bivalent Compounds	University College London Library available online	James Richard Sayer	JRS	University College London	UCL	Alethea Tabor	ABT	a.b.tabor@ucl.ac.uk	PhD
IQCNHOFZFYLKLF-UHFFFAOYAP	CC(C)(C)OC(=O)C(CSSCC(C(=O)OC(C)(C)C)NC(=O)OCC1c2ccccc2-c3c1cccc3)NC(=O)OCC4c5ccccc5-c6c4cccc6	14006194	Don't Know	Yes	Yes	FALSE	TRUE	TRUE	TRUE	FALSE	FALSE	FALSE	TRUE	TRUE	TRUE	TRUE	TRUE	FALSE	TRUE	FALSE	FALSE		501	15	12/05/2014 9:56	2000	A new orthogonal protecting group strategy for lanthionine-containing peptides	University college London library available online	Marianne Francoise Andree Groussier	MFAG	University College London	UCL	Alethea Tabor	ABT	a.b.tabor@ucl.ac.uk	PhD		EPSRC
IIYLRYHFPWHINS-UHFFFAOYAY	C1=CC(=O)N(C1=O)CCOCCO	14454563	Don't Know	Yes	Yes	FALSE	TRUE	TRUE	TRUE	FALSE	FALSE	FALSE	TRUE	TRUE	TRUE	FALSE	FALSE	FALSE	FALSE	FALSE	FALSE		452	350	06/05/2014 10:20	2013	The Synthesis of Imidazo [1,2-a]pyrazines as Inhibitors of the VirB11 ATPase and their Incorporation into Bivalent Compounds	University College London Library available online	James Richard Sayer	JRS	University College London	UCL	Alethea Tabor	ABT	a.b.tabor@ucl.ac.uk	PhD
UVTHYCYGHSMBEV-UHFFFAOYAB	c1c2ncc(n2c(cn1)Br)Br	14539991	Don't Know	Yes	Yes	FALSE	FALSE	TRUE	TRUE	FALSE	FALSE	FALSE	TRUE	TRUE	FALSE	FALSE	FALSE	FALSE	FALSE	FALSE	FALSE		452	136	06/05/2014 10:20	2013	The Synthesis of Imidazo [1,2-a]pyrazines as Inhibitors of the VirB11 ATPase and their Incorporation into Bivalent Compounds	University College London Library available online	James Richard Sayer	JRS	University College London	UCL	Alethea Tabor	ABT	a.b.tabor@ucl.ac.uk	PhD
ICUIZKMGHRMMDZ-UHFFFAOYAW	C(COCCOCCOCCOCCOCCO)N	15170093	Don't Know	Yes	Yes	FALSE	TRUE	TRUE	TRUE	FALSE	FALSE	FALSE	TRUE	TRUE	TRUE	FALSE	FALSE	FALSE	FALSE	FALSE	FALSE		452	354	06/05/2014 10:20	2013	The Synthesis of Imidazo [1,2-a]pyrazines as Inhibitors of the VirB11 ATPase and their Incorporation into Bivalent Compounds	University College London Library available online	James Richard Sayer	JRS	University College London	UCL	Alethea Tabor	ABT	a.b.tabor@ucl.ac.uk	PhD
HRIXVUVGGDZTQE-UHFFFAOYAP	c1ccc2c(c1)ncc(n2)C(=O)CBr	16472003	Don't Know	Yes	Yes	FALSE	TRUE	TRUE	TRUE	FALSE	FALSE	FALSE	TRUE	TRUE	TRUE	TRUE	FALSE	FALSE	FALSE	FALSE	FALSE		452	255	06/05/2014 10:20	2013	The Synthesis of Imidazo [1,2-a]pyrazines as Inhibitors of the VirB11 ATPase and their Incorporation into Bivalent Compounds	University College London Library available online	James Richard Sayer	JRS	University College London	UCL	Alethea Tabor	ABT	a.b.tabor@ucl.ac.uk	PhD
DIUMTAGYVCAZRM-ZETCQYMHBY	C[C@@H](CC#N)NC(=O)OC(C)(C)C	17207434	Don't Know	Yes	Yes	FALSE	FALSE	TRUE	FALSE	FALSE	FALSE	FALSE	TRUE	FALSE	FALSE	FALSE	TRUE	FALSE	FALSE	FALSE	FALSE		491	20	08/05/2014 15:36	1998	New methodology for the synthesis of Homochiral unsaturated amines	University College London Library available online	Alastair Rae	AR	University College London	UCL	Alethea Tabor	ABT	a.b.tabor@ucl.ac.uk	PhD	Merck Sharp Dohme Research	EPSRC
UWRDQDVDGPRCKR-UHFFFAOYAR	c1ccc(cc1)Oc2ccccc2C(=O)CBr	17927621	Don't Know	Yes	Yes	FALSE	TRUE	TRUE	TRUE	FALSE	FALSE	FALSE	TRUE	TRUE	TRUE	FALSE	FALSE	FALSE	FALSE	FALSE	FALSE		452	196	06/05/2014 10:20	2013	The Synthesis of Imidazo [1,2-a]pyrazines as Inhibitors of the VirB11 ATPase and their Incorporation into Bivalent Compounds	University College London Library available online	James Richard Sayer	JRS	University College London	UCL	Alethea Tabor	ABT	a.b.tabor@ucl.ac.uk	PhD
LYGGEHGWPZTHJD-QMMMGPOBBU	CC(C)(C)OC(=O)[C@H](CSC(C)(C)C)N	18587445	Don't Know	Yes	Yes	FALSE	FALSE	TRUE	FALSE	FALSE	FALSE	FALSE	TRUE	TRUE	FALSE	FALSE	FALSE	FALSE	FALSE	FALSE	FALSE		501	1	12/05/2014 9:56	2000	A new orthogonal protecting group strategy for lanthionine-containing peptides	University college London library available online	Marianne Francoise Andree Groussier	MFAG	University College London	UCL	Alethea Tabor	ABT	a.b.tabor@ucl.ac.uk	PhD		EPSRC
MOYUPZFIZKHVJF-JTQLQIEIBX	CSCC[C@@H](C(=O)OCC=C)NC(=O)OCC=C	20139335	Don't Know	Yes	Yes	FALSE	TRUE	TRUE	TRUE	FALSE	FALSE	FALSE	TRUE	FALSE	TRUE	FALSE	FALSE	FALSE	TRUE	FALSE	FALSE		489	165	08/05/2014 17:51	2006	Stabilisation of peptide secondary structure by incorporation of side-chain linked amino acids	University College London Library available online	Christopher White	CW	University College London	UCL	Alethea Tabor	ABT	a.b.tabor@ucl.ac.uk	PhD		EPSRC
VZSPRDGYHFGDAY-UHFFFAOYAF	c1cc(cnc1)c2ccnc(c2)N	20572785	Don't Know	Yes	Yes	FALSE	TRUE	TRUE	TRUE	FALSE	FALSE	FALSE	TRUE	TRUE	TRUE	FALSE	TRUE	FALSE	FALSE	FALSE	FALSE		452	268	06/05/2014 10:20	2013	The Synthesis of Imidazo [1,2-a]pyrazines as Inhibitors of the VirB11 ATPase and their Incorporation into Bivalent Compounds	University College London Library available online	James Richard Sayer	JRS	University College London	UCL	Alethea Tabor	ABT	a.b.tabor@ucl.ac.uk	PhD
JCJSNOIUDTXZSI-UHFFFAOYAK	COc1ccc(cc1OC)C(=O)CN=[N+]=[N-]	20579912	Don't Know	Don't Know	Don't Know	FALSE	FALSE	FALSE	FALSE	FALSE	FALSE	FALSE	FALSE	FALSE	FALSE	FALSE	FALSE	FALSE	FALSE	FALSE	FALSE		452		06/05/2014 10:20	2013	The Synthesis of Imidazo [1,2-a]pyrazines as Inhibitors of the VirB11 ATPase and their Incorporation into Bivalent Compounds	University College London Library available online	James Richard Sayer	JRS	University College London	UCL	Alethea Tabor	ABT	a.b.tabor@ucl.ac.uk	PhD
JDGGOIGZHUWNHX-UHFFFAOYAG	CC(C)(C)[Si](C)(C)OCCOCCOCCO	21431051	Don't Know	Yes	Yes	FALSE	TRUE	TRUE	TRUE	FALSE	FALSE	FALSE	TRUE	TRUE	TRUE	FALSE	FALSE	FALSE	FALSE	FALSE	FALSE		452	340	06/05/2014 10:20	2013	The Synthesis of Imidazo [1,2-a]pyrazines as Inhibitors of the VirB11 ATPase and their Incorporation into Bivalent Compounds	University College London Library available online	James Richard Sayer	JRS	University College London	UCL	Alethea Tabor	ABT	a.b.tabor@ucl.ac.uk	PhD
XEDKAILLTLQJMB-VIFPVBQEBB	CC(C)[C@H](C#C)NC(=O)OC(C)(C)C	24205863	Don't Know	Yes	Yes	FALSE	FALSE	TRUE	FALSE	FALSE	FALSE	FALSE	TRUE	FALSE	FALSE	FALSE	FALSE	FALSE	TRUE	FALSE	FALSE		491	56	08/05/2014 15:36	1998	New methodology for the synthesis of Homochiral unsaturated amines	University College London Library available online	Alastair Rae	AR	University College London	UCL	Alethea Tabor	ABT	a.b.tabor@ucl.ac.uk	PhD	Merck Sharp Dohme Research	EPSRC
MIHHWBVNJDEABA-UHFFFAOYAL	Cc1ccc(cc1)S(=O)(=O)Nc2ccc(cc2)Nc3c4ncc(n4ccn3)c5ccc6ccccc6c5	26626756	Don't Know	Yes	Yes	FALSE	TRUE	TRUE	TRUE	FALSE	FALSE	FALSE	TRUE	TRUE	TRUE	FALSE	TRUE	FALSE	FALSE	FALSE	TRUE		452	12	06/05/2014 10:20	2013	The Synthesis of Imidazo [1,2-a]pyrazines as Inhibitors of the VirB11 ATPase and their Incorporation into Bivalent Compounds	University College London Library available online	James Richard Sayer	JRS	University College London	UCL	Alethea Tabor	ABT	a.b.tabor@ucl.ac.uk	PhD
IRMQUDWYRONINE-UHFFFAOYAY	c1ccc2cc(ccc2c1)C(CN=[N+]=[N-])O	27009128	Don't Know	Yes	Yes	FALSE	TRUE	TRUE	TRUE	FALSE	FALSE	FALSE	TRUE	TRUE	FALSE	FALSE	FALSE	FALSE	FALSE	FALSE	FALSE		452	205	06/05/2014 10:20	2013	The Synthesis of Imidazo [1,2-a]pyrazines as Inhibitors of the VirB11 ATPase and their Incorporation into Bivalent Compounds	University College London Library available online	James Richard Sayer	JRS	University College London	UCL	Alethea Tabor	ABT	a.b.tabor@ucl.ac.uk	PhD
SVAOCRYIHDIXEB-UHFFFAOYAL	COc1ccc(cc1OC)C(CN=[N+]=[N-])O	27009138	Don't Know	Yes	Yes	FALSE	TRUE	TRUE	TRUE	FALSE	FALSE	FALSE	TRUE	TRUE	FALSE	FALSE	FALSE	FALSE	FALSE	FALSE	FALSE		452	207	06/05/2014 10:20	2013	The Synthesis of Imidazo [1,2-a]pyrazines as Inhibitors of the VirB11 ATPase and their Incorporation into Bivalent Compounds	University College London Library available online	James Richard Sayer	JRS	University College London	UCL	Alethea Tabor	ABT	a.b.tabor@ucl.ac.uk	PhD
CRZWRLVXDRNSBQ-UHFFFAOYAR	Cc1cc(cc(c1)C(=O)CBr)C	27079194	Don't Know	Yes	Yes	FALSE	TRUE	TRUE	TRUE	FALSE	FALSE	FALSE	TRUE	TRUE	TRUE	FALSE	FALSE	FALSE	FALSE	FALSE	FALSE		452	198	06/05/2014 10:20	2013	The Synthesis of Imidazo [1,2-a]pyrazines as Inhibitors of the VirB11 ATPase and their Incorporation into Bivalent Compounds	University College London Library available online	James Richard Sayer	JRS	University College London	UCL	Alethea Tabor	ABT	a.b.tabor@ucl.ac.uk	PhD
ODOLMCVMBQOBPL-UHFFFAOYAY	Cc1cc(cc(c1)C(CN)O)C	28124925	Don't Know	Yes	Yes	FALSE	TRUE	TRUE	TRUE	FALSE	FALSE	FALSE	TRUE	TRUE	FALSE	FALSE	FALSE	FALSE	FALSE	FALSE	FALSE		452	169	06/05/2014 10:20	2013	The Synthesis of Imidazo [1,2-a]pyrazines as Inhibitors of the VirB11 ATPase and their Incorporation into Bivalent Compounds	University College London Library available online	James Richard Sayer	JRS	University College London	UCL	Alethea Tabor	ABT	a.b.tabor@ucl.ac.uk	PhD
BFDRSKJOABFLHC-UHFFFAOYAM	CC(C)(C)[Si](C)(C)OCCOCCN	28564893	Don't Know	Yes	Yes	FALSE	TRUE	TRUE	TRUE	FALSE	FALSE	FALSE	TRUE	TRUE	TRUE	FALSE	FALSE	FALSE	FALSE	FALSE	FALSE		452	250	06/05/2014 10:20	2013	The Synthesis of Imidazo [1,2-a]pyrazines as Inhibitors of the VirB11 ATPase and their Incorporation into Bivalent Compounds	University College London Library available online	James Richard Sayer	JRS	University College London	UCL	Alethea Tabor	ABT	a.b.tabor@ucl.ac.uk	PhD
IQCNHOFZFYLKLF-UWXQCODUBO	CC(C)(C)OC(=O)[C@H](CSSC[C@@H](C(=O)OC(C)(C)C)NC(=O)OCC1c2ccccc2-c3c1cccc3)NC(=O)OCC4c5ccccc5-c6c4cccc6	29272038	Don't Know	Yes	Yes	FALSE	TRUE	TRUE	TRUE	FALSE	FALSE	FALSE	TRUE	TRUE	TRUE	FALSE	TRUE	FALSE	FALSE	FALSE	FALSE		452	381	06/05/2014 10:20	2013	The Synthesis of Imidazo [1,2-a]pyrazines as Inhibitors of the VirB11 ATPase and their Incorporation into Bivalent Compounds	University College London Library available online	James Richard Sayer	JRS	University College London	UCL	Alethea Tabor	ABT	a.b.tabor@ucl.ac.uk	PhD
IQCNHOFZFYLKLF-UWXQCODUBO	CC(C)(C)OC(=O)[C@H](CSSC[C@@H](C(=O)OC(C)(C)C)NC(=O)OCC1c2ccccc2-c3c1cccc3)NC(=O)OCC4c5ccccc5-c6c4cccc6	29272038	Don't Know	Yes	Yes	FALSE	FALSE	TRUE	FALSE	FALSE	FALSE	FALSE	TRUE	TRUE	FALSE	FALSE	TRUE	FALSE	FALSE	FALSE	FALSE		453	146	12/05/2014 9:55	2012	Hybrid Lantibiotics: Combining Synthesis and Biosynthesis	University College London Library available online	Begum Mothia	BM	University College London	UCL	Alethea Tabor	ABT	a.b.tabor@ucl.ac.uk	EngD	Novacta	EPSRC
RBUBPNRAVNYTDU-UHFFFAOYAT	C(COCCOCCOCCOCCOCCBr)O	29334569	Don't Know	Yes	Yes	FALSE	TRUE	TRUE	TRUE	FALSE	FALSE	FALSE	TRUE	TRUE	TRUE	FALSE	FALSE	FALSE	FALSE	FALSE	FALSE		452	357	06/05/2014 10:20	2013	The Synthesis of Imidazo [1,2-a]pyrazines as Inhibitors of the VirB11 ATPase and their Incorporation into Bivalent Compounds	University College London Library available online	James Richard Sayer	JRS	University College London	UCL	Alethea Tabor	ABT	a.b.tabor@ucl.ac.uk	PhD
DPRULTZUGLDCPZ-UHFFFAOYAT	C(COCCOCCOCCOCCOCCO)N=[N+]=[N-]	29354600	Don't Know	Yes	Yes	FALSE	TRUE	TRUE	TRUE	FALSE	FALSE	FALSE	TRUE	TRUE	TRUE	FALSE	FALSE	FALSE	FALSE	FALSE	FALSE		452	358	06/05/2014 10:20	2013	The Synthesis of Imidazo [1,2-a]pyrazines as Inhibitors of the VirB11 ATPase and their Incorporation into Bivalent Compounds	University College London Library available online	James Richard Sayer	JRS	University College London	UCL	Alethea Tabor	ABT	a.b.tabor@ucl.ac.uk	PhD
XPHQCGACMYIDJE-LURJTMIEBF	C[C@@H](C(=O)C=[N+]=[N-])NC(=O)OC(C)(C)C	29365372	Don't Know	Yes	Yes	FALSE	TRUE	TRUE	TRUE	FALSE	FALSE	FALSE	TRUE	TRUE	TRUE	FALSE	TRUE	FALSE	TRUE	FALSE	FALSE		491	21	08/05/2014 15:36	1998	New methodology for the synthesis of Homochiral unsaturated amines	University College London Library available online	Alastair Rae	AR	University College London	UCL	Alethea Tabor	ABT	a.b.tabor@ucl.ac.uk	PhD	Merck Sharp Dohme Research	EPSRC
SAOSLXAPIFUXQW-UHFFFAOYAA	CC(C)(C)[Si](C)(C)OCCOCCOCCOCCOCCO	29739718	Don't Know	Yes	Yes	FALSE	TRUE	TRUE	TRUE	FALSE	FALSE	FALSE	TRUE	TRUE	TRUE	FALSE	FALSE	FALSE	FALSE	FALSE	FALSE		452	341	06/05/2014 10:20	2013	The Synthesis of Imidazo [1,2-a]pyrazines as Inhibitors of the VirB11 ATPase and their Incorporation into Bivalent Compounds	University College London Library available online	James Richard Sayer	JRS	University College London	UCL	Alethea Tabor	ABT	a.b.tabor@ucl.ac.uk	PhD
QWZQRVMZAXDNJQ-UHFFFAOYAV	c1ccc(cc1)Oc2ccccc2C(=O)CN=[N+]=[N-]	30846653	Don't Know	Yes	Yes	FALSE	TRUE	TRUE	TRUE	FALSE	FALSE	FALSE	TRUE	TRUE	FALSE	FALSE	FALSE	FALSE	FALSE	FALSE	FALSE		452	201	06/05/2014 10:20	2013	The Synthesis of Imidazo [1,2-a]pyrazines as Inhibitors of the VirB11 ATPase and their Incorporation into Bivalent Compounds	University College London Library available online	James Richard Sayer	JRS	University College London	UCL	Alethea Tabor	ABT	a.b.tabor@ucl.ac.uk	PhD
MIGNUJHJBRCNMB-UHFFFAOYAP	Cc1cc(cc(c1)C(=O)CN=[N+]=[N-])C	30846654	Don't Know	Yes	Yes	FALSE	TRUE	TRUE	TRUE	FALSE	FALSE	FALSE	TRUE	TRUE	FALSE	FALSE	FALSE	FALSE	FALSE	FALSE	FALSE		452	203	06/05/2014 10:20	2013	The Synthesis of Imidazo [1,2-a]pyrazines as Inhibitors of the VirB11 ATPase and their Incorporation into Bivalent Compounds	University College London Library available online	James Richard Sayer	JRS	University College London	UCL	Alethea Tabor	ABT	a.b.tabor@ucl.ac.uk	PhD
QKWMDCJLCSAPIQ-UHFFFAOYAR	c1cscc1C(=O)CN=[N+]=[N-]	30846655	Don't Know	Yes	Yes	FALSE	TRUE	TRUE	TRUE	FALSE	FALSE	FALSE	TRUE	TRUE	TRUE	FALSE	FALSE	FALSE	FALSE	FALSE	FALSE		452	204	06/05/2014 10:20	2013	The Synthesis of Imidazo [1,2-a]pyrazines as Inhibitors of the VirB11 ATPase and their Incorporation into Bivalent Compounds	University College London Library available online	James Richard Sayer	JRS	University College London	UCL	Alethea Tabor	ABT	a.b.tabor@ucl.ac.uk	PhD
ISBSSSMFTJNJTK-UHFFFAOYAG	c1ccc(cc1)Oc2ccccc2C(CN=[N+]=[N-])O	30846656	Don't Know	Yes	Yes	FALSE	TRUE	TRUE	TRUE	FALSE	FALSE	FALSE	TRUE	TRUE	FALSE	FALSE	FALSE	FALSE	FALSE	FALSE	FALSE		452	206	06/05/2014 10:20	2013	The Synthesis of Imidazo [1,2-a]pyrazines as Inhibitors of the VirB11 ATPase and their Incorporation into Bivalent Compounds	University College London Library available online	James Richard Sayer	JRS	University College London	UCL	Alethea Tabor	ABT	a.b.tabor@ucl.ac.uk	PhD
STTKODYMRWIJJT-UHFFFAOYAC	Cc1cc(cc(c1)C(CN=[N+]=[N-])O)C	30846657	Don't Know	Yes	Yes	FALSE	TRUE	TRUE	TRUE	FALSE	FALSE	FALSE	TRUE	TRUE	FALSE	FALSE	FALSE	FALSE	FALSE	FALSE	FALSE		452	208	06/05/2014 10:20	2013	The Synthesis of Imidazo [1,2-a]pyrazines as Inhibitors of the VirB11 ATPase and their Incorporation into Bivalent Compounds	University College London Library available online	James Richard Sayer	JRS	University College London	UCL	Alethea Tabor	ABT	a.b.tabor@ucl.ac.uk	PhD
CLQPVGRUVPATTR-UHFFFAOYAE	c1cscc1C(CN=[N+]=[N-])O	30846658	Don't Know	Yes	Yes	FALSE	TRUE	TRUE	TRUE	FALSE	FALSE	FALSE	TRUE	TRUE	TRUE	FALSE	FALSE	FALSE	FALSE	FALSE	FALSE		452	209	06/05/2014 10:20	2013	The Synthesis of Imidazo [1,2-a]pyrazines as Inhibitors of the VirB11 ATPase and their Incorporation into Bivalent Compounds	University College London Library available online	James Richard Sayer	JRS	University College London	UCL	Alethea Tabor	ABT	a.b.tabor@ucl.ac.uk	PhD
RAFGGHVSOHKCRN-UHFFFAOYAO	c1ccc(cc1)Oc2ccccc2C(CN)O	30846659	Don't Know	Yes	Yes	FALSE	TRUE	TRUE	TRUE	FALSE	FALSE	FALSE	TRUE	TRUE	FALSE	FALSE	FALSE	FALSE	FALSE	FALSE	FALSE		452	167	06/05/2014 10:20	2013	The Synthesis of Imidazo [1,2-a]pyrazines as Inhibitors of the VirB11 ATPase and their Incorporation into Bivalent Compounds	University College London Library available online	James Richard Sayer	JRS	University College London	UCL	Alethea Tabor	ABT	a.b.tabor@ucl.ac.uk	PhD
CRGSKEIRABSNEN-UHFFFAOYAK	c1ccc2cc(ccc2c1)C(=O)CNc3c(nccn3)Cl	30846660	Don't Know	Yes	Yes	FALSE	TRUE	TRUE	TRUE	FALSE	FALSE	FALSE	TRUE	TRUE	TRUE	FALSE	FALSE	FALSE	FALSE	FALSE	FALSE		452	171	06/05/2014 10:20	2013	The Synthesis of Imidazo [1,2-a]pyrazines as Inhibitors of the VirB11 ATPase and their Incorporation into Bivalent Compounds	University College London Library available online	James Richard Sayer	JRS	University College London	UCL	Alethea Tabor	ABT	a.b.tabor@ucl.ac.uk	PhD
CRGSKEIRABSNEN-UHFFFAOYAK	c1ccc2cc(ccc2c1)C(=O)CNc3c(nccn3)Cl	30846660	Don't Know	Yes	Yes	FALSE	TRUE	TRUE	TRUE	FALSE	FALSE	FALSE	TRUE	TRUE	TRUE	TRUE	FALSE	FALSE	FALSE	FALSE	FALSE		452	176	06/05/2014 10:20	2013	The Synthesis of Imidazo [1,2-a]pyrazines as Inhibitors of the VirB11 ATPase and their Incorporation into Bivalent Compounds	University College London Library available online	James Richard Sayer	JRS	University College London	UCL	Alethea Tabor	ABT	a.b.tabor@ucl.ac.uk	PhD
ZWFNCFFGEPMORH-UHFFFAOYAT	c1ccc(cc1)Oc2ccccc2C(CNc3c(nccn3)Cl)O	30846661	Don't Know	Yes	Yes	FALSE	TRUE	TRUE	TRUE	FALSE	FALSE	FALSE	TRUE	TRUE	TRUE	FALSE	FALSE	FALSE	FALSE	FALSE	FALSE		452	172	06/05/2014 10:20	2013	The Synthesis of Imidazo [1,2-a]pyrazines as Inhibitors of the VirB11 ATPase and their Incorporation into Bivalent Compounds	University College London Library available online	James Richard Sayer	JRS	University College London	UCL	Alethea Tabor	ABT	a.b.tabor@ucl.ac.uk	PhD
PRYIUVDHCZDVBN-UHFFFAOYAB	COc1ccc(cc1OC)C(CNc2c(nccn2)Cl)O	30846662	Don't Know	Yes	Yes	FALSE	TRUE	TRUE	TRUE	FALSE	FALSE	FALSE	TRUE	TRUE	TRUE	FALSE	FALSE	FALSE	FALSE	FALSE	FALSE		452	173	06/05/2014 10:20	2013	The Synthesis of Imidazo [1,2-a]pyrazines as Inhibitors of the VirB11 ATPase and their Incorporation into Bivalent Compounds	University College London Library available online	James Richard Sayer	JRS	University College London	UCL	Alethea Tabor	ABT	a.b.tabor@ucl.ac.uk	PhD
KJEQRWSXRUHJLX-UHFFFAOYAF	Cc1cc(cc(c1)C(CNc2c(nccn2)Cl)O)C	30846663	Don't Know	Yes	Yes	FALSE	TRUE	TRUE	TRUE	FALSE	FALSE	FALSE	TRUE	TRUE	TRUE	FALSE	FALSE	FALSE	FALSE	FALSE	FALSE		452	174	06/05/2014 10:20	2013	The Synthesis of Imidazo [1,2-a]pyrazines as Inhibitors of the VirB11 ATPase and their Incorporation into Bivalent Compounds	University College London Library available online	James Richard Sayer	JRS	University College London	UCL	Alethea Tabor	ABT	a.b.tabor@ucl.ac.uk	PhD
QUDVUGCXNSLCRH-UHFFFAOYAO	c1cscc1C(CNc2c(nccn2)Cl)O	30846664	Don't Know	Yes	Yes	FALSE	TRUE	TRUE	TRUE	FALSE	FALSE	FALSE	TRUE	TRUE	TRUE	FALSE	FALSE	FALSE	FALSE	FALSE	FALSE		452	175	06/05/2014 10:20	2013	The Synthesis of Imidazo [1,2-a]pyrazines as Inhibitors of the VirB11 ATPase and their Incorporation into Bivalent Compounds	University College London Library available online	James Richard Sayer	JRS	University College London	UCL	Alethea Tabor	ABT	a.b.tabor@ucl.ac.uk	PhD
NXRMCEKRMUKPSV-UHFFFAOYAV	c1ccc(cc1)Oc2ccccc2C(=O)CNc3c(nccn3)Cl	30846665	Don't Know	Don't Know	Don't Know	FALSE	TRUE	TRUE	TRUE	FALSE	FALSE	FALSE	TRUE	TRUE	TRUE	FALSE	TRUE	FALSE	FALSE	FALSE	FALSE		452	177	06/05/2014 10:20	2013	The Synthesis of Imidazo [1,2-a]pyrazines as Inhibitors of the VirB11 ATPase and their Incorporation into Bivalent Compounds	University College London Library available online	James Richard Sayer	JRS	University College London	UCL	Alethea Tabor	ABT	a.b.tabor@ucl.ac.uk	PhD
YEXXBIIYJAZJOZ-UHFFFAOYAK	COc1ccc(cc1OC)C(=O)CNc2c(nccn2)Cl	30846666	Don't Know	Yes	Yes	FALSE	TRUE	TRUE	TRUE	FALSE	FALSE	FALSE	TRUE	TRUE	TRUE	FALSE	TRUE	FALSE	FALSE	FALSE	FALSE		452	178	06/05/2014 10:20	2013	The Synthesis of Imidazo [1,2-a]pyrazines as Inhibitors of the VirB11 ATPase and their Incorporation into Bivalent Compounds	University College London Library available online	James Richard Sayer	JRS	University College London	UCL	Alethea Tabor	ABT	a.b.tabor@ucl.ac.uk	PhD
JENCGNXSIBRLPF-UHFFFAOYAM	Cc1cc(cc(c1)C(=O)CNc2c(nccn2)Cl)C	30846667	Don't Know	Yes	Yes	FALSE	TRUE	TRUE	TRUE	FALSE	FALSE	FALSE	TRUE	TRUE	TRUE	FALSE	FALSE	FALSE	FALSE	FALSE	FALSE		452	179	06/05/2014 10:20	2013	The Synthesis of Imidazo [1,2-a]pyrazines as Inhibitors of the VirB11 ATPase and their Incorporation into Bivalent Compounds	University College London Library available online	James Richard Sayer	JRS	University College London	UCL	Alethea Tabor	ABT	a.b.tabor@ucl.ac.uk	PhD
MORBPZZINZKTNE-UHFFFAOYAK	c1cscc1C(=O)CNc2c(nccn2)Cl	30846668	Don't Know	Yes	Yes	FALSE	TRUE	TRUE	TRUE	FALSE	FALSE	FALSE	TRUE	TRUE	TRUE	FALSE	TRUE	FALSE	FALSE	FALSE	FALSE		452	180	06/05/2014 10:20	2013	The Synthesis of Imidazo [1,2-a]pyrazines as Inhibitors of the VirB11 ATPase and their Incorporation into Bivalent Compounds	University College London Library available online	James Richard Sayer	JRS	University College London	UCL	Alethea Tabor	ABT	a.b.tabor@ucl.ac.uk	PhD
NSYTVSBRINKKRE-UHFFFAOYAK	c1ccc2cc(ccc2c1)c3cnc4n3ccnc4Cl	30846669	Don't Know	Yes	Yes	FALSE	TRUE	TRUE	TRUE	FALSE	FALSE	FALSE	TRUE	TRUE	TRUE	FALSE	TRUE	FALSE	FALSE	FALSE	FALSE		452	181	06/05/2014 10:20	2013	The Synthesis of Imidazo [1,2-a]pyrazines as Inhibitors of the VirB11 ATPase and their Incorporation into Bivalent Compounds	University College London Library available online	James Richard Sayer	JRS	University College London	UCL	Alethea Tabor	ABT	a.b.tabor@ucl.ac.uk	PhD
TXDZAULXBYSOSJ-UHFFFAOYAJ	c1ccc(cc1)Oc2ccccc2c3cnc4n3ccnc4Cl	30846670	Don't Know	Yes	Yes	FALSE	TRUE	TRUE	TRUE	FALSE	FALSE	FALSE	TRUE	TRUE	TRUE	FALSE	FALSE	FALSE	FALSE	FALSE	FALSE		452	182	06/05/2014 10:20	2013	The Synthesis of Imidazo [1,2-a]pyrazines as Inhibitors of the VirB11 ATPase and their Incorporation into Bivalent Compounds	University College London Library available online	James Richard Sayer	JRS	University College London	UCL	Alethea Tabor	ABT	a.b.tabor@ucl.ac.uk	PhD
QFHLVPCHINTKPJ-UHFFFAOYAV	COc1ccc(cc1OC)c2cnc3n2ccnc3Cl	30846671	Don't Know	Yes	Yes	FALSE	TRUE	TRUE	TRUE	FALSE	FALSE	FALSE	TRUE	TRUE	TRUE	FALSE	TRUE	FALSE	FALSE	FALSE	FALSE		452	183	06/05/2014 10:20	2013	The Synthesis of Imidazo [1,2-a]pyrazines as Inhibitors of the VirB11 ATPase and their Incorporation into Bivalent Compounds	University College London Library available online	James Richard Sayer	JRS	University College London	UCL	Alethea Tabor	ABT	a.b.tabor@ucl.ac.uk	PhD
AKXQGGSHUAIHSU-UHFFFAOYAM	Cc1cc(cc(c1)c2cnc3n2ccnc3Cl)C	30846672	Don't Know	Yes	Yes	FALSE	TRUE	TRUE	TRUE	FALSE	FALSE	FALSE	TRUE	TRUE	TRUE	FALSE	TRUE	FALSE	FALSE	FALSE	FALSE		452	184	06/05/2014 10:20	2013	The Synthesis of Imidazo [1,2-a]pyrazines as Inhibitors of the VirB11 ATPase and their Incorporation into Bivalent Compounds	University College London Library available online	James Richard Sayer	JRS	University College London	UCL	Alethea Tabor	ABT	a.b.tabor@ucl.ac.uk	PhD
HLOQPALTMKSACO-UHFFFAOYAO	c1cscc1c2cnc3n2ccnc3Cl	30846673	Don't Know	Yes	Yes	FALSE	TRUE	TRUE	TRUE	FALSE	FALSE	FALSE	TRUE	TRUE	TRUE	FALSE	TRUE	FALSE	FALSE	FALSE	FALSE		452	185	06/05/2014 10:20	2013	The Synthesis of Imidazo [1,2-a]pyrazines as Inhibitors of the VirB11 ATPase and their Incorporation into Bivalent Compounds	University College London Library available online	James Richard Sayer	JRS	University College London	UCL	Alethea Tabor	ABT	a.b.tabor@ucl.ac.uk	PhD
ICKKQFLWUOGERL-UHFFFAOYAD	Cc1ccc(cc1)S(=O)(=O)Nc2c3ncc(n3ccn2)c4ccc5ccccc5c4	30846674	Don't Know	Yes	Yes	FALSE	TRUE	TRUE	TRUE	FALSE	FALSE	FALSE	TRUE	TRUE	TRUE	FALSE	TRUE	FALSE	FALSE	FALSE	FALSE		452	4	06/05/2014 10:20	2013	The Synthesis of Imidazo [1,2-a]pyrazines as Inhibitors of the VirB11 ATPase and their Incorporation into Bivalent Compounds	University College London Library available online	James Richard Sayer	JRS	University College London	UCL	Alethea Tabor	ABT	a.b.tabor@ucl.ac.uk	PhD
CAYUNQHNDAHQPU-UHFFFAOYAD	Cc1ccc(cc1)S(=O)(=O)Nc2c3ncc(n3ccn2)c4ccccc4Oc5ccccc5	30846675	Don't Know	Yes	Yes	FALSE	TRUE	TRUE	TRUE	FALSE	FALSE	FALSE	TRUE	TRUE	TRUE	FALSE	TRUE	FALSE	FALSE	FALSE	FALSE		452	5	06/05/2014 10:20	2013	The Synthesis of Imidazo [1,2-a]pyrazines as Inhibitors of the VirB11 ATPase and their Incorporation into Bivalent Compounds	University College London Library available online	James Richard Sayer	JRS	University College London	UCL	Alethea Tabor	ABT	a.b.tabor@ucl.ac.uk	PhD
VQAJAJGQEOGNEI-UHFFFAOYAN	Cc1ccc(cc1)S(=O)(=O)Nc2c3ncc(n3ccn2)c4ccc(c(c4)OC)OC	30846676	Don't Know	Yes	Yes	FALSE	TRUE	TRUE	TRUE	FALSE	FALSE	FALSE	TRUE	TRUE	TRUE	FALSE	TRUE	FALSE	FALSE	FALSE	FALSE		452	6	06/05/2014 10:20	2013	The Synthesis of Imidazo [1,2-a]pyrazines as Inhibitors of the VirB11 ATPase and their Incorporation into Bivalent Compounds	University College London Library available online	James Richard Sayer	JRS	University College London	UCL	Alethea Tabor	ABT	a.b.tabor@ucl.ac.uk	PhD
QVKGFIAEUWKQKT-UHFFFAOYAC	Cc1ccc(cc1)S(=O)(=O)Nc2c3ncc(n3ccn2)c4cc(cc(c4)C)C	30846677	Don't Know	Yes	Yes	FALSE	TRUE	TRUE	TRUE	FALSE	FALSE	FALSE	TRUE	TRUE	TRUE	FALSE	TRUE	FALSE	FALSE	FALSE	FALSE		452	7	06/05/2014 10:20	2013	The Synthesis of Imidazo [1,2-a]pyrazines as Inhibitors of the VirB11 ATPase and their Incorporation into Bivalent Compounds	University College London Library available online	James Richard Sayer	JRS	University College London	UCL	Alethea Tabor	ABT	a.b.tabor@ucl.ac.uk	PhD
PZRSSLZWVZCGJM-UHFFFAOYAR	Cc1ccc(cc1)S(=O)(=O)Nc2ccc(cc2)Nc3c4ncc(n4ccn3)c5ccsc5	30846678	Don't Know	Yes	Yes	FALSE	TRUE	TRUE	TRUE	FALSE	FALSE	FALSE	TRUE	TRUE	TRUE	FALSE	TRUE	FALSE	FALSE	FALSE	FALSE		452	13	06/05/2014 10:20	2013	The Synthesis of Imidazo [1,2-a]pyrazines as Inhibitors of the VirB11 ATPase and their Incorporation into Bivalent Compounds	University College London Library available online	James Richard Sayer	JRS	University College London	UCL	Alethea Tabor	ABT	a.b.tabor@ucl.ac.uk	PhD
XBZBJWMPTCGWHE-UHFFFAOYAN	c1ccc2cc(ccc2c1)c3cn4ccnc(c4n3)Cl	30846679	Don't Know	Yes	Yes	FALSE	TRUE	TRUE	TRUE	FALSE	FALSE	FALSE	TRUE	TRUE	TRUE	TRUE	FALSE	FALSE	FALSE	FALSE	FALSE		452	214	06/05/2014 10:20	2013	The Synthesis of Imidazo [1,2-a]pyrazines as Inhibitors of the VirB11 ATPase and their Incorporation into Bivalent Compounds	University College London Library available online	James Richard Sayer	JRS	University College London	UCL	Alethea Tabor	ABT	a.b.tabor@ucl.ac.uk	PhD
NISOMGZQJHONLJ-UHFFFAOYAK	c1ccc(cc1)Oc2ccccc2c3cn4ccnc(c4n3)Cl	30846680	Don't Know	Yes	Yes	FALSE	TRUE	TRUE	TRUE	FALSE	FALSE	FALSE	TRUE	TRUE	TRUE	FALSE	TRUE	FALSE	FALSE	FALSE	FALSE		452	215	06/05/2014 10:20	2013	The Synthesis of Imidazo [1,2-a]pyrazines as Inhibitors of the VirB11 ATPase and their Incorporation into Bivalent Compounds	University College London Library available online	James Richard Sayer	JRS	University College London	UCL	Alethea Tabor	ABT	a.b.tabor@ucl.ac.uk	PhD
WBOBKFRZSSCGSW-UHFFFAOYAS	COc1ccc(cc1OC)c2cn3ccnc(c3n2)Cl	30846681	Don't Know	Yes	Yes	FALSE	TRUE	TRUE	TRUE	FALSE	FALSE	FALSE	TRUE	TRUE	TRUE	FALSE	FALSE	FALSE	FALSE	FALSE	FALSE		452	216	06/05/2014 10:20	2013	The Synthesis of Imidazo [1,2-a]pyrazines as Inhibitors of the VirB11 ATPase and their Incorporation into Bivalent Compounds	University College London Library available online	James Richard Sayer	JRS	University College London	UCL	Alethea Tabor	ABT	a.b.tabor@ucl.ac.uk	PhD
PZPHUODFIAXMDO-UHFFFAOYAD	Cc1cc(cc(c1)c2cn3ccnc(c3n2)Cl)C	30846682	Don't Know	Yes	Yes	FALSE	TRUE	TRUE	TRUE	FALSE	FALSE	FALSE	TRUE	TRUE	TRUE	FALSE	TRUE	FALSE	FALSE	FALSE	FALSE		452	217	06/05/2014 10:20	2013	The Synthesis of Imidazo [1,2-a]pyrazines as Inhibitors of the VirB11 ATPase and their Incorporation into Bivalent Compounds	University College London Library available online	James Richard Sayer	JRS	University College London	UCL	Alethea Tabor	ABT	a.b.tabor@ucl.ac.uk	PhD
UYVIHAGYLHHRKE-UHFFFAOYAZ	c1cscc1c2cn3ccnc(c3n2)Cl	30846683	Don't Know	Yes	Yes	FALSE	TRUE	TRUE	TRUE	FALSE	FALSE	FALSE	TRUE	TRUE	TRUE	FALSE	FALSE	FALSE	FALSE	FALSE	FALSE		452	218	06/05/2014 10:20	2013	The Synthesis of Imidazo [1,2-a]pyrazines as Inhibitors of the VirB11 ATPase and their Incorporation into Bivalent Compounds	University College London Library available online	James Richard Sayer	JRS	University College London	UCL	Alethea Tabor	ABT	a.b.tabor@ucl.ac.uk	PhD
IUYHVBCBSMLVEA-UHFFFAOYAD	Cc1ccc(cc1)S(=O)(=O)Nc2c3nc(cn3ccn2)c4ccc5ccccc5c4	30846684	Don't Know	Yes	Yes	FALSE	TRUE	TRUE	TRUE	FALSE	FALSE	FALSE	TRUE	TRUE	TRUE	FALSE	TRUE	FALSE	FALSE	FALSE	FALSE		452	8	06/05/2014 10:20	2013	The Synthesis of Imidazo [1,2-a]pyrazines as Inhibitors of the VirB11 ATPase and their Incorporation into Bivalent Compounds	University College London Library available online	James Richard Sayer	JRS	University College London	UCL	Alethea Tabor	ABT	a.b.tabor@ucl.ac.uk	PhD
YOUMPQOUFRAMQJ-UHFFFAOYAX	Cc1ccc(cc1)S(=O)(=O)Nc2c3nc(cn3ccn2)c4ccccc4Oc5ccccc5	30846685	Don't Know	Yes	Yes	FALSE	TRUE	TRUE	TRUE	FALSE	FALSE	FALSE	TRUE	TRUE	TRUE	FALSE	TRUE	FALSE	FALSE	FALSE	FALSE		452	9	06/05/2014 10:20	2013	The Synthesis of Imidazo [1,2-a]pyrazines as Inhibitors of the VirB11 ATPase and their Incorporation into Bivalent Compounds	University College London Library available online	James Richard Sayer	JRS	University College London	UCL	Alethea Tabor	ABT	a.b.tabor@ucl.ac.uk	PhD
VKLLMDLCWOEMQF-UHFFFAOYAJ	Cc1ccc(cc1)S(=O)(=O)Nc2c3nc(cn3ccn2)c4ccc(c(c4)OC)OC	30846686	Don't Know	Don't Know	Don't Know	FALSE	TRUE	TRUE	TRUE	FALSE	FALSE	FALSE	TRUE	TRUE	TRUE	FALSE	TRUE	FALSE	FALSE	FALSE	FALSE		452	10	06/05/2014 10:20	2013	The Synthesis of Imidazo [1,2-a]pyrazines as Inhibitors of the VirB11 ATPase and their Incorporation into Bivalent Compounds	University College London Library available online	James Richard Sayer	JRS	University College London	UCL	Alethea Tabor	ABT	a.b.tabor@ucl.ac.uk	PhD
NQIRZWJVWWRCNJ-UHFFFAOYAH	Cc1ccc(cc1)S(=O)(=O)Nc2c3nc(cn3ccn2)c4cc(cc(c4)C)C	30846687	Don't Know	Yes	Yes	FALSE	TRUE	TRUE	TRUE	FALSE	FALSE	FALSE	TRUE	TRUE	TRUE	FALSE	TRUE	FALSE	FALSE	FALSE	FALSE		452	11	06/05/2014 10:20	2013	The Synthesis of Imidazo [1,2-a]pyrazines as Inhibitors of the VirB11 ATPase and their Incorporation into Bivalent Compounds	University College London Library available online	James Richard Sayer	JRS	University College London	UCL	Alethea Tabor	ABT	a.b.tabor@ucl.ac.uk	PhD
HMVCPONBXPGAHW-UHFFFAOYAD	Cc1ccc(cc1)S(=O)(=O)Nc2ccc(cc2)Nc3c4nc(cn4ccn3)c5ccc6ccccc6c5	30846688	Don't Know	Yes	Yes	FALSE	TRUE	TRUE	TRUE	FALSE	FALSE	FALSE	TRUE	TRUE	TRUE	FALSE	FALSE	FALSE	FALSE	FALSE	TRUE		452	14	06/05/2014 10:20	2013	The Synthesis of Imidazo [1,2-a]pyrazines as Inhibitors of the VirB11 ATPase and their Incorporation into Bivalent Compounds	University College London Library available online	James Richard Sayer	JRS	University College London	UCL	Alethea Tabor	ABT	a.b.tabor@ucl.ac.uk	PhD
SIGCYOHVIFETQG-UHFFFAOYAX	Cc1ccc(cc1)S(=O)(=O)Nc2ccc(cc2)Nc3c4nc(cn4ccn3)c5ccsc5	30846689	Don't Know	Yes	Yes	FALSE	TRUE	TRUE	TRUE	FALSE	FALSE	FALSE	TRUE	TRUE	TRUE	FALSE	TRUE	FALSE	FALSE	FALSE	FALSE		452	15	06/05/2014 10:20	2013	The Synthesis of Imidazo [1,2-a]pyrazines as Inhibitors of the VirB11 ATPase and their Incorporation into Bivalent Compounds	University College London Library available online	James Richard Sayer	JRS	University College London	UCL	Alethea Tabor	ABT	a.b.tabor@ucl.ac.uk	PhD
AOACKPXBALPREH-UHFFFAOYAY	CSc1c2nc(cn2ccn1)c3ccc4ccccc4c3	30846690	Don't Know	Yes	Yes	FALSE	TRUE	TRUE	TRUE	FALSE	FALSE	FALSE	TRUE	TRUE	TRUE	TRUE	TRUE	FALSE	FALSE	FALSE	FALSE		452	226	06/05/2014 10:20	2013	The Synthesis of Imidazo [1,2-a]pyrazines as Inhibitors of the VirB11 ATPase and their Incorporation into Bivalent Compounds	University College London Library available online	James Richard Sayer	JRS	University College London	UCL	Alethea Tabor	ABT	a.b.tabor@ucl.ac.uk	PhD
DFHMEJKNQKHLSK-UHFFFAOYAS	CS(=O)(=O)c1c2nc(cn2ccn1)c3ccc4ccccc4c3	30846691	Don't Know	Yes	Yes	FALSE	TRUE	TRUE	TRUE	FALSE	FALSE	FALSE	TRUE	TRUE	TRUE	FALSE	TRUE	FALSE	FALSE	FALSE	FALSE		452	227	06/05/2014 10:20	2013	The Synthesis of Imidazo [1,2-a]pyrazines as Inhibitors of the VirB11 ATPase and their Incorporation into Bivalent Compounds	University College London Library available online	James Richard Sayer	JRS	University College London	UCL	Alethea Tabor	ABT	a.b.tabor@ucl.ac.uk	PhD
LAXNUMMLUMUXSB-UHFFFAOYAZ	CS(=O)c1c2nc(cn2ccn1)c3ccc4ccccc4c3	30846692	Don't Know	Yes	Yes	FALSE	TRUE	TRUE	TRUE	FALSE	FALSE	FALSE	TRUE	TRUE	FALSE	FALSE	FALSE	FALSE	FALSE	FALSE	FALSE		452	228	06/05/2014 10:20	2013	The Synthesis of Imidazo [1,2-a]pyrazines as Inhibitors of the VirB11 ATPase and their Incorporation into Bivalent Compounds	University College London Library available online	James Richard Sayer	JRS	University College London	UCL	Alethea Tabor	ABT	a.b.tabor@ucl.ac.uk	PhD
WUHKBPRCPVIWHM-UHFFFAOYAK	CN(C)c1c2nc(cn2ccn1)c3ccc4ccccc4c3	30846693	Don't Know	Yes	Yes	FALSE	FALSE	TRUE	TRUE	FALSE	FALSE	FALSE	TRUE	TRUE	TRUE	FALSE	FALSE	FALSE	FALSE	FALSE	FALSE		452	230	06/05/2014 10:20	2013	The Synthesis of Imidazo [1,2-a]pyrazines as Inhibitors of the VirB11 ATPase and their Incorporation into Bivalent Compounds	University College London Library available online	James Richard Sayer	JRS	University College London	UCL	Alethea Tabor	ABT	a.b.tabor@ucl.ac.uk	PhD
HFWMYLBIQSPUFB-UHFFFAOYAS	C[N+](C)(C)c1c2nc(cn2ccn1)c3ccc4ccccc4c3	30846694	Don't Know	Yes	Yes	FALSE	FALSE	TRUE	TRUE	FALSE	FALSE	FALSE	TRUE	TRUE	TRUE	FALSE	FALSE	FALSE	FALSE	FALSE	FALSE		452	229	06/05/2014 10:20	2013	The Synthesis of Imidazo [1,2-a]pyrazines as Inhibitors of the VirB11 ATPase and their Incorporation into Bivalent Compounds	University College London Library available online	James Richard Sayer	JRS	University College London	UCL	Alethea Tabor	ABT	a.b.tabor@ucl.ac.uk	PhD
MCXNQSIVXYHPHM-UHFFFAOYAE	c1ccc2cc(ccc2c1)c3cn4ccnc(c4n3)N	30846695	Don't Know	Yes	Yes	FALSE	TRUE	TRUE	TRUE	FALSE	FALSE	FALSE	TRUE	TRUE	TRUE	FALSE	TRUE	FALSE	FALSE	FALSE	FALSE		452	231	06/05/2014 10:20	2013	The Synthesis of Imidazo [1,2-a]pyrazines as Inhibitors of the VirB11 ATPase and their Incorporation into Bivalent Compounds	University College London Library available online	James Richard Sayer	JRS	University College London	UCL	Alethea Tabor	ABT	a.b.tabor@ucl.ac.uk	PhD
PHAHFQDHPOWBHH-UHFFFAOYAL	COc1c2nc(cn2ccn1)c3ccc4ccccc4c3	30846696	Don't Know	Don't Know	Yes	FALSE	TRUE	TRUE	TRUE	FALSE	FALSE	FALSE	TRUE	TRUE	TRUE	FALSE	TRUE	FALSE	FALSE	FALSE	FALSE		452	232	06/05/2014 10:20	2013	The Synthesis of Imidazo [1,2-a]pyrazines as Inhibitors of the VirB11 ATPase and their Incorporation into Bivalent Compounds	University College London Library available online	James Richard Sayer	JRS	University College London	UCL	Alethea Tabor	ABT	a.b.tabor@ucl.ac.uk	PhD
AFEVNETZDZSRSP-UHFFFAOYAE	c1ccc2cc(ccc2c1)c3cn4ccnc(c4n3)Nc5ccc(cc5)N	30846697	Don't Know	Yes	Yes	FALSE	TRUE	TRUE	TRUE	FALSE	FALSE	FALSE	TRUE	TRUE	TRUE	FALSE	FALSE	FALSE	FALSE	FALSE	TRUE		452	233	06/05/2014 10:20	2013	The Synthesis of Imidazo [1,2-a]pyrazines as Inhibitors of the VirB11 ATPase and their Incorporation into Bivalent Compounds	University College London Library available online	James Richard Sayer	JRS	University College London	UCL	Alethea Tabor	ABT	a.b.tabor@ucl.ac.uk	PhD
NVFXWOOOLKMNDG-UHFFFAOYAM	CC(C)(C)OC(=O)Nc1ccc(cc1)NS(=O)(=O)C	30846698	Don't Know	Yes	Yes	FALSE	TRUE	TRUE	TRUE	FALSE	FALSE	FALSE	TRUE	TRUE	TRUE	TRUE	TRUE	FALSE	FALSE	FALSE	FALSE		452	236	06/05/2014 10:20	2013	The Synthesis of Imidazo [1,2-a]pyrazines as Inhibitors of the VirB11 ATPase and their Incorporation into Bivalent Compounds	University College London Library available online	James Richard Sayer	JRS	University College London	UCL	Alethea Tabor	ABT	a.b.tabor@ucl.ac.uk	PhD
GOBJXRHRSCMIHC-UHFFFAOYAY	CS(=O)(=O)Nc1ccc(cc1)Nc2c3nc(cn3ccn2)c4ccc5ccccc5c4	30846699	Don't Know	Yes	Yes	FALSE	TRUE	TRUE	TRUE	FALSE	FALSE	FALSE	TRUE	TRUE	TRUE	FALSE	FALSE	FALSE	FALSE	FALSE	FALSE		452	238	06/05/2014 10:20	2013	The Synthesis of Imidazo [1,2-a]pyrazines as Inhibitors of the VirB11 ATPase and their Incorporation into Bivalent Compounds	University College London Library available online	James Richard Sayer	JRS	University College London	UCL	Alethea Tabor	ABT	a.b.tabor@ucl.ac.uk	PhD
USCLMOQYSKFAKN-UHFFFAOYAI	Cc1ccc(cc1)S(=O)(=O)Nc2ccc(cc2)Oc3c4nc(cn4ccn3)c5ccc6ccccc6c5	30846700	Don't Know	Yes	Yes	FALSE	TRUE	TRUE	TRUE	FALSE	FALSE	FALSE	TRUE	TRUE	TRUE	FALSE	TRUE	FALSE	FALSE	FALSE	TRUE		452	241	06/05/2014 10:20	2013	The Synthesis of Imidazo [1,2-a]pyrazines as Inhibitors of the VirB11 ATPase and their Incorporation into Bivalent Compounds	University College London Library available online	James Richard Sayer	JRS	University College London	UCL	Alethea Tabor	ABT	a.b.tabor@ucl.ac.uk	PhD
VZSMMVGIEHDDOS-UHFFFAOYAL	c1ccc2cc(ccc2c1)c3cn4ccnc(c4n3)NCc5ccc(cc5)N	30846701	Don't Know	Yes	Yes	FALSE	TRUE	TRUE	TRUE	FALSE	FALSE	FALSE	TRUE	TRUE	TRUE	FALSE	FALSE	FALSE	FALSE	FALSE	FALSE		452	243	06/05/2014 10:20	2013	The Synthesis of Imidazo [1,2-a]pyrazines as Inhibitors of the VirB11 ATPase and their Incorporation into Bivalent Compounds	University College London Library available online	James Richard Sayer	JRS	University College London	UCL	Alethea Tabor	ABT	a.b.tabor@ucl.ac.uk	PhD
ZCOYUCHIJHVYMJ-UHFFFAOYAJ	Cc1ccc(cc1)S(=O)(=O)Nc2ccc(cc2)CNc3c4nc(cn4ccn3)c5ccc6ccccc6c5	30846702	Don't Know	Yes	Yes	FALSE	TRUE	TRUE	TRUE	FALSE	FALSE	FALSE	TRUE	TRUE	TRUE	FALSE	FALSE	FALSE	FALSE	FALSE	FALSE		452	244	06/05/2014 10:20	2013	The Synthesis of Imidazo [1,2-a]pyrazines as Inhibitors of the VirB11 ATPase and their Incorporation into Bivalent Compounds	University College London Library available online	James Richard Sayer	JRS	University College London	UCL	Alethea Tabor	ABT	a.b.tabor@ucl.ac.uk	PhD
OVHNNQXJELTPDB-UHFFFAOYAC	Cc1ccc(cc1)S(=O)(=O)NCCNc2c3nc(cn3ccn2)c4ccc5ccccc5c4	30846703	Don't Know	Yes	Yes	FALSE	TRUE	TRUE	TRUE	FALSE	FALSE	FALSE	TRUE	TRUE	TRUE	FALSE	TRUE	FALSE	FALSE	FALSE	TRUE		452	247	06/05/2014 10:20	2013	The Synthesis of Imidazo [1,2-a]pyrazines as Inhibitors of the VirB11 ATPase and their Incorporation into Bivalent Compounds	University College London Library available online	James Richard Sayer	JRS	University College London	UCL	Alethea Tabor	ABT	a.b.tabor@ucl.ac.uk	PhD
MBRBHLUHQXHAJG-UHFFFAOYAK	Cc1ccc(cc1)S(=O)(=O)NCCCNc2c3nc(cn3ccn2)c4ccc5ccccc5c4	30846704	Don't Know	Yes	Yes	FALSE	TRUE	TRUE	TRUE	FALSE	FALSE	FALSE	TRUE	TRUE	TRUE	FALSE	FALSE	FALSE	FALSE	FALSE	FALSE		452	248	06/05/2014 10:20	2013	The Synthesis of Imidazo [1,2-a]pyrazines as Inhibitors of the VirB11 ATPase and their Incorporation into Bivalent Compounds	University College London Library available online	James Richard Sayer	JRS	University College London	UCL	Alethea Tabor	ABT	a.b.tabor@ucl.ac.uk	PhD
BBZNCUNOIAJITJ-UHFFFAOYAD	CC(C)(C)[Si](C)(C)OCCOCCNc1c2nc(cn2ccn1)c3ccc4ccccc4c3	30846705	Don't Know	Yes	Yes	FALSE	TRUE	TRUE	TRUE	FALSE	FALSE	FALSE	TRUE	FALSE	FALSE	FALSE	FALSE	FALSE	FALSE	FALSE	FALSE		452	251	06/05/2014 10:20	2013	The Synthesis of Imidazo [1,2-a]pyrazines as Inhibitors of the VirB11 ATPase and their Incorporation into Bivalent Compounds	University College London Library available online	James Richard Sayer	JRS	University College London	UCL	Alethea Tabor	ABT	a.b.tabor@ucl.ac.uk	PhD
DSMLHDMYXDIQOS-UHFFFAOYAR	c1ccc2cc(ccc2c1)c3cn4ccnc(c4n3)NCCOCCO	30846706	Don't Know	Yes	Yes	FALSE	TRUE	TRUE	TRUE	FALSE	FALSE	FALSE	TRUE	TRUE	TRUE	FALSE	FALSE	FALSE	FALSE	FALSE	FALSE		452	252	06/05/2014 10:20	2013	The Synthesis of Imidazo [1,2-a]pyrazines as Inhibitors of the VirB11 ATPase and their Incorporation into Bivalent Compounds	University College London Library available online	James Richard Sayer	JRS	University College London	UCL	Alethea Tabor	ABT	a.b.tabor@ucl.ac.uk	PhD
NNFRDXPHQVPDOI-UHFFFAOYAK	c1ccc2c(c1)ncc(n2)c3cn4ccnc(c4n3)Cl	30846707	Don't Know	Yes	Yes	FALSE	TRUE	TRUE	TRUE	FALSE	FALSE	FALSE	TRUE	TRUE	TRUE	FALSE	TRUE	FALSE	FALSE	FALSE	FALSE		452	256	06/05/2014 10:20	2013	The Synthesis of Imidazo [1,2-a]pyrazines as Inhibitors of the VirB11 ATPase and their Incorporation into Bivalent Compounds	University College London Library available online	James Richard Sayer	JRS	University College London	UCL	Alethea Tabor	ABT	a.b.tabor@ucl.ac.uk	PhD
KGPYURNMZVWMGO-UHFFFAOYAO	Cc1ccc(cc1)S(=O)(=O)Nc2ccc(cc2)Nc3c4nc(cn4ccn3)c5cnc6ccccc6n5	30846708	Don't Know	Yes	Yes	FALSE	TRUE	TRUE	TRUE	FALSE	FALSE	FALSE	TRUE	TRUE	TRUE	FALSE	FALSE	FALSE	FALSE	FALSE	FALSE		452	257	06/05/2014 10:20	2013	The Synthesis of Imidazo [1,2-a]pyrazines as Inhibitors of the VirB11 ATPase and their Incorporation into Bivalent Compounds	University College London Library available online	James Richard Sayer	JRS	University College London	UCL	Alethea Tabor	ABT	a.b.tabor@ucl.ac.uk	PhD
KXOGCMLFSHJZJA-UHFFFAOYAM	Cc1ccc(cc1)S(=O)(=O)Nc2ccc(cc2)Nc3c4nccn4ccn3	30846709	Don't Know	Yes	Yes	FALSE	TRUE	TRUE	TRUE	FALSE	FALSE	FALSE	TRUE	TRUE	TRUE	FALSE	FALSE	FALSE	FALSE	FALSE	FALSE		452	260	06/05/2014 10:20	2013	The Synthesis of Imidazo [1,2-a]pyrazines as Inhibitors of the VirB11 ATPase and their Incorporation into Bivalent Compounds	University College London Library available online	James Richard Sayer	JRS	University College London	UCL	Alethea Tabor	ABT	a.b.tabor@ucl.ac.uk	PhD
PJIVCBCXUQYYTA-UHFFFAOYAH	COC(=O)Nc1cccc(c1)c2cccnc2	30846710	Don't Know	Yes	Yes	FALSE	TRUE	TRUE	TRUE	FALSE	FALSE	FALSE	TRUE	TRUE	TRUE	FALSE	TRUE	FALSE	FALSE	FALSE	FALSE		452	269	06/05/2014 10:20	2013	The Synthesis of Imidazo [1,2-a]pyrazines as Inhibitors of the VirB11 ATPase and their Incorporation into Bivalent Compounds	University College London Library available online	James Richard Sayer	JRS	University College London	UCL	Alethea Tabor	ABT	a.b.tabor@ucl.ac.uk	PhD
SRENSYGFMFEPKU-UHFFFAOYAC	c1cc(cc(c1)Nc2ccc(cc2[N+](=O)[O-])Br)c3cccnc3	30846711	Don't Know	Yes	Yes	FALSE	FALSE	TRUE	TRUE	FALSE	FALSE	FALSE	TRUE	TRUE	TRUE	FALSE	FALSE	FALSE	FALSE	FALSE	FALSE		452	270	06/05/2014 10:20	2013	The Synthesis of Imidazo [1,2-a]pyrazines as Inhibitors of the VirB11 ATPase and their Incorporation into Bivalent Compounds	University College London Library available online	James Richard Sayer	JRS	University College London	UCL	Alethea Tabor	ABT	a.b.tabor@ucl.ac.uk	PhD
HSQGSFYGHOPDAB-UHFFFAOYAL	c1cc(cc(c1)Nc2ccc(cc2N)Br)c3cccnc3	30846712	Don't Know	Yes	Yes	FALSE	TRUE	TRUE	TRUE	FALSE	FALSE	FALSE	TRUE	TRUE	TRUE	FALSE	FALSE	FALSE	FALSE	FALSE	FALSE		452	271	06/05/2014 10:20	2013	The Synthesis of Imidazo [1,2-a]pyrazines as Inhibitors of the VirB11 ATPase and their Incorporation into Bivalent Compounds	University College London Library available online	James Richard Sayer	JRS	University College London	UCL	Alethea Tabor	ABT	a.b.tabor@ucl.ac.uk	PhD
IDJVLFBVAFDJAJ-UHFFFAOYAG	c1ccc-2c(c1)Cc3c2c(ccc3)C(=O)Nc4cccc(c4)c5cccnc5	30846713	Don't Know	Yes	Yes	FALSE	TRUE	TRUE	TRUE	FALSE	FALSE	FALSE	TRUE	TRUE	TRUE	FALSE	TRUE	FALSE	FALSE	FALSE	FALSE		452	277	06/05/2014 10:20	2013	The Synthesis of Imidazo [1,2-a]pyrazines as Inhibitors of the VirB11 ATPase and their Incorporation into Bivalent Compounds	University College London Library available online	James Richard Sayer	JRS	University College London	UCL	Alethea Tabor	ABT	a.b.tabor@ucl.ac.uk	PhD
ZDCNLLKGFXRGAE-UHFFFAOYAL	CS(=O)(=O)N(c1cccc(c1)c2cccnc2)S(=O)(=O)C	30846714	Don't Know	Yes	Yes	FALSE	TRUE	TRUE	TRUE	FALSE	FALSE	FALSE	TRUE	TRUE	TRUE	TRUE	TRUE	FALSE	FALSE	FALSE	FALSE		452	279	06/05/2014 10:20	2013	The Synthesis of Imidazo [1,2-a]pyrazines as Inhibitors of the VirB11 ATPase and their Incorporation into Bivalent Compounds	University College London Library available online	James Richard Sayer	JRS	University College London	UCL	Alethea Tabor	ABT	a.b.tabor@ucl.ac.uk	PhD
RJOQQRIXVQKZJH-UHFFFAOYAZ	c1ccc2cc(ccc2c1)c3cn4ccnc(c4n3)Nc5cccc(c5)c6cccnc6	30846715	Don't Know	Yes	Yes	FALSE	TRUE	TRUE	TRUE	FALSE	FALSE	FALSE	TRUE	TRUE	TRUE	FALSE	FALSE	FALSE	FALSE	FALSE	TRUE		452	280	06/05/2014 10:20	2013	The Synthesis of Imidazo [1,2-a]pyrazines as Inhibitors of the VirB11 ATPase and their Incorporation into Bivalent Compounds	University College London Library available online	James Richard Sayer	JRS	University College London	UCL	Alethea Tabor	ABT	a.b.tabor@ucl.ac.uk	PhD
RBQZZCSXDGOXDO-UHFFFAOYAJ	c1ccc2cc(ccc2c1)c3cn4ccnc(c4n3)Nc5ccc6c(c5)OCO6	30846716	Don't Know	Yes	Yes	FALSE	TRUE	TRUE	TRUE	FALSE	FALSE	FALSE	TRUE	TRUE	TRUE	FALSE	FALSE	FALSE	FALSE	FALSE	FALSE		452	281	06/05/2014 10:20	2013	The Synthesis of Imidazo [1,2-a]pyrazines as Inhibitors of the VirB11 ATPase and their Incorporation into Bivalent Compounds	University College London Library available online	James Richard Sayer	JRS	University College London	UCL	Alethea Tabor	ABT	a.b.tabor@ucl.ac.uk	PhD
NROKUPYUQIYBQF-UHFFFAOYAE	c1cc(ccc1C(=O)O)S(=O)(=O)Nc2ccc(cc2)N	30846717	Don't Know	Yes	Yes	FALSE	TRUE	TRUE	TRUE	FALSE	FALSE	FALSE	TRUE	TRUE	TRUE	TRUE	TRUE	FALSE	FALSE	FALSE	FALSE		452	310	06/05/2014 10:20	2013	The Synthesis of Imidazo [1,2-a]pyrazines as Inhibitors of the VirB11 ATPase and their Incorporation into Bivalent Compounds	University College London Library available online	James Richard Sayer	JRS	University College London	UCL	Alethea Tabor	ABT	a.b.tabor@ucl.ac.uk	PhD
VTBBESVZXSOVRY-UHFFFAOYAW	CC(C)(C)OC(=O)Nc1ccc(cc1)NS(=O)(=O)c2ccc(cc2)C(=O)O	30846718	Don't Know	Yes	Yes	FALSE	TRUE	TRUE	TRUE	FALSE	FALSE	FALSE	TRUE	TRUE	TRUE	FALSE	TRUE	FALSE	FALSE	FALSE	FALSE		452	312	06/05/2014 10:20	2013	The Synthesis of Imidazo [1,2-a]pyrazines as Inhibitors of the VirB11 ATPase and their Incorporation into Bivalent Compounds	University College London Library available online	James Richard Sayer	JRS	University College London	UCL	Alethea Tabor	ABT	a.b.tabor@ucl.ac.uk	PhD
JBIAYAOUNOTDCG-UHFFFAOYAI	c1ccc2c(c1)-c3ccccc3C2COC(=O)Nc4ccc(cc4)NS(=O)(=O)c5ccc(cc5)C(=O)O	30846719	Don't Know	Yes	Yes	FALSE	TRUE	TRUE	TRUE	FALSE	FALSE	FALSE	TRUE	TRUE	TRUE	TRUE	TRUE	FALSE	FALSE	FALSE	FALSE		452	313	06/05/2014 10:20	2013	The Synthesis of Imidazo [1,2-a]pyrazines as Inhibitors of the VirB11 ATPase and their Incorporation into Bivalent Compounds	University College London Library available online	James Richard Sayer	JRS	University College London	UCL	Alethea Tabor	ABT	a.b.tabor@ucl.ac.uk	PhD
ULMCIKJYCADGLX-UHFFFAOYAI	c1cc(ccc1C(=O)N=[N+]=[N-])S(=O)(=O)N	30846720	Don't Know	Yes	Yes	FALSE	TRUE	TRUE	TRUE	FALSE	FALSE	FALSE	TRUE	TRUE	TRUE	TRUE	TRUE	FALSE	FALSE	FALSE	FALSE		452	315	06/05/2014 10:20	2013	The Synthesis of Imidazo [1,2-a]pyrazines as Inhibitors of the VirB11 ATPase and their Incorporation into Bivalent Compounds	University College London Library available online	James Richard Sayer	JRS	University College London	UCL	Alethea Tabor	ABT	a.b.tabor@ucl.ac.uk	PhD
DMSDHIDHKQTCAS-UHFFFAOYAN	CC(C)(C)OC(=O)Nc1ccc(cc1)NS(=O)(=O)c2ccc(cc2)C(=O)N=[N+]=[N-]	30846721	Don't Know	Yes	Yes	FALSE	TRUE	TRUE	TRUE	FALSE	FALSE	FALSE	TRUE	FALSE	FALSE	FALSE	TRUE	FALSE	FALSE	FALSE	FALSE		452	317	06/05/2014 10:20	2013	The Synthesis of Imidazo [1,2-a]pyrazines as Inhibitors of the VirB11 ATPase and their Incorporation into Bivalent Compounds	University College London Library available online	James Richard Sayer	JRS	University College London	UCL	Alethea Tabor	ABT	a.b.tabor@ucl.ac.uk	PhD
UZRTWUKHZJVRBE-UHFFFAOYAA	c1ccc2c(c1)-c3ccccc3C2COC(=O)Nc4ccc(cc4)NS(=O)(=O)c5ccc(cc5)C(=O)N=[N+]=[N-]	30846722	Don't Know	Yes	Yes	FALSE	TRUE	TRUE	TRUE	FALSE	FALSE	FALSE	TRUE	TRUE	FALSE	FALSE	TRUE	FALSE	FALSE	FALSE	FALSE		452	318	06/05/2014 10:20	2013	The Synthesis of Imidazo [1,2-a]pyrazines as Inhibitors of the VirB11 ATPase and their Incorporation into Bivalent Compounds	University College London Library available online	James Richard Sayer	JRS	University College London	UCL	Alethea Tabor	ABT	a.b.tabor@ucl.ac.uk	PhD
HNZLREJXLZOQRL-UHFFFAOYAW	CC(C)(C)[Si](C)(C)OCCOC(=O)Nc1ccc(cc1)S(=O)(=O)N	30846723	Don't Know	Yes	Yes	FALSE	TRUE	TRUE	TRUE	FALSE	FALSE	FALSE	TRUE	TRUE	TRUE	TRUE	TRUE	FALSE	FALSE	FALSE	FALSE		452	319	06/05/2014 10:20	2013	The Synthesis of Imidazo [1,2-a]pyrazines as Inhibitors of the VirB11 ATPase and their Incorporation into Bivalent Compounds	University College London Library available online	James Richard Sayer	JRS	University College London	UCL	Alethea Tabor	ABT	a.b.tabor@ucl.ac.uk	PhD
MPAOSCBRXTVLFJ-UHFFFAOYAW	CC(C)(C)[Si](C)(C)OCCOCCOC(=O)Nc1ccc(cc1)S(=O)(=O)N	30846724	Don't Know	Yes	Yes	FALSE	TRUE	TRUE	TRUE	FALSE	FALSE	FALSE	TRUE	TRUE	TRUE	TRUE	TRUE	FALSE	FALSE	FALSE	FALSE		452	320	06/05/2014 10:20	2013	The Synthesis of Imidazo [1,2-a]pyrazines as Inhibitors of the VirB11 ATPase and their Incorporation into Bivalent Compounds	University College London Library available online	James Richard Sayer	JRS	University College London	UCL	Alethea Tabor	ABT	a.b.tabor@ucl.ac.uk	PhD
NOBZQQMMQRECLV-UHFFFAOYAL	CC(C)(C)[Si](C)(C)OCCOCCOCCOC(=O)Nc1ccc(cc1)S(=O)(=O)N	30846725	Don't Know	Yes	Yes	FALSE	TRUE	TRUE	TRUE	FALSE	FALSE	FALSE	TRUE	TRUE	TRUE	TRUE	TRUE	FALSE	FALSE	FALSE	FALSE		452	321	06/05/2014 10:20	2013	The Synthesis of Imidazo [1,2-a]pyrazines as Inhibitors of the VirB11 ATPase and their Incorporation into Bivalent Compounds	University College London Library available online	James Richard Sayer	JRS	University College London	UCL	Alethea Tabor	ABT	a.b.tabor@ucl.ac.uk	PhD
MLUKAKBLJDDYDI-UHFFFAOYAQ	CC(C)(C)[Si](C)(C)OCCOC(=O)Nc1ccc(cc1)S(=O)(=O)Nc2c3nc(cn3ccn2)c4ccc5ccccc5c4	30846726	Don't Know	Yes	Yes	FALSE	TRUE	TRUE	TRUE	FALSE	FALSE	FALSE	TRUE	TRUE	TRUE	TRUE	TRUE	FALSE	FALSE	FALSE	FALSE		452	342	06/05/2014 10:20	2013	The Synthesis of Imidazo [1,2-a]pyrazines as Inhibitors of the VirB11 ATPase and their Incorporation into Bivalent Compounds	University College London Library available online	James Richard Sayer	JRS	University College London	UCL	Alethea Tabor	ABT	a.b.tabor@ucl.ac.uk	PhD
BBTDCPCWKHVGRT-UHFFFAOYAY	c1ccc2cc(ccc2c1)c3cn4ccnc(c4n3)NS(=O)(=O)c5ccc(cc5)NC(=O)OCCO	30846727	Don't Know	Yes	Yes	FALSE	TRUE	TRUE	TRUE	FALSE	FALSE	FALSE	TRUE	TRUE	TRUE	FALSE	TRUE	FALSE	FALSE	FALSE	FALSE		452	343	06/05/2014 10:20	2013	The Synthesis of Imidazo [1,2-a]pyrazines as Inhibitors of the VirB11 ATPase and their Incorporation into Bivalent Compounds	University College London Library available online	James Richard Sayer	JRS	University College London	UCL	Alethea Tabor	ABT	a.b.tabor@ucl.ac.uk	PhD
VZCKKOWJPRSUJK-UHFFFAOYAR	CC(C)(C)OC(=O)Nc1ccc(cc1)NS(=O)(=O)c2ccc(cc2)NC(=O)OCCO[Si](C)(C)C(C)(C)C	30846728	Don't Know	Yes	Yes	FALSE	TRUE	TRUE	TRUE	FALSE	FALSE	FALSE	TRUE	TRUE	TRUE	TRUE	TRUE	FALSE	FALSE	FALSE	FALSE		452	329	06/05/2014 10:20	2013	The Synthesis of Imidazo [1,2-a]pyrazines as Inhibitors of the VirB11 ATPase and their Incorporation into Bivalent Compounds	University College London Library available online	James Richard Sayer	JRS	University College London	UCL	Alethea Tabor	ABT	a.b.tabor@ucl.ac.uk	PhD
BIZAMCYFBPJXBO-UHFFFAOYAB	CC(C)(C)OC(=O)Nc1ccc(cc1)NS(=O)(=O)c2ccc(cc2)NC(=O)OCCOCCO[Si](C)(C)C(C)(C)C	30846729	Don't Know	Yes	Yes	FALSE	TRUE	TRUE	TRUE	FALSE	FALSE	FALSE	TRUE	TRUE	TRUE	FALSE	FALSE	FALSE	FALSE	FALSE	FALSE		452	330	06/05/2014 10:20	2013	The Synthesis of Imidazo [1,2-a]pyrazines as Inhibitors of the VirB11 ATPase and their Incorporation into Bivalent Compounds	University College London Library available online	James Richard Sayer	JRS	University College London	UCL	Alethea Tabor	ABT	a.b.tabor@ucl.ac.uk	PhD
UQSCBYPGVLYYDI-UHFFFAOYAW	c1cc(ccc1N)NS(=O)(=O)c2ccc(cc2)NC(=O)OCCO	30846730	Don't Know	Yes	Yes	FALSE	TRUE	TRUE	TRUE	FALSE	FALSE	FALSE	TRUE	TRUE	TRUE	FALSE	FALSE	FALSE	FALSE	FALSE	FALSE		452	326	06/05/2014 10:20	2013	The Synthesis of Imidazo [1,2-a]pyrazines as Inhibitors of the VirB11 ATPase and their Incorporation into Bivalent Compounds	University College London Library available online	James Richard Sayer	JRS	University College London	UCL	Alethea Tabor	ABT	a.b.tabor@ucl.ac.uk	PhD
ZCGQUVZBJQIDIW-UHFFFAOYAL	CC(C)(C)[Si](C)(C)OCCOC(=O)Nc1ccc(cc1)S(=O)(=O)Nc2ccc(cc2)N	30846731	Don't Know	Yes	Yes	FALSE	TRUE	TRUE	TRUE	FALSE	FALSE	FALSE	TRUE	TRUE	TRUE	FALSE	FALSE	FALSE	FALSE	FALSE	FALSE		452	346	06/05/2014 10:20	2013	The Synthesis of Imidazo [1,2-a]pyrazines as Inhibitors of the VirB11 ATPase and their Incorporation into Bivalent Compounds	University College London Library available online	James Richard Sayer	JRS	University College London	UCL	Alethea Tabor	ABT	a.b.tabor@ucl.ac.uk	PhD
LDOYEJPQJRWLDB-UHFFFAOYAK	C1=CC(=O)N(C1=O)CCOCCOCCOCCOCCOCCO	30846732	Don't Know	Yes	Yes	FALSE	TRUE	TRUE	TRUE	FALSE	FALSE	FALSE	TRUE	TRUE	TRUE	FALSE	FALSE	FALSE	FALSE	FALSE	FALSE		452	355	06/05/2014 10:20	2013	The Synthesis of Imidazo [1,2-a]pyrazines as Inhibitors of the VirB11 ATPase and their Incorporation into Bivalent Compounds	University College London Library available online	James Richard Sayer	JRS	University College London	UCL	Alethea Tabor	ABT	a.b.tabor@ucl.ac.uk	PhD
WWBKZSADNLIOEU-UHFFFAOYAM	CC(C)(C)OC(=O)NCCOCCOC(=O)Nc1ccc(cc1)S(=O)(=O)N	30846733	Don't Know	Yes	Yes	FALSE	TRUE	TRUE	TRUE	FALSE	FALSE	FALSE	TRUE	TRUE	TRUE	TRUE	TRUE	FALSE	FALSE	FALSE	FALSE		452	323	06/05/2014 10:20	2013	The Synthesis of Imidazo [1,2-a]pyrazines as Inhibitors of the VirB11 ATPase and their Incorporation into Bivalent Compounds	University College London Library available online	James Richard Sayer	JRS	University College London	UCL	Alethea Tabor	ABT	a.b.tabor@ucl.ac.uk	PhD
WTQVFTSQTDCJRF-UHFFFAOYAY	c1cc(ccc1NC(=O)OCCOCCN)S(=O)(=O)N	30846734	Don't Know	Yes	Yes	FALSE	TRUE	TRUE	TRUE	FALSE	FALSE	FALSE	TRUE	TRUE	TRUE	FALSE	TRUE	FALSE	FALSE	FALSE	FALSE		452	360	06/05/2014 10:20	2013	The Synthesis of Imidazo [1,2-a]pyrazines as Inhibitors of the VirB11 ATPase and their Incorporation into Bivalent Compounds	University College London Library available online	James Richard Sayer	JRS	University College London	UCL	Alethea Tabor	ABT	a.b.tabor@ucl.ac.uk	PhD
WSZRTNYLVNGJJC-UHFFFAOYAK	c1cc(ccc1NC(=O)OCCOCCN2C(=O)C=CC2=O)S(=O)(=O)N	30846735	Don't Know	Yes	Yes	FALSE	TRUE	TRUE	TRUE	FALSE	FALSE	FALSE	TRUE	TRUE	TRUE	FALSE	TRUE	FALSE	FALSE	FALSE	FALSE		452	322	06/05/2014 10:20	2013	The Synthesis of Imidazo [1,2-a]pyrazines as Inhibitors of the VirB11 ATPase and their Incorporation into Bivalent Compounds	University College London Library available online	James Richard Sayer	JRS	University College London	UCL	Alethea Tabor	ABT	a.b.tabor@ucl.ac.uk	PhD
UPSUOXZVTQYUDN-UHFFFAOYAO	CC(C)(C)OC(=O)NCCOCCOC(=O)Nc1ccc(cc1)S(=O)(=O)Nc2c3nc(cn3ccn2)c4ccc5ccccc5c4	30846736	Don't Know	Yes	Yes	FALSE	TRUE	TRUE	TRUE	FALSE	FALSE	FALSE	TRUE	TRUE	TRUE	FALSE	TRUE	FALSE	FALSE	FALSE	FALSE		452	361	06/05/2014 10:20	2013	The Synthesis of Imidazo [1,2-a]pyrazines as Inhibitors of the VirB11 ATPase and their Incorporation into Bivalent Compounds	University College London Library available online	James Richard Sayer	JRS	University College London	UCL	Alethea Tabor	ABT	a.b.tabor@ucl.ac.uk	PhD
XGEIEGJEPSIXCT-UHFFFAOYAU	c1ccc2cc(ccc2c1)c3cn4ccnc(c4n3)NS(=O)(=O)c5ccc(cc5)NC(=O)OCCOCCN	30846737	Don't Know	Yes	Yes	FALSE	TRUE	TRUE	TRUE	FALSE	FALSE	FALSE	TRUE	TRUE	TRUE	FALSE	TRUE	FALSE	FALSE	FALSE	FALSE		452	362	06/05/2014 10:20	2013	The Synthesis of Imidazo [1,2-a]pyrazines as Inhibitors of the VirB11 ATPase and their Incorporation into Bivalent Compounds	University College London Library available online	James Richard Sayer	JRS	University College London	UCL	Alethea Tabor	ABT	a.b.tabor@ucl.ac.uk	PhD
BEIVMFHREGYLFC-UHFFFAOYAS	c1ccc2cc(ccc2c1)c3cn4ccnc(c4n3)NS(=O)(=O)c5ccc(cc5)NC(=O)OCCOCCN6C(=O)C=CC6=O	30846738	Don't Know	Yes	Yes	FALSE	FALSE	FALSE	FALSE	FALSE	FALSE	FALSE	FALSE	TRUE	TRUE	FALSE	FALSE	FALSE	FALSE	FALSE	FALSE		452	297	06/05/2014 10:20	2013	The Synthesis of Imidazo [1,2-a]pyrazines as Inhibitors of the VirB11 ATPase and their Incorporation into Bivalent Compounds	University College London Library available online	James Richard Sayer	JRS	University College London	UCL	Alethea Tabor	ABT	a.b.tabor@ucl.ac.uk	PhD
WZAFGPPSKLJBIM-UHFFFAOYAI	c1ccc2cc(ccc2c1)c3cn4ccnc(c4n3)NS(=O)(=O)c5ccc(cc5)NC(=O)OCCOCCNC(=O)CCN6C(=O)C=CC6=O	30846739	Don't Know	Yes	Yes	FALSE	TRUE	TRUE	TRUE	FALSE	FALSE	FALSE	TRUE	TRUE	TRUE	FALSE	TRUE	FALSE	FALSE	FALSE	TRUE		452	363	06/05/2014 10:20	2013	The Synthesis of Imidazo [1,2-a]pyrazines as Inhibitors of the VirB11 ATPase and their Incorporation into Bivalent Compounds	University College London Library available online	James Richard Sayer	JRS	University College London	UCL	Alethea Tabor	ABT	a.b.tabor@ucl.ac.uk	PhD
PXHASSCHXJYMQC-UHFFFAOYAL	CC(C)(C)OC(=O)NCCOCCOC(=O)Nc1ccc(cc1)S(=O)(=O)Nc2ccc(cc2)NC(=O)OC(C)(C)C	30846740	Don't Know	Yes	Yes	FALSE	TRUE	TRUE	TRUE	FALSE	FALSE	FALSE	TRUE	TRUE	TRUE	FALSE	FALSE	FALSE	FALSE	FALSE	FALSE		452	331	06/05/2014 10:20	2013	The Synthesis of Imidazo [1,2-a]pyrazines as Inhibitors of the VirB11 ATPase and their Incorporation into Bivalent Compounds	University College London Library available online	James Richard Sayer	JRS	University College London	UCL	Alethea Tabor	ABT	a.b.tabor@ucl.ac.uk	PhD
ZGEXMMJHPOUUGV-UHFFFAOYAB	c1cc(ccc1N)NS(=O)(=O)c2ccc(cc2)NC(=O)OCCOCCN	30846741	Don't Know	Yes	Yes	FALSE	TRUE	TRUE	TRUE	FALSE	FALSE	FALSE	TRUE	FALSE	FALSE	FALSE	FALSE	FALSE	FALSE	FALSE	FALSE		452	364	06/05/2014 10:20	2013	The Synthesis of Imidazo [1,2-a]pyrazines as Inhibitors of the VirB11 ATPase and their Incorporation into Bivalent Compounds	University College London Library available online	James Richard Sayer	JRS	University College London	UCL	Alethea Tabor	ABT	a.b.tabor@ucl.ac.uk	PhD
BAYFAWRXPXWZQZ-UHFFFAOYAH	CC(C)(C)OC(=O)NCCOCCOC(=O)Nc1ccc(cc1)S(=O)(=O)Nc2ccc(cc2)NC(=O)OCC3c4ccccc4-c5c3cccc5	30846742	Don't Know	Yes	Yes	FALSE	TRUE	TRUE	TRUE	FALSE	FALSE	FALSE	TRUE	TRUE	TRUE	FALSE	TRUE	FALSE	FALSE	FALSE	FALSE		452	333	06/05/2014 10:20	2013	The Synthesis of Imidazo [1,2-a]pyrazines as Inhibitors of the VirB11 ATPase and their Incorporation into Bivalent Compounds	University College London Library available online	James Richard Sayer	JRS	University College London	UCL	Alethea Tabor	ABT	a.b.tabor@ucl.ac.uk	PhD
JOVVBFRGRGCXPB-UHFFFAOYAH	CC(C)(C)OC(=O)NCCOCCOC(=O)Nc1ccc(cc1)S(=O)(=O)Nc2ccc(cc2)N	30846743	Don't Know	Yes	Yes	FALSE	TRUE	TRUE	TRUE	FALSE	FALSE	FALSE	TRUE	TRUE	TRUE	FALSE	FALSE	FALSE	FALSE	FALSE	FALSE		452	365	06/05/2014 10:20	2013	The Synthesis of Imidazo [1,2-a]pyrazines as Inhibitors of the VirB11 ATPase and their Incorporation into Bivalent Compounds	University College London Library available online	James Richard Sayer	JRS	University College London	UCL	Alethea Tabor	ABT	a.b.tabor@ucl.ac.uk	PhD
GQETWQYHKHHZJK-UHFFFAOYAB	C=CCOCCOC(=O)Nc1ccc(cc1)S(=O)(=O)N	30846744	Don't Know	Yes	Yes	FALSE	TRUE	TRUE	TRUE	FALSE	FALSE	FALSE	TRUE	TRUE	TRUE	TRUE	TRUE	FALSE	FALSE	FALSE	FALSE		452	324	06/05/2014 10:20	2013	The Synthesis of Imidazo [1,2-a]pyrazines as Inhibitors of the VirB11 ATPase and their Incorporation into Bivalent Compounds	University College London Library available online	James Richard Sayer	JRS	University College London	UCL	Alethea Tabor	ABT	a.b.tabor@ucl.ac.uk	PhD
AXFJRGNLHQIFRM-UHFFFAOYAS	C#CCOCCOC(=O)Nc1ccc(cc1)S(=O)(=O)N	30846745	Don't Know	Yes	Yes	FALSE	TRUE	TRUE	TRUE	FALSE	FALSE	FALSE	TRUE	TRUE	TRUE	TRUE	TRUE	FALSE	FALSE	FALSE	FALSE		452	325	06/05/2014 10:20	2013	The Synthesis of Imidazo [1,2-a]pyrazines as Inhibitors of the VirB11 ATPase and their Incorporation into Bivalent Compounds	University College London Library available online	James Richard Sayer	JRS	University College London	UCL	Alethea Tabor	ABT	a.b.tabor@ucl.ac.uk	PhD
IHYPHUCVCNJVGC-UHFFFAOYAS	C=CCOCCOC(=O)Nc1ccc(cc1)S(=O)(=O)Nc2c3nc(cn3ccn2)c4ccc5ccccc5c4	30846746	Don't Know	Yes	Yes	FALSE	TRUE	TRUE	TRUE	FALSE	FALSE	FALSE	TRUE	TRUE	TRUE	TRUE	TRUE	FALSE	FALSE	FALSE	FALSE		452	298	06/05/2014 10:20	2013	The Synthesis of Imidazo [1,2-a]pyrazines as Inhibitors of the VirB11 ATPase and their Incorporation into Bivalent Compounds	University College London Library available online	James Richard Sayer	JRS	University College London	UCL	Alethea Tabor	ABT	a.b.tabor@ucl.ac.uk	PhD
KROSXGGOVDNGTK-UHFFFAOYAN	C#CCOCCOC(=O)Nc1ccc(cc1)S(=O)(=O)Nc2c3nc(cn3ccn2)c4ccc5ccccc5c4	30846747	Don't Know	Yes	Yes	FALSE	TRUE	TRUE	TRUE	FALSE	FALSE	FALSE	TRUE	TRUE	TRUE	FALSE	TRUE	FALSE	FALSE	FALSE	FALSE		452	299	06/05/2014 10:20	2013	The Synthesis of Imidazo [1,2-a]pyrazines as Inhibitors of the VirB11 ATPase and their Incorporation into Bivalent Compounds	University College London Library available online	James Richard Sayer	JRS	University College London	UCL	Alethea Tabor	ABT	a.b.tabor@ucl.ac.uk	PhD
ISEHNMUKITUXSZ-UHFFFAOYAW	CC(C)(C)OC(=O)Nc1ccc(cc1)NS(=O)(=O)c2ccc(cc2)NC(=O)OCCOCC=C	30846748	Don't Know	Yes	Yes	FALSE	TRUE	TRUE	TRUE	FALSE	FALSE	FALSE	TRUE	TRUE	TRUE	FALSE	TRUE	FALSE	FALSE	FALSE	FALSE		452	332	06/05/2014 10:20	2013	The Synthesis of Imidazo [1,2-a]pyrazines as Inhibitors of the VirB11 ATPase and their Incorporation into Bivalent Compounds	University College London Library available online	James Richard Sayer	JRS	University College London	UCL	Alethea Tabor	ABT	a.b.tabor@ucl.ac.uk	PhD
QVYFRSKKKSTNEX-UHFFFAOYAJ	C=CCOCCOC(=O)Nc1ccc(cc1)S(=O)(=O)Nc2ccc(cc2)N	30846749	Don't Know	Yes	Yes	FALSE	TRUE	TRUE	TRUE	FALSE	FALSE	FALSE	TRUE	TRUE	TRUE	TRUE	TRUE	FALSE	FALSE	FALSE	FALSE		452	328	06/05/2014 10:20	2013	The Synthesis of Imidazo [1,2-a]pyrazines as Inhibitors of the VirB11 ATPase and their Incorporation into Bivalent Compounds	University College London Library available online	James Richard Sayer	JRS	University College London	UCL	Alethea Tabor	ABT	a.b.tabor@ucl.ac.uk	PhD
HOPXZOOQHOJRLD-UHFFFAOYAE	c1ccc2cc(ccc2c1)c3cn4ccnc(c4n3)Nc5ccc(cc5)NS(=O)(=O)c6ccc(cc6)C(=O)O	30846750	Don't Know	Yes	Yes	FALSE	TRUE	TRUE	TRUE	FALSE	FALSE	FALSE	TRUE	TRUE	TRUE	FALSE	FALSE	FALSE	FALSE	FALSE	FALSE		452	376	06/05/2014 10:20	2013	The Synthesis of Imidazo [1,2-a]pyrazines as Inhibitors of the VirB11 ATPase and their Incorporation into Bivalent Compounds	University College London Library available online	James Richard Sayer	JRS	University College London	UCL	Alethea Tabor	ABT	a.b.tabor@ucl.ac.uk	PhD
NHJYKBNCXZDLHT-UHFFFAOYAM	CC(C)(C)OC(=O)C(CSCC=C)NC(=O)OCC1c2ccccc2-c3c1cccc3	30846751	Don't Know	Yes	Yes	FALSE	TRUE	TRUE	TRUE	FALSE	FALSE	FALSE	TRUE	TRUE	TRUE	FALSE	FALSE	FALSE	TRUE	FALSE	FALSE		452	385	06/05/2014 10:20	2013	The Synthesis of Imidazo [1,2-a]pyrazines as Inhibitors of the VirB11 ATPase and their Incorporation into Bivalent Compounds	University College London Library available online	James Richard Sayer	JRS	University College London	UCL	Alethea Tabor	ABT	a.b.tabor@ucl.ac.uk	PhD
CPYYXDVLMWRGJS-UHFFFAOYAU	CC(C)(C)OC(=O)C(CSCC=C)NC(=O)OC(C)(C)C	30846752	Don't Know	Yes	Yes	FALSE	TRUE	TRUE	TRUE	FALSE	FALSE	FALSE	TRUE	TRUE	TRUE	FALSE	FALSE	FALSE	TRUE	FALSE	FALSE		452	386	06/05/2014 10:20	2013	The Synthesis of Imidazo [1,2-a]pyrazines as Inhibitors of the VirB11 ATPase and their Incorporation into Bivalent Compounds	University College London Library available online	James Richard Sayer	JRS	University College London	UCL	Alethea Tabor	ABT	a.b.tabor@ucl.ac.uk	PhD
NYMHQJMYRSNPRE-UHFFFAOYAA	C=CCSCC(C(=O)O)NC(=O)OCC1c2ccccc2-c3c1cccc3	30846753	Don't Know	Yes	Yes	FALSE	TRUE	TRUE	TRUE	FALSE	FALSE	FALSE	TRUE	TRUE	TRUE	FALSE	TRUE	FALSE	TRUE	FALSE	FALSE		452	388	06/05/2014 10:20	2013	The Synthesis of Imidazo [1,2-a]pyrazines as Inhibitors of the VirB11 ATPase and their Incorporation into Bivalent Compounds	University College London Library available online	James Richard Sayer	JRS	University College London	UCL	Alethea Tabor	ABT	a.b.tabor@ucl.ac.uk	PhD
OATCUUPRXXHTPV-UHFFFAOYAI	c1ccc2c(c1)-c3ccccc3C2COC(=O)NC(CSC4CC(=O)N(C4=O)CCOCCOCCOCCOCCOCCO)C(=O)O	30846754	Don't Know	Yes	Yes	FALSE	TRUE	TRUE	TRUE	FALSE	FALSE	FALSE	TRUE	TRUE	TRUE	FALSE	FALSE	FALSE	TRUE	FALSE	FALSE		452	399	06/05/2014 10:20	2013	The Synthesis of Imidazo [1,2-a]pyrazines as Inhibitors of the VirB11 ATPase and their Incorporation into Bivalent Compounds	University College London Library available online	James Richard Sayer	JRS	University College London	UCL	Alethea Tabor	ABT	a.b.tabor@ucl.ac.uk	PhD
QIXBFEWXBQKAQA-UHFFFAOYAC	CC(CCOC(=O)C)NC(=O)OC(C)(C)C	30855578	Don't Know	Yes	Yes	FALSE	FALSE	TRUE	TRUE	FALSE	FALSE	FALSE	TRUE	TRUE	FALSE	FALSE	FALSE	FALSE	FALSE	FALSE	FALSE		491	14	08/05/2014 15:36	1998	New methodology for the synthesis of Homochiral unsaturated amines	University College London Library available online	Alastair Rae	AR	University College London	UCL	Alethea Tabor	ABT	a.b.tabor@ucl.ac.uk	PhD	Merck Sharp Dohme Research	EPSRC
FPDFNIVFQMFQIF-UHFFFAOYAU	CC(CCO)NC(=O)Cc1ccccc1	30855579	Don't Know	Yes	Yes	FALSE	FALSE	TRUE	FALSE	FALSE	FALSE	FALSE	TRUE	FALSE	FALSE	FALSE	FALSE	FALSE	FALSE	FALSE	FALSE		491	17	08/05/2014 15:36	1998	New methodology for the synthesis of Homochiral unsaturated amines	University College London Library available online	Alastair Rae	AR	University College London	UCL	Alethea Tabor	ABT	a.b.tabor@ucl.ac.uk	PhD	Merck Sharp Dohme Research	EPSRC
FRZFFYRJIVRORC-UHFFFAOYAR	CC1CCOC(N1C(=O)OCc2ccccc2)C3CCCCC3	30855580	Don't Know	Yes	Yes	FALSE	FALSE	TRUE	FALSE	FALSE	FALSE	FALSE	TRUE	FALSE	FALSE	FALSE	FALSE	FALSE	FALSE	FALSE	FALSE		491	23	08/05/2014 15:36	1998	New methodology for the synthesis of Homochiral unsaturated amines	University College London Library available online	Alastair Rae	AR	University College London	UCL	Alethea Tabor	ABT	a.b.tabor@ucl.ac.uk	PhD	Merck Sharp Dohme Research	EPSRC
OSBYAHRJBGSEMI-KBPBESRZBO	CCCCCC[C@H]1N([C@H](CCO1)C)C(=O)OC(C)(C)C	30855581	Don't Know	Yes	Yes	FALSE	TRUE	TRUE	TRUE	FALSE	FALSE	FALSE	TRUE	TRUE	TRUE	FALSE	FALSE	FALSE	TRUE	FALSE	FALSE		491	25b	08/05/2014 15:36	1998	New methodology for the synthesis of Homochiral unsaturated amines	University College London Library available online	Alastair Rae	AR	University College London	UCL	Alethea Tabor	ABT	a.b.tabor@ucl.ac.uk	PhD	Merck Sharp Dohme Research	EPSRC
WTJGVKRFAKNYBT-QWRGUYRKBK	CCC[C@H]1N([C@H](CCO1)C)C(=O)OC(C)(C)C	30855582	Don't Know	Yes	Yes	FALSE	TRUE	TRUE	TRUE	FALSE	FALSE	FALSE	TRUE	TRUE	TRUE	FALSE	FALSE	FALSE	TRUE	FALSE	FALSE		491	25c	08/05/2014 15:36	1998	New methodology for the synthesis of Homochiral unsaturated amines	University College London Library available online	Alastair Rae	AR	University College London	UCL	Alethea Tabor	ABT	a.b.tabor@ucl.ac.uk	PhD	Merck Sharp Dohme Research	EPSRC
QMHYICFVICYSBW-QWRGUYRKBE	C[C@H]1CCO[C@H](N1C(=O)OC(C)(C)C)C(C)C	30855583	Don't Know	Yes	Yes	FALSE	TRUE	TRUE	TRUE	FALSE	FALSE	FALSE	TRUE	TRUE	TRUE	FALSE	FALSE	FALSE	TRUE	FALSE	FALSE		491	25d	08/05/2014 15:36	1998	New methodology for the synthesis of Homochiral unsaturated amines	University College London Library available online	Alastair Rae	AR	University College London	UCL	Alethea Tabor	ABT	a.b.tabor@ucl.ac.uk	PhD	Merck Sharp Dohme Research	EPSRC
CDAXNUIPDFQOHP-PMACEKPBBV	C[C@H]1CCO[C@H](N1C(=O)OC(C)(C)C)CCCO[Si](C(C)C)(C(C)C)C(C)C	30855584	Don't Know	Yes	Yes	FALSE	TRUE	TRUE	TRUE	FALSE	FALSE	FALSE	TRUE	TRUE	TRUE	FALSE	FALSE	FALSE	TRUE	FALSE	FALSE		491	25f	08/05/2014 15:36	1998	New methodology for the synthesis of Homochiral unsaturated amines	University College London Library available online	Alastair Rae	AR	University College London	UCL	Alethea Tabor	ABT	a.b.tabor@ucl.ac.uk	PhD	Merck Sharp Dohme Research	EPSRC
BXWAIKJXBRZTAV-UHFFFAOYAA	CC(CCO)N(C(C#C[Si](C)(C)C)C1CCCCC1)C(=O)OC(C)(C)C	30855585	Don't Know	Yes	Yes	FALSE	TRUE	TRUE	TRUE	FALSE	FALSE	FALSE	TRUE	TRUE	TRUE	FALSE	FALSE	FALSE	TRUE	FALSE	FALSE		491	29a	08/05/2014 15:36	1998	New methodology for the synthesis of Homochiral unsaturated amines	University College London Library available online	Alastair Rae	AR	University College London	UCL	Alethea Tabor	ABT	a.b.tabor@ucl.ac.uk	PhD	Merck Sharp Dohme Research	EPSRC
UOLZXARJTBTXEZ-RBUKOAKNBN	CCCCCC[C@H](C#C[Si](C)(C)C)N([C@@H](C)CCO)C(=O)OC(C)(C)C	30855586	Don't Know	Yes	Yes	FALSE	TRUE	TRUE	TRUE	FALSE	FALSE	FALSE	TRUE	TRUE	TRUE	FALSE	FALSE	FALSE	TRUE	FALSE	FALSE		491	29b	08/05/2014 15:36	1998	New methodology for the synthesis of Homochiral unsaturated amines	University College London Library available online	Alastair Rae	AR	University College London	UCL	Alethea Tabor	ABT	a.b.tabor@ucl.ac.uk	PhD	Merck Sharp Dohme Research	EPSRC
SRXOLOLBUGFZQZ-JKSUJKDBBG	CCC[C@H](C#C[Si](C)(C)C)N([C@@H](C)CCO)C(=O)OC(C)(C)C	30855587	Don't Know	Yes	Yes	FALSE	TRUE	TRUE	TRUE	FALSE	FALSE	FALSE	TRUE	TRUE	TRUE	FALSE	FALSE	FALSE	TRUE	FALSE	FALSE		491	29c	08/05/2014 15:36	1998	New methodology for the synthesis of Homochiral unsaturated amines	University College London Library available online	Alastair Rae	AR	University College London	UCL	Alethea Tabor	ABT	a.b.tabor@ucl.ac.uk	PhD	Merck Sharp Dohme Research	EPSRC
DVUQVEKBYJZCEK-HOTGVXAUBE	C[C@@H](CCO)N([C@@H](C#C[Si](C)(C)C)C(C)C)C(=O)OC(C)(C)C	30855588	Don't Know	Yes	Yes	FALSE	TRUE	TRUE	TRUE	FALSE	FALSE	FALSE	TRUE	TRUE	TRUE	FALSE	FALSE	FALSE	TRUE	FALSE	FALSE		491	29d	08/05/2014 15:36	1998	New methodology for the synthesis of Homochiral unsaturated amines	University College London Library available online	Alastair Rae	AR	University College London	UCL	Alethea Tabor	ABT	a.b.tabor@ucl.ac.uk	PhD	Merck Sharp Dohme Research	EPSRC
INKCNUOYXBIYRN-LOSJGSFVBC	C[C@@H](CCO)N([C@H](CCCO[Si](C(C)C)(C(C)C)C(C)C)C#C[Si](C)(C)C)C(=O)OC(C)(C)C	30855589	Don't Know	Yes	Yes	FALSE	TRUE	TRUE	TRUE	FALSE	FALSE	FALSE	TRUE	TRUE	TRUE	FALSE	FALSE	FALSE	TRUE	FALSE	FALSE		491	29f	08/05/2014 15:36	1998	New methodology for the synthesis of Homochiral unsaturated amines	University College London Library available online	Alastair Rae	AR	University College London	UCL	Alethea Tabor	ABT	a.b.tabor@ucl.ac.uk	PhD	Merck Sharp Dohme Research	EPSRC
QRRAGJLZZPIDAL-UHFFFAOYAQ	CC(=O)NC(C#C[Si](C)(C)C)C1CCCCC1	30855590	Don't Know	Yes	Yes	FALSE	FALSE	TRUE	FALSE	FALSE	FALSE	FALSE	TRUE	TRUE	FALSE	FALSE	FALSE	FALSE	FALSE	FALSE	FALSE		491	34	08/05/2014 15:36	1998	New methodology for the synthesis of Homochiral unsaturated amines	University College London Library available online	Alastair Rae	AR	University College London	UCL	Alethea Tabor	ABT	a.b.tabor@ucl.ac.uk	PhD	Merck Sharp Dohme Research	EPSRC
YFCNTUZMHIQADX-UHFFFAOYAU	CC(=O)NC(C#C)C1CCCCC1	30855591	Don't Know	Yes	Yes	FALSE	FALSE	TRUE	FALSE	FALSE	FALSE	FALSE	TRUE	TRUE	FALSE	FALSE	FALSE	FALSE	FALSE	FALSE	FALSE		491	35	08/05/2014 15:36	1998	New methodology for the synthesis of Homochiral unsaturated amines	University College London Library available online	Alastair Rae	AR	University College London	UCL	Alethea Tabor	ABT	a.b.tabor@ucl.ac.uk	PhD	Merck Sharp Dohme Research	EPSRC
GFMFUEWBCPQOLE-OAHLLOKOBU	CCCCCC[C@H](C#C[Si](C)(C)C)NC(=O)OC(C)(C)C	30855592	Don't Know	Yes	Yes	FALSE	TRUE	TRUE	TRUE	FALSE	FALSE	FALSE	TRUE	TRUE	TRUE	FALSE	FALSE	FALSE	TRUE	FALSE	FALSE		491	36b	08/05/2014 15:36	1998	New methodology for the synthesis of Homochiral unsaturated amines	University College London Library available online	Alastair Rae	AR	University College London	UCL	Alethea Tabor	ABT	a.b.tabor@ucl.ac.uk	PhD	Merck Sharp Dohme Research	EPSRC
SPWCYLCVBRAERL-GFCCVEGCBL	CCC[C@H](C#C[Si](C)(C)C)NC(=O)OC(C)(C)C	30855593	Don't Know	Yes	Yes	FALSE	TRUE	TRUE	TRUE	FALSE	FALSE	FALSE	TRUE	TRUE	TRUE	FALSE	FALSE	FALSE	TRUE	FALSE	FALSE		491	36c	08/05/2014 15:36	1998	New methodology for the synthesis of Homochiral unsaturated amines	University College London Library available online	Alastair Rae	AR	University College London	UCL	Alethea Tabor	ABT	a.b.tabor@ucl.ac.uk	PhD	Merck Sharp Dohme Research	EPSRC
OUKVLPOHFNTRLI-LBPRGKRZBR	CC(C)[C@H](C#C[Si](C)(C)C)NC(=O)OC(C)(C)C	30855594	Don't Know	Yes	Yes	FALSE	TRUE	TRUE	TRUE	FALSE	FALSE	FALSE	TRUE	TRUE	TRUE	FALSE	FALSE	FALSE	TRUE	FALSE	FALSE		491	36d	08/05/2014 15:36	1998	New methodology for the synthesis of Homochiral unsaturated amines	University College London Library available online	Alastair Rae	AR	University College London	UCL	Alethea Tabor	ABT	a.b.tabor@ucl.ac.uk	PhD	Merck Sharp Dohme Research	EPSRC
SQEKLLKKCIEQPY-FPOVZHCZBT	CO[C@@](c1ccccc1)(C(=O)N[C@@H](C#C[Si](C)(C)C)C2CCCCC2)C(F)(F)F	30855595	Don't Know	Yes	Yes	FALSE	FALSE	TRUE	FALSE	TRUE	FALSE	FALSE	TRUE	FALSE	FALSE	FALSE	FALSE	FALSE	FALSE	FALSE	FALSE		491	37a	08/05/2014 15:36	1998	New methodology for the synthesis of Homochiral unsaturated amines	University College London Library available online	Alastair Rae	AR	University College London	UCL	Alethea Tabor	ABT	a.b.tabor@ucl.ac.uk	PhD	Merck Sharp Dohme Research	EPSRC
IQXWBVPAWITKRZ-CTNGQTDRBK	CCCCCC[C@H](C#C[Si](C)(C)C)NC(=O)[C@@](c1ccccc1)(C(F)(F)F)OC	30855596	Don't Know	Yes	Yes	FALSE	FALSE	TRUE	FALSE	TRUE	FALSE	FALSE	TRUE	FALSE	FALSE	FALSE	FALSE	FALSE	FALSE	FALSE	FALSE		491	37b	08/05/2014 15:36	1998	New methodology for the synthesis of Homochiral unsaturated amines	University College London Library available online	Alastair Rae	AR	University College London	UCL	Alethea Tabor	ABT	a.b.tabor@ucl.ac.uk	PhD	Merck Sharp Dohme Research	EPSRC
HWPZTKSXZMSNIJ-AEFFLSMTBY	CCC[C@H](C#C[Si](C)(C)C)NC(=O)[C@@](c1ccccc1)(C(F)(F)F)OC	30855597	Don't Know	Yes	Yes	FALSE	FALSE	TRUE	FALSE	TRUE	FALSE	FALSE	TRUE	FALSE	FALSE	FALSE	FALSE	FALSE	FALSE	FALSE	FALSE		491	37c	08/05/2014 15:36	1998	New methodology for the synthesis of Homochiral unsaturated amines	University College London Library available online	Alastair Rae	AR	University College London	UCL	Alethea Tabor	ABT	a.b.tabor@ucl.ac.uk	PhD	Merck Sharp Dohme Research	EPSRC
FOLDXZIQGGMWLX-WMZOPIPTBB	CC(C)[C@H](C#C[Si](C)(C)C)NC(=O)[C@@](c1ccccc1)(C(F)(F)F)OC	30855598	Don't Know	Yes	Yes	FALSE	FALSE	TRUE	FALSE	TRUE	FALSE	FALSE	TRUE	FALSE	FALSE	FALSE	FALSE	FALSE	FALSE	FALSE	FALSE		491	37d	08/05/2014 15:36	1998	New methodology for the synthesis of Homochiral unsaturated amines	University College London Library available online	Alastair Rae	AR	University College London	UCL	Alethea Tabor	ABT	a.b.tabor@ucl.ac.uk	PhD	Merck Sharp Dohme Research	EPSRC
NCTMTPUJLVUSLB-IGBKUBFEBS	CO[C@@](c1ccccc1)(C(=O)N[C@H](CCCCCOC(=O)[C@@](c2ccccc2)(C(F)(F)F)OC)C#C[Si](C)(C)C)C(F)(F)F	30855599	Don't Know	Yes	Yes	FALSE	FALSE	TRUE	FALSE	TRUE	FALSE	FALSE	TRUE	FALSE	FALSE	FALSE	FALSE	FALSE	FALSE	FALSE	FALSE		491	37e	08/05/2014 15:36	1998	New methodology for the synthesis of Homochiral unsaturated amines	University College London Library available online	Alastair Rae	AR	University College London	UCL	Alethea Tabor	ABT	a.b.tabor@ucl.ac.uk	PhD	Merck Sharp Dohme Research	EPSRC
XLLVRQDDSWLMPW-IBVKSMDEBY	CO[C@@](c1ccccc1)(C(=O)N[C@H](CCCN2C(=O)c3ccccc3C2=O)C#C[Si](C)(C)C)C(F)(F)F	30855600	Don't Know	Yes	Yes	FALSE	FALSE	TRUE	FALSE	TRUE	FALSE	FALSE	TRUE	FALSE	FALSE	FALSE	FALSE	FALSE	FALSE	FALSE	FALSE		491	37f	08/05/2014 15:36	1998	New methodology for the synthesis of Homochiral unsaturated amines	University College London Library available online	Alastair Rae	AR	University College London	UCL	Alethea Tabor	ABT	a.b.tabor@ucl.ac.uk	PhD	Merck Sharp Dohme Research	EPSRC
BKDGCAMDKZUWLX-UHFFFAOYAZ	CCCCCCC(C#C[Si](C)(C)C)O	30855601	Don't Know	Yes	Yes	FALSE	FALSE	TRUE	FALSE	FALSE	FALSE	FALSE	TRUE	FALSE	FALSE	FALSE	FALSE	FALSE	FALSE	FALSE	FALSE		491	38b	08/05/2014 15:36	1998	New methodology for the synthesis of Homochiral unsaturated amines	University College London Library available online	Alastair Rae	AR	University College London	UCL	Alethea Tabor	ABT	a.b.tabor@ucl.ac.uk	PhD	Merck Sharp Dohme Research	EPSRC
IWRMHTLRIZACBD-UHFFFAOYAF	CCCCCCC(C#C[Si](C)(C)C)N1C(=O)c2ccccc2C1=O	30855602	Don't Know	Yes	Yes	FALSE	FALSE	TRUE	FALSE	FALSE	FALSE	FALSE	TRUE	FALSE	FALSE	FALSE	FALSE	FALSE	FALSE	FALSE	FALSE		491	39b	08/05/2014 15:36	1998	New methodology for the synthesis of Homochiral unsaturated amines	University College London Library available online	Alastair Rae	AR	University College London	UCL	Alethea Tabor	ABT	a.b.tabor@ucl.ac.uk	PhD	Merck Sharp Dohme Research	EPSRC
SKUIWKQTWNYZEW-GFCCVEGCBB	CC(C)(C)OC(=O)N[C@H](CCCN)C#C[Si](C)(C)C	30855603	Don't Know	Yes	Yes	FALSE	TRUE	TRUE	TRUE	FALSE	FALSE	FALSE	TRUE	TRUE	FALSE	FALSE	FALSE	FALSE	TRUE	FALSE	FALSE		491	59	08/05/2014 15:36	1998	New methodology for the synthesis of Homochiral unsaturated amines	University College London Library available online	Alastair Rae	AR	University College London	UCL	Alethea Tabor	ABT	a.b.tabor@ucl.ac.uk	PhD	Merck Sharp Dohme Research	EPSRC
ZTWXWFOHMNAMKI-VIFPVBQEBL	CC(C)(C)OC(=O)N[C@H](CCCN)C#C	30855604	Don't Know	Yes	Yes	FALSE	TRUE	TRUE	TRUE	FALSE	FALSE	FALSE	TRUE	TRUE	TRUE	FALSE	FALSE	FALSE	TRUE	FALSE	FALSE		491	60	08/05/2014 15:36	1998	New methodology for the synthesis of Homochiral unsaturated amines	University College London Library available online	Alastair Rae	AR	University College London	UCL	Alethea Tabor	ABT	a.b.tabor@ucl.ac.uk	PhD	Merck Sharp Dohme Research	EPSRC
JYQLJRBCAHMHIR-RGMNGODLBG	C#C[C@@H](CCCN)N.Cl	30855605	Don't Know	Yes	Yes	FALSE	FALSE	TRUE	TRUE	FALSE	FALSE	FALSE	TRUE	TRUE	TRUE	FALSE	FALSE	FALSE	TRUE	FALSE	FALSE		491	57	08/05/2014 15:36	1998	New methodology for the synthesis of Homochiral unsaturated amines	University College London Library available online	Alastair Rae	AR	University College London	UCL	Alethea Tabor	ABT	a.b.tabor@ucl.ac.uk	PhD	Merck Sharp Dohme Research	EPSRC
OOJGLSISAHOXOW-LBPRGKRZBI	CC(C)(C)OC(=O)[C@H](CCO)N(C(=O)OC(C)(C)C)C(=O)OC(C)(C)C	30855826	Don't Know	Yes	Yes	FALSE	TRUE	TRUE	TRUE	FALSE	FALSE	FALSE	TRUE	TRUE	TRUE	FALSE	FALSE	FALSE	TRUE	FALSE	FALSE		489	150	08/05/2014 17:51	2006	Stabilisation of peptide secondary structure by incorporation of side-chain linked amino acids	University College London Library available online	Christopher White	CW	University College London	UCL	Alethea Tabor	ABT	a.b.tabor@ucl.ac.uk	PhD		EPSRC
KJANEINVXKNBCK-VIFPVBQEBW	COC(=O)C[C@@H](C(=O)OCC=C)NC(=O)OCC=C	30855827	Don't Know	Yes	Yes	FALSE	FALSE	TRUE	TRUE	FALSE	FALSE	FALSE	TRUE	FALSE	TRUE	FALSE	FALSE	FALSE	TRUE	FALSE	FALSE		489	178	08/05/2014 17:51	2006	Stabilisation of peptide secondary structure by incorporation of side-chain linked amino acids	University College London Library available online	Christopher White	CW	University College London	UCL	Alethea Tabor	ABT	a.b.tabor@ucl.ac.uk	PhD		EPSRC
GIBLTCXMJFVOKR-LBPRGKRZBQ	CC(C)(C)OC(=O)N([C@@H](CC(=O)OC)C(=O)OCC=C)C(=O)OCC=C	30855828	Don't Know	Don't Know	Don't Know	FALSE	TRUE	TRUE	TRUE	FALSE	FALSE	FALSE	TRUE	FALSE	TRUE	FALSE	FALSE	FALSE	TRUE	FALSE	FALSE		489	174	08/05/2014 17:51	2006	Stabilisation of peptide secondary structure by incorporation of side-chain linked amino acids	University College London Library available online	Christopher White	CW	University College London	UCL	Alethea Tabor	ABT	a.b.tabor@ucl.ac.uk	PhD		EPSRC
PRFVIXIKZGQWCS-VIFPVBQEBT	CCOC(=O)C[C@@H](C(=O)OCC)NC(=O)OCC=C	30855829	Don't Know	Yes	Yes	FALSE	TRUE	TRUE	TRUE	FALSE	FALSE	FALSE	TRUE	FALSE	TRUE	FALSE	FALSE	FALSE	TRUE	FALSE	FALSE		489	191	08/05/2014 17:51	2006	Stabilisation of peptide secondary structure by incorporation of side-chain linked amino acids	University College London Library available online	Christopher White	CW	University College London	UCL	Alethea Tabor	ABT	a.b.tabor@ucl.ac.uk	PhD		EPSRC
LTQQYUHHPHGIBR-ZETCQYMHBB	C=CCOC(=O)N[C@@H](CCO)CO	30855830	Don't Know	Yes	Yes	FALSE	TRUE	TRUE	TRUE	FALSE	FALSE	FALSE	TRUE	TRUE	TRUE	FALSE	FALSE	FALSE	TRUE	FALSE	FALSE		489	186	08/05/2014 17:51	2006	Stabilisation of peptide secondary structure by incorporation of side-chain linked amino acids	University College London Library available online	Christopher White	CW	University College London	UCL	Alethea Tabor	ABT	a.b.tabor@ucl.ac.uk	PhD		EPSRC
GXBIHVSJMXSOAO-ZDUSSCGKBW	CSCC[C@@H](C(=O)OCC=C)N1C(=O)c2ccccc2C1=O	30855831	Don't Know	Yes	Yes	FALSE	TRUE	TRUE	TRUE	FALSE	FALSE	FALSE	TRUE	FALSE	TRUE	FALSE	FALSE	FALSE	TRUE	FALSE	FALSE		489	195	08/05/2014 17:51	2006	Stabilisation of peptide secondary structure by incorporation of side-chain linked amino acids	University College London Library available online	Christopher White	CW	University College London	UCL	Alethea Tabor	ABT	a.b.tabor@ucl.ac.uk	PhD		EPSRC
NAJNVIFCBUJIKM-LGTSYYJHBZ	CC(C)(C)OC(=O)[C@H](CCOC(C[C@@H](C(=O)OCC=C)N1C(=O)c2ccccc2C1=O)SC)NC(=O)OC(C)(C)C	30855832	Don't Know	Yes	No	FALSE	TRUE	TRUE	FALSE	FALSE	FALSE	FALSE	TRUE	TRUE	FALSE	FALSE	FALSE	FALSE	FALSE	FALSE	FALSE		489	196	08/05/2014 17:51	2006	Stabilisation of peptide secondary structure by incorporation of side-chain linked amino acids	University College London Library available online	Christopher White	CW	University College London	UCL	Alethea Tabor	ABT	a.b.tabor@ucl.ac.uk	PhD		EPSRC
RTFCHICFSQDBQI-MLCCFXAWBS	CCOC(C[C@@H](C(=O)OCC=C)N1C(=O)c2ccccc2C1=O)SC	30855833	Don't Know	Yes	No	FALSE	TRUE	TRUE	TRUE	FALSE	FALSE	FALSE	TRUE	FALSE	TRUE	FALSE	FALSE	FALSE	TRUE	FALSE	FALSE		489	203	08/05/2014 17:51	2006	Stabilisation of peptide secondary structure by incorporation of side-chain linked amino acids	University College London Library available online	Christopher White	CW	University College London	UCL	Alethea Tabor	ABT	a.b.tabor@ucl.ac.uk	PhD		EPSRC
VHWMWDYKGJTWIV-UEWDXFNNBL	CCOC(C[C@@H](C(=O)OC)N1C(=O)c2ccccc2C1=O)SC	30855834	Don't Know	Yes	No	FALSE	TRUE	TRUE	TRUE	FALSE	FALSE	FALSE	TRUE	FALSE	TRUE	FALSE	FALSE	FALSE	TRUE	FALSE	FALSE		489	206	08/05/2014 17:51	2006	Stabilisation of peptide secondary structure by incorporation of side-chain linked amino acids	University College London Library available online	Christopher White	CW	University College London	UCL	Alethea Tabor	ABT	a.b.tabor@ucl.ac.uk	PhD		EPSRC
MDDBCYXXKJLENB-LBPRGKRZBJ	CCOCC[C@@H](C(=O)OC)N1C(=O)c2ccccc2C1=O	30855835	Don't Know	Yes	Yes	FALSE	TRUE	TRUE	TRUE	FALSE	FALSE	FALSE	TRUE	TRUE	TRUE	FALSE	FALSE	FALSE	TRUE	FALSE	FALSE		489	207	08/05/2014 17:51	2006	Stabilisation of peptide secondary structure by incorporation of side-chain linked amino acids	University College London Library available online	Christopher White	CW	University College London	UCL	Alethea Tabor	ABT	a.b.tabor@ucl.ac.uk	PhD		EPSRC
DRYSCXNKKSQOQF-IBGZPJMEBB	C=CCOC(=O)N[C@@H](CC(=O)O)C(=O)OCC1c2ccccc2-c3c1cccc3	30855836	Don't Know	Yes	Yes	FALSE	TRUE	TRUE	TRUE	FALSE	FALSE	FALSE	TRUE	TRUE	TRUE	FALSE	TRUE	FALSE	TRUE	FALSE	FALSE		489	225	08/05/2014 17:51	2006	Stabilisation of peptide secondary structure by incorporation of side-chain linked amino acids	University College London Library available online	Christopher White	CW	University College London	UCL	Alethea Tabor	ABT	a.b.tabor@ucl.ac.uk	PhD		EPSRC
OVHHDPNDNRVLAC-FQEVSTJZBE	C=CCOC(=O)N[C@@H](CCO)C(=O)OCC1c2ccccc2-c3c1cccc3	30855837	Don't Know	Yes	Yes	FALSE	TRUE	TRUE	TRUE	FALSE	FALSE	FALSE	TRUE	FALSE	TRUE	FALSE	FALSE	FALSE	TRUE	FALSE	FALSE		489	231	08/05/2014 17:51	2006	Stabilisation of peptide secondary structure by incorporation of side-chain linked amino acids	University College London Library available online	Christopher White	CW	University College London	UCL	Alethea Tabor	ABT	a.b.tabor@ucl.ac.uk	PhD		EPSRC
SEZHKRNJXZBRSM-FQEVSTJZBS	C=CCOC(=O)N[C@@H](CCI)C(=O)OCC1c2ccccc2-c3c1cccc3	30855838	Don't Know	Yes	Yes	FALSE	TRUE	TRUE	TRUE	FALSE	FALSE	FALSE	TRUE	FALSE	TRUE	TRUE	TRUE	FALSE	TRUE	FALSE	FALSE		489	233	08/05/2014 17:51	2006	Stabilisation of peptide secondary structure by incorporation of side-chain linked amino acids	University College London Library available online	Christopher White	CW	University College London	UCL	Alethea Tabor	ABT	a.b.tabor@ucl.ac.uk	PhD		EPSRC
YFGOFDXLLQLPIQ-FQEVSTJZBR	C=CCOC(=O)N[C@@H](CCBr)C(=O)OCC1c2ccccc2-c3c1cccc3	30855839	Don't Know	Yes	Yes	FALSE	TRUE	TRUE	TRUE	FALSE	FALSE	FALSE	FALSE	FALSE	TRUE	TRUE	TRUE	FALSE	TRUE	FALSE	FALSE		489	234	08/05/2014 17:51	2006	Stabilisation of peptide secondary structure by incorporation of side-chain linked amino acids	University College London Library available online	Christopher White	CW	University College London	UCL	Alethea Tabor	ABT	a.b.tabor@ucl.ac.uk	PhD		EPSRC
CLADJKXVZLMQHR-FQEVSTJZBK	C=CCOC(=O)N[C@@H](CC=O)C(=O)OCC1c2ccccc2-c3c1cccc3	30855840	Don't Know	Yes	Yes	FALSE	TRUE	TRUE	TRUE	FALSE	FALSE	FALSE	TRUE	FALSE	TRUE	FALSE	TRUE	FALSE	TRUE	FALSE	FALSE		489	237	08/05/2014 17:51	2006	Stabilisation of peptide secondary structure by incorporation of side-chain linked amino acids	University College London Library available online	Christopher White	CW	University College London	UCL	Alethea Tabor	ABT	a.b.tabor@ucl.ac.uk	PhD		EPSRC
MCLHGBKTTIYSJL-KRWDZBQOBT	CC(C)(C)OC(=O)[C@H](CCO[Si](C)(C)C(C)(C)C)N(C(=O)OC(C)(C)C)C(=O)OC(C)(C)C	30855841	Don't Know	Yes	Yes	FALSE	TRUE	TRUE	TRUE	FALSE	FALSE	FALSE	TRUE	FALSE	TRUE	FALSE	FALSE	FALSE	TRUE	FALSE	FALSE		489	236	08/05/2014 17:51	2006	Stabilisation of peptide secondary structure by incorporation of side-chain linked amino acids	University College London Library available online	Christopher White	CW	University College London	UCL	Alethea Tabor	ABT	a.b.tabor@ucl.ac.uk	PhD		EPSRC
BESPNXHIOKDBOC-ASYYUYISBN	CC(C)(C)OC(=O)[C@@H]1CCOC(N1C(=O)OC(C)(C)C)C[C@@H](C(=O)OCC2c3ccccc3-c4c2cccc4)NC(=O)OCC=C	30855842	Don't Know	Yes	Yes	FALSE	FALSE	TRUE	TRUE	FALSE	FALSE	FALSE	TRUE	FALSE	TRUE	FALSE	FALSE	FALSE	TRUE	FALSE	FALSE		489	240	08/05/2014 17:51	2006	Stabilisation of peptide secondary structure by incorporation of side-chain linked amino acids	University College London Library available online	Christopher White	CW	University College London	UCL	Alethea Tabor	ABT	a.b.tabor@ucl.ac.uk	PhD		EPSRC
KUGVVWGGJVLALW-YDAXCOIMBC	CC(C)(C)OC(=O)[C@H](CSCC[C@@H](C(=O)OCC1c2ccccc2-c3c1cccc3)NC(=O)OCC=C)NC(=O)OCC4c5ccccc5-c6c4cccc6	30855843	Don't Know	Yes	Yes	FALSE	TRUE	TRUE	TRUE	FALSE	FALSE	FALSE	TRUE	FALSE	TRUE	FALSE	FALSE	FALSE	TRUE	FALSE	FALSE		489	243	08/05/2014 17:51	2006	Stabilisation of peptide secondary structure by incorporation of side-chain linked amino acids	University College London Library available online	Christopher White	CW	University College London	UCL	Alethea Tabor	ABT	a.b.tabor@ucl.ac.uk	PhD		EPSRC
STTSGWIDULAVIK-KBPBESRZBK	CC(C)(C)OC(=O)[C@H](CSCC[C@@H](C(=O)O)NC(=O)OCC=C)NC(=O)OC(C)(C)C	30855844	Don't Know	Yes	Yes	FALSE	TRUE	TRUE	TRUE	FALSE	FALSE	FALSE	TRUE	FALSE	FALSE	FALSE	FALSE	FALSE	TRUE	FALSE	FALSE		489	245	08/05/2014 17:51	2006	Stabilisation of peptide secondary structure by incorporation of side-chain linked amino acids	University College London Library available online	Christopher White	CW	University College London	UCL	Alethea Tabor	ABT	a.b.tabor@ucl.ac.uk	PhD		EPSRC
LQUSPPWRBZOIFC-IRXDYDNUBY	CC(C)(C)OC(=O)[C@H](CSCC[C@@H](C(=O)OCC=C)NC(=O)OCC=C)NC(=O)OC(C)(C)C	30855845	Don't Know	Yes	Yes	FALSE	TRUE	TRUE	TRUE	FALSE	FALSE	FALSE	TRUE	FALSE	FALSE	FALSE	FALSE	FALSE	TRUE	FALSE	FALSE		489	246	08/05/2014 17:51	2006	Stabilisation of peptide secondary structure by incorporation of side-chain linked amino acids	University College London Library available online	Christopher White	CW	University College London	UCL	Alethea Tabor	ABT	a.b.tabor@ucl.ac.uk	PhD		EPSRC
PWAQOWOEVIESES-DQEYMECFBA	C=CCOC(=O)[C@H](CCSC[C@@H](C(=O)O)NC(=O)OCC1c2ccccc2-c3c1cccc3)NC(=O)OCC=C	30855846	Don't Know	Yes	Yes	FALSE	TRUE	TRUE	TRUE	FALSE	FALSE	FALSE	TRUE	TRUE	FALSE	FALSE	FALSE	FALSE	TRUE	FALSE	FALSE		489	248	08/05/2014 17:51	2006	Stabilisation of peptide secondary structure by incorporation of side-chain linked amino acids	University College London Library available online	Christopher White	CW	University College London	UCL	Alethea Tabor	ABT	a.b.tabor@ucl.ac.uk	PhD		EPSRC
CAXCRXDCRBCENL-HXUWFJFHBO	c1ccc(cc1)C(c2ccccc2)(c3ccccc3)N[C@H](CO)C(=O)O	30900085	Don't Know	Yes	Yes	FALSE	FALSE	TRUE	FALSE	FALSE	FALSE	FALSE	TRUE	TRUE	FALSE	FALSE	FALSE	FALSE	FALSE	FALSE	FALSE		453	143	12/05/2014 9:55	2012	Hybrid Lantibiotics: Combining Synthesis and Biosynthesis	University College London Library available online	Begum Mothia	BM	University College London	UCL	Alethea Tabor	ABT	a.b.tabor@ucl.ac.uk	EngD	Novacta	EPSRC
DJNHUTWGBSKIQP-IZZNHLLZBO	C[Si](C)(C)CCS(=O)(=O)N[C@H](CSC[C@@H](C(=O)O)NC(=O)OCC1c2ccccc2-c3c1cccc3)C(=O)OCC=C	30900086	Don't Know	Yes	Yes	FALSE	TRUE	TRUE	TRUE	FALSE	FALSE	FALSE	TRUE	TRUE	TRUE	FALSE	FALSE	FALSE	TRUE	FALSE	FALSE		453	154	12/05/2014 9:55	2012	Hybrid Lantibiotics: Combining Synthesis and Biosynthesis	University College London Library available online	Begum Mothia	BM	University College London	UCL	Alethea Tabor	ABT	a.b.tabor@ucl.ac.uk	EngD	Novacta	EPSRC
DVCHRGWJEAPTBZ-JTQLQIEIBM	COC(=O)[C@H](CCSC)NS(=O)(=O)CC[Si](C)(C)C	30900087	Don't Know	Yes	Yes	FALSE	TRUE	TRUE	TRUE	FALSE	FALSE	FALSE	TRUE	TRUE	TRUE	FALSE	FALSE	FALSE	TRUE	FALSE	FALSE		453	161	12/05/2014 9:55	2012	Hybrid Lantibiotics: Combining Synthesis and Biosynthesis	University College London Library available online	Begum Mothia	BM	University College London	UCL	Alethea Tabor	ABT	a.b.tabor@ucl.ac.uk	EngD	Novacta	EPSRC
IHDCQFJXVAFSHD-IOWSJCHKBL	CC(C)(C)OC(=O)[C@H](CSC[C@H](C(=O)OCC=C)NC(c1ccccc1)(c2ccccc2)c3ccccc3)NC(=O)OC(C)(C)C	30900088	Don't Know	Yes	Yes	FALSE	TRUE	TRUE	TRUE	FALSE	FALSE	FALSE	TRUE	TRUE	TRUE	FALSE	FALSE	FALSE	TRUE	FALSE	FALSE		453	163	12/05/2014 9:55	2012	Hybrid Lantibiotics: Combining Synthesis and Biosynthesis	University College London Library available online	Begum Mothia	BM	University College London	UCL	Alethea Tabor	ABT	a.b.tabor@ucl.ac.uk	EngD	Novacta	EPSRC
GGWSUNAUTYDMEE-ZWKOTPCHBZ	CC(C)(C)OC(=O)[C@H](CSC[C@H](C(=O)OCC=C)NS(=O)(=O)CC[Si](C)(C)C)NC(=O)OC(C)(C)C	30900089	Don't Know	Yes	Yes	FALSE	TRUE	TRUE	TRUE	FALSE	FALSE	FALSE	TRUE	TRUE	TRUE	FALSE	FALSE	FALSE	TRUE	FALSE	FALSE		453	164	12/05/2014 9:55	2012	Hybrid Lantibiotics: Combining Synthesis and Biosynthesis	University College London Library available online	Begum Mothia	BM	University College London	UCL	Alethea Tabor	ABT	a.b.tabor@ucl.ac.uk	EngD	Novacta	EPSRC
LUSDIGIMUWZMDG-HOTGVXAUBO	CC(C)(C)OC(=O)[C@H](CSC[C@@H](C(=O)OC(C)(C)C)NC(=O)OC(C)(C)C)NC(=O)OC(C)(C)C	30900090	Don't Know	Yes	Yes	FALSE	TRUE	TRUE	TRUE	FALSE	FALSE	FALSE	TRUE	TRUE	TRUE	FALSE	FALSE	FALSE	FALSE	FALSE	FALSE		453	166	12/05/2014 9:55	2012	Hybrid Lantibiotics: Combining Synthesis and Biosynthesis	University College London Library available online	Begum Mothia	BM	University College London	UCL	Alethea Tabor	ABT	a.b.tabor@ucl.ac.uk	EngD	Novacta	EPSRC
QVNYYCUURJCSSG-MSOLQXFVBW	CC(C)(C)OC(=O)[C@H](CSC[C@H](C(=O)OCC=C)NC(=O)OCC[Si](C)(C)C)NC(=O)OC(C)(C)C	30900091	Don't Know	Yes	Yes	FALSE	TRUE	FALSE	FALSE	FALSE	FALSE	FALSE	FALSE	FALSE	TRUE	FALSE	FALSE	FALSE	TRUE	FALSE	FALSE		453	172	12/05/2014 9:55	2012	Hybrid Lantibiotics: Combining Synthesis and Biosynthesis	University College London Library available online	Begum Mothia	BM	University College London	UCL	Alethea Tabor	ABT	a.b.tabor@ucl.ac.uk	EngD	Novacta	EPSRC
DFZJANWDYQSEMN-WDYNHAJCBT	CC(C)(C)OC(=O)[C@H](CSC[C@H](C(=O)OCC=C)NC(=O)OCC[Si](C)(C)C)NC(=O)OCC1c2ccccc2-c3c1cccc3	30900092	Don't Know	Yes	Yes	FALSE	TRUE	TRUE	TRUE	FALSE	FALSE	FALSE	TRUE	TRUE	TRUE	FALSE	FALSE	FALSE	TRUE	FALSE	FALSE		453	175	12/05/2014 9:55	2012	Hybrid Lantibiotics: Combining Synthesis and Biosynthesis	University College London Library available online	Begum Mothia	BM	University College London	UCL	Alethea Tabor	ABT	a.b.tabor@ucl.ac.uk	EngD	Novacta	EPSRC
BYKHVMQBUUTMGI-JSOSNVBQBL	CC(C)(C)OC(=O)[C@H](CSC[C@H](C(=O)OCC[Si](C)(C)C)NC(=O)OCC[Si](C)(C)C)NC(=O)OCC1c2ccccc2-c3c1cccc3	30900093	Don't Know	Yes	Yes	FALSE	FALSE	TRUE	TRUE	FALSE	FALSE	FALSE	TRUE	TRUE	TRUE	FALSE	FALSE	FALSE	FALSE	FALSE	FALSE		453	176	12/05/2014 9:55	2012	Hybrid Lantibiotics: Combining Synthesis and Biosynthesis	University College London Library available online	Begum Mothia	BM	University College London	UCL	Alethea Tabor	ABT	a.b.tabor@ucl.ac.uk	EngD	Novacta	EPSRC
CSEIIHBTMMFINU-WUFINQPMBY	C[Si](C)(C)CCOC(=O)[C@@H](CSC[C@@H](C(=O)O)NC(=O)OCC1c2ccccc2-c3c1cccc3)NC(=O)OCC[Si](C)(C)C	30900094	Don't Know	Yes	Yes	FALSE	TRUE	TRUE	TRUE	FALSE	FALSE	FALSE	TRUE	TRUE	TRUE	FALSE	TRUE	FALSE	TRUE	FALSE	FALSE		453	169	12/05/2014 9:55	2012	Hybrid Lantibiotics: Combining Synthesis and Biosynthesis	University College London Library available online	Begum Mothia	BM	University College London	UCL	Alethea Tabor	ABT	a.b.tabor@ucl.ac.uk	EngD	Novacta	EPSRC
BKKGAJOTQSKRSI-QGZVFWFLBN	CC(C)(C)OC(=O)NC(COCc1ccccc1)C(=O)OCC[Si](C)(C)C	30900095	Don't Know	Yes	Yes	FALSE	TRUE	TRUE	TRUE	FALSE	FALSE	FALSE	TRUE	TRUE	TRUE	FALSE	FALSE	FALSE	TRUE	FALSE	FALSE		453	179	12/05/2014 9:55	2012	Hybrid Lantibiotics: Combining Synthesis and Biosynthesis	University College London Library available online	Begum Mothia	BM	University College London	UCL	Alethea Tabor	ABT	a.b.tabor@ucl.ac.uk	EngD	Novacta	EPSRC
UCKIZDFTGQJXEZ-SNVBAGLBBO	CC(C)(C)OC(=O)NC(CO)C(=O)OCC[Si](C)(C)C	30900096	Don't Know	Yes	Yes	FALSE	TRUE	TRUE	TRUE	FALSE	FALSE	FALSE	TRUE	TRUE	TRUE	FALSE	FALSE	FALSE	TRUE	FALSE	FALSE		453	180	12/05/2014 9:55	2012	Hybrid Lantibiotics: Combining Synthesis and Biosynthesis	University College London Library available online	Begum Mothia	BM	University College London	UCL	Alethea Tabor	ABT	a.b.tabor@ucl.ac.uk	EngD	Novacta	EPSRC
JREVCNNPQRCJGY-SSDOTTSWBB	C[Si](C)(C)CCOC(=O)C(CO)N	30900097	Don't Know	Yes	Yes	FALSE	TRUE	TRUE	TRUE	FALSE	FALSE	FALSE	TRUE	TRUE	TRUE	FALSE	FALSE	FALSE	TRUE	FALSE	FALSE		453	181	12/05/2014 9:55	2012	Hybrid Lantibiotics: Combining Synthesis and Biosynthesis	University College London Library available online	Begum Mothia	BM	University College London	UCL	Alethea Tabor	ABT	a.b.tabor@ucl.ac.uk	EngD	Novacta	EPSRC
QYBUCFVOJGUZRS-CQSZACIVBY	C[Si](C)(C)CCOC(=O)C(COCc1ccccc1)N	30900098	Don't Know	Yes	Yes	FALSE	TRUE	TRUE	TRUE	FALSE	FALSE	FALSE	TRUE	TRUE	TRUE	FALSE	FALSE	FALSE	TRUE	FALSE	FALSE		453	185	12/05/2014 9:55	2012	Hybrid Lantibiotics: Combining Synthesis and Biosynthesis	University College London Library available online	Begum Mothia	BM	University College London	UCL	Alethea Tabor	ABT	a.b.tabor@ucl.ac.uk	EngD	Novacta	EPSRC
FLRPIANUFTUYSH-RUZDIDTEBB	C[Si](C)(C)CCOC(=O)C(CO)NC(c1ccccc1)(c2ccccc2)c3ccccc3	30900099	Don't Know	Yes	Yes	FALSE	TRUE	TRUE	TRUE	FALSE	FALSE	FALSE	TRUE	TRUE	TRUE	FALSE	FALSE	FALSE	TRUE	FALSE	FALSE		453	182	12/05/2014 9:55	2012	Hybrid Lantibiotics: Combining Synthesis and Biosynthesis	University College London Library available online	Begum Mothia	BM	University College London	UCL	Alethea Tabor	ABT	a.b.tabor@ucl.ac.uk	EngD	Novacta	EPSRC
BXDDIWHULDQGHN-RUZDIDTEBC	C[Si](C)(C)CCOC(=O)C(CI)NC(c1ccccc1)(c2ccccc2)c3ccccc3	30900100	Don't Know	Yes	Yes	FALSE	TRUE	TRUE	TRUE	FALSE	FALSE	FALSE	TRUE	TRUE	TRUE	FALSE	FALSE	FALSE	TRUE	FALSE	FALSE		453	183	12/05/2014 9:55	2012	Hybrid Lantibiotics: Combining Synthesis and Biosynthesis	University College London Library available online	Begum Mothia	BM	University College London	UCL	Alethea Tabor	ABT	a.b.tabor@ucl.ac.uk	EngD	Novacta	EPSRC
AUSNLBOCIZNVPJ-JCGOJSMZBV	CC(C)(C)OC(=O)[C@H](CSC[C@H](C(=O)OCC[Si](C)(C)C)NC(c1ccccc1)(c2ccccc2)c3ccccc3)NC(=O)OCC4c5ccccc5-c6c4cccc6	30900101	Don't Know	Yes	Yes	FALSE	FALSE	TRUE	FALSE	FALSE	FALSE	FALSE	TRUE	TRUE	TRUE	FALSE	FALSE	FALSE	FALSE	FALSE	FALSE		453	184	12/05/2014 9:55	2012	Hybrid Lantibiotics: Combining Synthesis and Biosynthesis	University College London Library available online	Begum Mothia	BM	University College London	UCL	Alethea Tabor	ABT	a.b.tabor@ucl.ac.uk	EngD	Novacta	EPSRC
VITQIBIZYQMCFL-PKTZIBPZBW	C[Si](C)(C)CCOC(=O)[C@@H](CSC[C@@H](C(=O)O)NC(=O)OCC1c2ccccc2-c3c1cccc3)N	30900102	Don't Know	Yes	Yes	FALSE	TRUE	TRUE	TRUE	FALSE	FALSE	FALSE	TRUE	TRUE	TRUE	TRUE	FALSE	FALSE	TRUE	FALSE	FALSE		453	189	12/05/2014 9:55	2012	Hybrid Lantibiotics: Combining Synthesis and Biosynthesis	University College London Library available online	Begum Mothia	BM	University College London	UCL	Alethea Tabor	ABT	a.b.tabor@ucl.ac.uk	EngD	Novacta	EPSRC
IJLCXPZBTIQAAH-PKTZIBPZBG	C[Si](C)(C)CCOC(=O)N[C@H](CSC[C@@H](C(=O)O)NC(=O)OCC1c2ccccc2-c3c1cccc3)C(=O)O	30900103	Don't Know	Yes	Yes	FALSE	FALSE	TRUE	TRUE	FALSE	FALSE	FALSE	TRUE	TRUE	TRUE	FALSE	FALSE	FALSE	FALSE	FALSE	FALSE		453	190	12/05/2014 9:55	2012	Hybrid Lantibiotics: Combining Synthesis and Biosynthesis	University College London Library available online	Begum Mothia	BM	University College London	UCL	Alethea Tabor	ABT	a.b.tabor@ucl.ac.uk	EngD	Novacta	EPSRC
IRQYKZZFOSDZHP-UHFFFAOYAP	c1ccc2c(c1)-c3ccccc3C2COC(=O)NC(CSSCC(C(=O)O)NC(=O)OCC4c5ccccc5-c6c4cccc6)C(=O)O	30900104	Don't Know	Yes	Yes	FALSE	TRUE	TRUE	TRUE	FALSE	FALSE	FALSE	TRUE	TRUE	TRUE	FALSE	FALSE	FALSE	TRUE	FALSE	FALSE		453	191	12/05/2014 9:55	2012	Hybrid Lantibiotics: Combining Synthesis and Biosynthesis	University College London Library available online	Begum Mothia	BM	University College London	UCL	Alethea Tabor	ABT	a.b.tabor@ucl.ac.uk	EngD	Novacta	EPSRC
AHAPBVKPWSFGTK-UHFFFAOYAY	c1ccc2c(c1)-c3ccccc3C2COC(=O)NC(CSSCC(C(=O)OCC(Cl)(Cl)Cl)NC(=O)OCC4c5ccccc5-c6c4cccc6)C(=O)OCC(Cl)(Cl)Cl	30900105	Don't Know	Yes	Yes	FALSE	TRUE	TRUE	TRUE	FALSE	FALSE	FALSE	TRUE	TRUE	TRUE	FALSE	FALSE	FALSE	TRUE	FALSE	FALSE		453	192	12/05/2014 9:55	2012	Hybrid Lantibiotics: Combining Synthesis and Biosynthesis	University College London Library available online	Begum Mothia	BM	University College London	UCL	Alethea Tabor	ABT	a.b.tabor@ucl.ac.uk	EngD	Novacta	EPSRC
POHFSKVDABUSSV-UHFFFAOYAY	c1ccc2c(c1)-c3ccccc3C2COC(=O)NC(CS)C(=O)OCC(Cl)(Cl)Cl	30900106	Don't Know	Yes	Yes	FALSE	TRUE	TRUE	TRUE	FALSE	FALSE	FALSE	TRUE	TRUE	TRUE	FALSE	FALSE	FALSE	TRUE	FALSE	FALSE		453	193	12/05/2014 9:55	2012	Hybrid Lantibiotics: Combining Synthesis and Biosynthesis	University College London Library available online	Begum Mothia	BM	University College London	UCL	Alethea Tabor	ABT	a.b.tabor@ucl.ac.uk	EngD	Novacta	EPSRC
JSHFBFITHJPPRB-ACEXITHZBW	C[Si](C)(C)CCOC(=O)[C@@H](CSC[C@@H](C(=O)OCC(Cl)(Cl)Cl)NC(=O)OCC1c2ccccc2-c3c1cccc3)NC(c4ccccc4)(c5ccccc5)c6ccccc6	30900107	Don't Know	Yes	Yes	FALSE	TRUE	TRUE	TRUE	FALSE	FALSE	FALSE	TRUE	TRUE	TRUE	FALSE	TRUE	FALSE	TRUE	FALSE	FALSE		453	194	12/05/2014 9:55	2012	Hybrid Lantibiotics: Combining Synthesis and Biosynthesis	University College London Library available online	Begum Mothia	BM	University College London	UCL	Alethea Tabor	ABT	a.b.tabor@ucl.ac.uk	EngD	Novacta	EPSRC
ZRJHYOFEGNWUMJ-WVILEFPPBS	C[Si](C)(C)CCOC(=O)[C@@H](CSC[C@@H](C(=O)O)NC(=O)OCC1c2ccccc2-c3c1cccc3)NC(c4ccccc4)(c5ccccc5)c6ccccc6	30900108	Don't Know	Yes	Yes	FALSE	TRUE	TRUE	TRUE	FALSE	FALSE	FALSE	TRUE	TRUE	TRUE	FALSE	FALSE	FALSE	TRUE	FALSE	FALSE		453	197	12/05/2014 9:55	2012	Hybrid Lantibiotics: Combining Synthesis and Biosynthesis	University College London Library available online	Begum Mothia	BM	University College London	UCL	Alethea Tabor	ABT	a.b.tabor@ucl.ac.uk	EngD	Novacta	EPSRC
CDGATDVPDNWIEW-WDYNHAJCBJ	C[Si](C)(C)CCOC(=O)[C@@H](CSC[C@@H](C(=O)OCC(Cl)(Cl)Cl)NC(=O)OCC1c2ccccc2-c3c1cccc3)NC(=O)OCC[Si](C)(C)C	30900109	Don't Know	Yes	Yes	FALSE	TRUE	TRUE	TRUE	FALSE	FALSE	FALSE	TRUE	TRUE	TRUE	FALSE	FALSE	FALSE	TRUE	FALSE	FALSE		453	195	12/05/2014 9:55	2012	Hybrid Lantibiotics: Combining Synthesis and Biosynthesis	University College London Library available online	Begum Mothia	BM	University College London	UCL	Alethea Tabor	ABT	a.b.tabor@ucl.ac.uk	EngD	Novacta	EPSRC
GGONXZGBIDHUJB-RUZWMATQBR	C[C@@H](C(=O)N[C@@H]1CSC[C@H](NC(=O)[C@@H](NC(=O)[C@@H](NC1=O)CCSC)Cc2c[nH]cn2)C(=O)N[C@@H](CO)C(=O)O)NC(=O)OCC3c4ccccc4-c5c3cccc5	30900110	Don't Know	Yes	Yes	FALSE	FALSE	TRUE	TRUE	FALSE	FALSE	FALSE	TRUE	TRUE	TRUE	FALSE	FALSE	FALSE	FALSE	FALSE	FALSE		453	210	12/05/2014 9:55	2012	Hybrid Lantibiotics: Combining Synthesis and Biosynthesis	University College London Library available online	Begum Mothia	BM	University College London	UCL	Alethea Tabor	ABT	a.b.tabor@ucl.ac.uk	EngD	Novacta	EPSRC
RSNIDPCDZIIDCI-ZCPZPZTPBC	C[C@H]1C(=O)N[C@H](C(=O)N[C@H](CSC[C@@H](C(=O)N1)NC(=O)[C@H](CCCCN)NC(=O)OCC2c3ccccc3-c4c2cccc4)C(=O)N[C@@H](Cc5ccc[nH]5)C(=O)O)CCSC	30900111	Don't Know	Yes	Yes	FALSE	FALSE	TRUE	TRUE	FALSE	FALSE	FALSE	TRUE	TRUE	TRUE	FALSE	FALSE	FALSE	FALSE	FALSE	FALSE		453	220	12/05/2014 9:55	2012	Hybrid Lantibiotics: Combining Synthesis and Biosynthesis	University College London Library available online	Begum Mothia	BM	University College London	UCL	Alethea Tabor	ABT	a.b.tabor@ucl.ac.uk	EngD	Novacta	EPSRC
LSLRZNTVNHKSLI-JNNCJHAMBD	C[C@H]1C(=O)N[C@@H]2CSC[C@H](NC(=O)[C@@H](NC(=O)[C@@H](CSC[C@@H](C(=O)N1)NC(=O)[C@H](CCCCN)NC(=O)OCC3c4ccccc4-c5c3cccc5)NC2=O)Cc6c[nH]cn6)C(=O)N[C@@H](CO)C(=O)O	30900112	Don't Know	Yes	Yes	FALSE	FALSE	FALSE	FALSE	FALSE	FALSE	FALSE	FALSE	TRUE	TRUE	FALSE	FALSE	FALSE	FALSE	FALSE	FALSE		453	141	12/05/2014 9:55	2012	Hybrid Lantibiotics: Combining Synthesis and Biosynthesis	University College London Library available online	Begum Mothia	BM	University College London	UCL	Alethea Tabor	ABT	a.b.tabor@ucl.ac.uk	EngD	Novacta	EPSRC
FBINGIAMNDRGHL-UHFFFAOYAN	CC(C)(C)[Si](C)(C)OC(=O)CCCCCCCI	30900113	Don't Know	Yes	Yes	FALSE	FALSE	TRUE	TRUE	FALSE	FALSE	FALSE	TRUE	TRUE	TRUE	FALSE	FALSE	FALSE	FALSE	FALSE	FALSE		534	39	12/05/2014 9:56	2001	Synthesis of stable a-Helical peptides	Universit College London library available online	Linda Mary Alexander McNamara	LAM	University College London	UCL	Alethea Tabor	ABT	a.b.tabor@ucl.ac.uk	PhD		EPSRC
MHUUVTSKOBOXKM-WBVHZDCIBM	CCOC1=N[C@H](C(=N[C@@H]1CCCCCCCC(=O)O)OCC)C(C)C	30900114	Don't Know	Yes	Yes	FALSE	TRUE	TRUE	TRUE	FALSE	FALSE	FALSE	TRUE	TRUE	TRUE	TRUE	FALSE	FALSE	TRUE	FALSE	FALSE		534	38	12/05/2014 9:56	2001	Synthesis of stable a-Helical peptides	Universit College London library available online	Linda Mary Alexander McNamara	LAM	University College London	UCL	Alethea Tabor	ABT	a.b.tabor@ucl.ac.uk	PhD		EPSRC
MZQJSVFUTYUMMR-SJBKTWHCBU	CCOC1=N[C@H](C(=N[C@@H]1CCCCCCCC(=O)N2[C@H](COC2=O)C(C)C)OCC)C(C)C	30900115	Don't Know	Yes	Yes	FALSE	TRUE	TRUE	TRUE	FALSE	FALSE	FALSE	TRUE	TRUE	TRUE	FALSE	FALSE	FALSE	TRUE	FALSE	FALSE		534	43	12/05/2014 9:56	2001	Synthesis of stable a-Helical peptides	Universit College London library available online	Linda Mary Alexander McNamara	LAM	University College London	UCL	Alethea Tabor	ABT	a.b.tabor@ucl.ac.uk	PhD		EPSRC
IOOBWXMRBKBQGZ-QWHCGFSZBF	CCOC(=O)[C@@H](CCCCCC[C@@H](C(=O)O)N=[N+]=[N-])NC(=O)OCC=C	30900116	Don't Know	Yes	Yes	FALSE	TRUE	TRUE	TRUE	FALSE	FALSE	FALSE	TRUE	TRUE	TRUE	FALSE	FALSE	FALSE	TRUE	FALSE	FALSE		534	46	12/05/2014 9:56	2001	Synthesis of stable a-Helical peptides	Universit College London library available online	Linda Mary Alexander McNamara	LAM	University College London	UCL	Alethea Tabor	ABT	a.b.tabor@ucl.ac.uk	PhD		EPSRC
AKSASYZJDKAKDO-UONOGXRCBX	C=CCOC(=O)[C@@H](CCCCCC[C@@H](C(=O)O)N=[N+]=[N-])NC(=O)OCC=C	30900117	Don't Know	Yes	Yes	FALSE	TRUE	TRUE	TRUE	FALSE	FALSE	FALSE	TRUE	TRUE	FALSE	FALSE	FALSE	FALSE	TRUE	FALSE	FALSE		534	52	12/05/2014 9:56	2001	Synthesis of stable a-Helical peptides	Universit College London library available online	Linda Mary Alexander McNamara	LAM	University College London	UCL	Alethea Tabor	ABT	a.b.tabor@ucl.ac.uk	PhD		EPSRC
BLSHGKRKKFODSN-BQJUDKOJBJ	CCOC1=N[C@H](C(=N[C@@H]1CCCCCC[C@@H](C(=O)N2[C@H](COC2=O)C(C)C)N)OCC)C(C)C	30900118	Don't Know	Yes	Yes	FALSE	TRUE	TRUE	TRUE	FALSE	FALSE	FALSE	TRUE	TRUE	TRUE	FALSE	FALSE	FALSE	TRUE	FALSE	FALSE		534	53	12/05/2014 9:56	2001	Synthesis of stable a-Helical peptides	Universit College London library available online	Linda Mary Alexander McNamara	LAM	University College London	UCL	Alethea Tabor	ABT	a.b.tabor@ucl.ac.uk	PhD		EPSRC
ZYZWPGRGGWBSHD-AXXKPAGNBF	CCOC1=N[C@H](C(=N[C@@H]1CCCCCC[C@@H](C(=O)N2[C@H](COC2=O)C(C)C)NC(=O)OCC3c4ccccc4-c5c3cccc5)OCC)C(C)C	30900119	Don't Know	Yes	Yes	FALSE	TRUE	TRUE	TRUE	FALSE	FALSE	FALSE	TRUE	TRUE	TRUE	FALSE	FALSE	FALSE	TRUE	FALSE	FALSE		534	54	12/05/2014 9:56	2001	Synthesis of stable a-Helical peptides	Universit College London library available online	Linda Mary Alexander McNamara	LAM	University College London	UCL	Alethea Tabor	ABT	a.b.tabor@ucl.ac.uk	PhD		EPSRC
CJBSOQYMCOKBJB-PMPSAXMXBF	CCOC1=N[C@H](C(=N[C@@H]1CCCCCC[C@@H](C(=O)O)N=[N+]=[N-])OCC)C(C)C	30900120	Don't Know	Yes	Yes	FALSE	TRUE	TRUE	TRUE	FALSE	FALSE	FALSE	TRUE	TRUE	FALSE	FALSE	FALSE	FALSE	TRUE	FALSE	FALSE		534	47	12/05/2014 9:56	2001	Synthesis of stable a-Helical peptides	Universit College London library available online	Linda Mary Alexander McNamara	LAM	University College London	UCL	Alethea Tabor	ABT	a.b.tabor@ucl.ac.uk	PhD		EPSRC
QRAOEAUJEUJRDQ-YADHBBJMBA	c1ccc2c(c1)-c3ccccc3C2COC(=O)N[C@@H](CCCCCC[C@H](C(=O)O)N)C(=O)O	30900121	Don't Know	Yes	Yes	FALSE	FALSE	FALSE	FALSE	FALSE	FALSE	FALSE	FALSE	TRUE	FALSE	FALSE	FALSE	FALSE	FALSE	FALSE	FALSE		534	58	12/05/2014 9:56	2001	Synthesis of stable a-Helical peptides	Universit College London library available online	Linda Mary Alexander McNamara	LAM	University College London	UCL	Alethea Tabor	ABT	a.b.tabor@ucl.ac.uk	PhD		EPSRC
RGUVMPZQNWSQPP-XZWHSSHBBI	COC(=O)CNC(=O)[C@H](CCCCCC[C@H](C(=O)OCC=C)NC(=O)OCC=C)NC(=O)OCC1c2ccccc2-c3c1cccc3	30900122	Don't Know	Yes	Yes	FALSE	FALSE	FALSE	FALSE	FALSE	FALSE	FALSE	FALSE	TRUE	FALSE	FALSE	FALSE	FALSE	FALSE	FALSE	FALSE		534	60	12/05/2014 9:56	2001	Synthesis of stable a-Helical peptides	Universit College London library available online	Linda Mary Alexander McNamara	LAM	University College London	UCL	Alethea Tabor	ABT	a.b.tabor@ucl.ac.uk	PhD		EPSRC
SCHHYWYZFVHQHJ-NSHDSACABT	CC(C)(C)OC(=O)[C@H](CSC(C)(C)C)NC(=O)OC(C)(C)C	30900123	Don't Know	Yes	Yes	FALSE	FALSE	TRUE	FALSE	FALSE	FALSE	FALSE	TRUE	TRUE	FALSE	FALSE	FALSE	FALSE	FALSE	FALSE	FALSE		501	2	12/05/2014 9:56	2000	A new orthogonal protecting group strategy for lanthionine-containing peptides	University college London library available online	Marianne Francoise Andree Groussier	MFAG	University College London	UCL	Alethea Tabor	ABT	a.b.tabor@ucl.ac.uk	PhD		EPSRC
WNAPEWKNCHLAGA-QMMMGPOBBR	CC(C)(C)OC(=O)[C@H](CSSC(C)(C)C)N	30900124	Don't Know	Yes	Yes	FALSE	FALSE	TRUE	TRUE	FALSE	FALSE	FALSE	TRUE	TRUE	TRUE	FALSE	TRUE	FALSE	FALSE	FALSE	FALSE		501	11	12/05/2014 9:56	2000	A new orthogonal protecting group strategy for lanthionine-containing peptides	University college London library available online	Marianne Francoise Andree Groussier	MFAG	University College London	UCL	Alethea Tabor	ABT	a.b.tabor@ucl.ac.uk	PhD		EPSRC
MRUQJCJHFOTDOU-QFIPXVFZBP	CC(C)(C)OC(=O)[C@H](CSSC(C)(C)C)NC(=O)OCC1c2ccccc2-c3c1cccc3	30900125	Don't Know	Yes	Yes	FALSE	FALSE	TRUE	TRUE	FALSE	FALSE	FALSE	TRUE	TRUE	TRUE	FALSE	FALSE	FALSE	FALSE	FALSE	FALSE		501	12	12/05/2014 9:56	2000	A new orthogonal protecting group strategy for lanthionine-containing peptides	University college London library available online	Marianne Francoise Andree Groussier	MFAG	University College London	UCL	Alethea Tabor	ABT	a.b.tabor@ucl.ac.uk	PhD		EPSRC
TXTMNFUTKXZICS-UHFFFAOYAH	CC(C)(C)OC(=O)C(CS)NC(=O)OCC1c2ccccc2-c3c1cccc3	30900126	Don't Know	Yes	Yes	FALSE	TRUE	TRUE	TRUE	FALSE	FALSE	FALSE	TRUE	TRUE	TRUE	TRUE	TRUE	FALSE	TRUE	FALSE	FALSE		501	13	12/05/2014 9:56	2000	A new orthogonal protecting group strategy for lanthionine-containing peptides	University college London library available online	Marianne Francoise Andree Groussier	MFAG	University College London	UCL	Alethea Tabor	ABT	a.b.tabor@ucl.ac.uk	PhD		EPSRC
GSZZXNUMOLTFSU-UHFFFAOYAA	COc1cc(cc(c1)OC)COC(=O)Cl	30900127	Don't Know	Yes	Yes	FALSE	FALSE	TRUE	FALSE	FALSE	FALSE	FALSE	TRUE	FALSE	FALSE	FALSE	FALSE	FALSE	FALSE	FALSE	FALSE		501	4	12/05/2014 9:56	2000	A new orthogonal protecting group strategy for lanthionine-containing peptides	University college London library available online	Marianne Francoise Andree Groussier	MFAG	University College London	UCL	Alethea Tabor	ABT	a.b.tabor@ucl.ac.uk	PhD		EPSRC
CTJHHCBTPGBNBV-NSHDSACABC	COc1cc(cc(c1)OC)COC(=O)N[C@@H](CO)C(=O)O	30900128	Don't Know	Yes	Yes	FALSE	FALSE	TRUE	FALSE	FALSE	FALSE	FALSE	TRUE	TRUE	FALSE	FALSE	FALSE	FALSE	FALSE	FALSE	FALSE		501	5	12/05/2014 9:56	2000	A new orthogonal protecting group strategy for lanthionine-containing peptides	University college London library available online	Marianne Francoise Andree Groussier	MFAG	University College London	UCL	Alethea Tabor	ABT	a.b.tabor@ucl.ac.uk	PhD		EPSRC
CGERZGLKVAGJAM-BDQAORGHBB	CC[NH2+]CC.c1ccc(cc1)C(c2ccccc2)(c3ccccc3)N[C@@H](CO)C(=O)[O-]	30900129	Don't Know	Yes	Yes	FALSE	TRUE	TRUE	TRUE	FALSE	FALSE	FALSE	TRUE	TRUE	FALSE	FALSE	FALSE	FALSE	TRUE	FALSE	FALSE		501	16 salt	12/05/2014 9:56	2000	A new orthogonal protecting group strategy for lanthionine-containing peptides	University college London library available online	Marianne Francoise Andree Groussier	MFAG	University College London	UCL	Alethea Tabor	ABT	a.b.tabor@ucl.ac.uk	PhD		EPSRC
OWTRSIDYDMZBLJ-NDEPHWFRBA	COc1ccc(cc1)C(=O)COC(=O)[C@H](CO)NC(c2ccccc2)(c3ccccc3)c4ccccc4	30900130	Don't Know	Yes	Yes	FALSE	TRUE	TRUE	TRUE	FALSE	FALSE	FALSE	TRUE	TRUE	TRUE	FALSE	TRUE	FALSE	TRUE	FALSE	FALSE		501	17	12/05/2014 9:56	2000	A new orthogonal protecting group strategy for lanthionine-containing peptides	University college London library available online	Marianne Francoise Andree Groussier	MFAG	University College London	UCL	Alethea Tabor	ABT	a.b.tabor@ucl.ac.uk	PhD		EPSRC
DUAXHLUXIBBRTB-LJAQVGFWBE	COc1ccc(cc1)C(=O)COC(=O)[C@H](COS(=O)(=O)C)NC(c2ccccc2)(c3ccccc3)c4ccccc4	30900131	Don't Know	Yes	Yes	FALSE	FALSE	TRUE	FALSE	FALSE	FALSE	FALSE	TRUE	TRUE	FALSE	FALSE	FALSE	FALSE	FALSE	FALSE	FALSE		501	18	12/05/2014 9:56	2000	A new orthogonal protecting group strategy for lanthionine-containing peptides	University college London library available online	Marianne Francoise Andree Groussier	MFAG	University College London	UCL	Alethea Tabor	ABT	a.b.tabor@ucl.ac.uk	PhD		EPSRC
LSCSZMPDJYGFQU-NDEPHWFRBI	COc1ccc(cc1)C(=O)COC(=O)[C@H](CI)NC(c2ccccc2)(c3ccccc3)c4ccccc4	30900132	Don't Know	Yes	Yes	FALSE	FALSE	TRUE	FALSE	FALSE	FALSE	FALSE	TRUE	TRUE	FALSE	FALSE	FALSE	FALSE	FALSE	FALSE	FALSE		501	19	12/05/2014 9:56	2000	A new orthogonal protecting group strategy for lanthionine-containing peptides	University college London library available online	Marianne Francoise Andree Groussier	MFAG	University College London	UCL	Alethea Tabor	ABT	a.b.tabor@ucl.ac.uk	PhD		EPSRC
RPBUBHITEZPSDS-AXFIPLKABB	CC(C)(C)OC(=O)C(CSC[C@@H](C(=O)OCc1cc(c(cc1[N+](=O)[O-])OC)OC)NC(c2ccccc2)(c3ccccc3)c4ccccc4)NC(=O)OCC5c6ccccc6-c7c5cccc7	30900133	Don't Know	Yes	Yes	FALSE	TRUE	TRUE	TRUE	FALSE	FALSE	FALSE	TRUE	TRUE	TRUE	FALSE	TRUE	FALSE	TRUE	FALSE	FALSE		501	24	12/05/2014 9:56	2000	A new orthogonal protecting group strategy for lanthionine-containing peptides	University college London library available online	Marianne Francoise Andree Groussier	MFAG	University College London	UCL	Alethea Tabor	ABT	a.b.tabor@ucl.ac.uk	PhD		EPSRC
GRIJXWVUELIITM-BSXJZHEVBK	COc1cc(c(cc1OC)[N+](=O)[O-])COC(=O)[C@@H]2CN2C(c3ccccc3)(c4ccccc4)c5ccccc5	30900134	Don't Know	Yes	No	FALSE	FALSE	TRUE	FALSE	FALSE	FALSE	FALSE	TRUE	FALSE	FALSE	FALSE	FALSE	FALSE	FALSE	FALSE	FALSE		501	22	12/05/2014 9:56	2000	A new orthogonal protecting group strategy for lanthionine-containing peptides	University college London library available online	Marianne Francoise Andree Groussier	MFAG	University College London	UCL	Alethea Tabor	ABT	a.b.tabor@ucl.ac.uk	PhD		EPSRC
TTYITWQBMQYKJQ-QBHOUYDABS	CC(C)(C)OC(=O)C(CSC[C@@H](C(=O)OCc1cc(c(cc1[N+](=O)[O-])OC)OC)N)NC(=O)OCC2c3ccccc3-c4c2cccc4	30900135	Don't Know	Yes	No	TRUE	FALSE	TRUE	FALSE	FALSE	FALSE	FALSE	TRUE	FALSE	FALSE	FALSE	FALSE	FALSE	FALSE	FALSE	FALSE		501	25	12/05/2014 9:56	2000	A new orthogonal protecting group strategy for lanthionine-containing peptides	University college London library available online	Marianne Francoise Andree Groussier	MFAG	University College London	UCL	Alethea Tabor	ABT	a.b.tabor@ucl.ac.uk	PhD		EPSRC
PZXRITXSDMICPD-QBHOUYDABQ	CC(C)(C)OC(=O)C(CSC[C@@H](C(=O)O)NC(=O)OCc1cc(c(cc1[N+](=O)[O-])OC)OC)NC(=O)OCC2c3ccccc3-c4c2cccc4	30900136	Don't Know	Yes	No	FALSE	FALSE	TRUE	FALSE	FALSE	FALSE	FALSE	TRUE	FALSE	FALSE	FALSE	FALSE	FALSE	FALSE	FALSE	FALSE		501	26	12/05/2014 9:56	2000	A new orthogonal protecting group strategy for lanthionine-containing peptides	University college London library available online	Marianne Francoise Andree Groussier	MFAG	University College London	UCL	Alethea Tabor	ABT	a.b.tabor@ucl.ac.uk	PhD		EPSRC
BHNNYLFVGSJQQL-JEFWXSHNBM	CC(C)(C)OC(=O)C(CSC[C@@H](C(=O)OCc1cc(c(cc1[N+](=O)[O-])OC)OC)NC(=O)OCc2cc(c(cc2[N+](=O)[O-])OC)OC)NC(=O)OCC3c4ccccc4-c5c3cccc5	30900137	Don't Know	Yes	No	FALSE	TRUE	TRUE	TRUE	FALSE	FALSE	FALSE	TRUE	TRUE	TRUE	TRUE	TRUE	FALSE	TRUE	FALSE	FALSE		501	27	12/05/2014 9:56	2000	A new orthogonal protecting group strategy for lanthionine-containing peptides	University college London library available online	Marianne Francoise Andree Groussier	MFAG	University College London	UCL	Alethea Tabor	ABT	a.b.tabor@ucl.ac.uk	PhD		EPSRC
OUGYFPRJDQNBQX-ZSXSBBPPBA	COc1cc(c(cc1OC)[N+](=O)[O-])COC(=O)[C@H](CSCC(C(=O)O)NC(=O)OCC2c3ccccc3-c4c2cccc4)NC(=O)OCc5cc(c(cc5[N+](=O)[O-])OC)OC	30900138	Don't Know	Yes	Yes	FALSE	TRUE	TRUE	TRUE	FALSE	FALSE	FALSE	TRUE	TRUE	TRUE	TRUE	TRUE	FALSE	TRUE	FALSE	FALSE		501	28	12/05/2014 9:56	2000	A new orthogonal protecting group strategy for lanthionine-containing peptides	University college London library available online	Marianne Francoise Andree Groussier	MFAG	University College London	UCL	Alethea Tabor	ABT	a.b.tabor@ucl.ac.uk	PhD		EPSRC
GPAUUJAHEVBLQL-ZEQRLZLVBP	COc1cc(c(cc1OC)[N+](=O)[O-])COC(=O)[C@@H]2CSC[C@@H](C(=O)N2)NC(=O)OCC3c4ccccc4-c5c3cccc5	30900139	Don't Know	Yes	Yes	FALSE	FALSE	FALSE	FALSE	FALSE	FALSE	FALSE	FALSE	TRUE	FALSE	FALSE	FALSE	FALSE	FALSE	FALSE	FALSE		501	29	12/05/2014 9:56	2000	A new orthogonal protecting group strategy for lanthionine-containing peptides	University college London library available online	Marianne Francoise Andree Groussier	MFAG	University College London	UCL	Alethea Tabor	ABT	a.b.tabor@ucl.ac.uk	PhD		EPSRC
CNHDHSYJSUQYLK-ZAQUEYBZBT	CC(C)(C)OC(=O)[C@H](CSC[C@@H](C(=O)OC)NC(c1ccccc1)(c2ccccc2)c3ccccc3)NC(=O)OCC4c5ccccc5-c6c4cccc6	30900140	Don't Know	Yes	Yes	FALSE	FALSE	TRUE	FALSE	FALSE	FALSE	FALSE	TRUE	TRUE	FALSE	FALSE	FALSE	FALSE	FALSE	FALSE	FALSE		501	24	12/05/2014 9:56	2000	A new orthogonal protecting group strategy for lanthionine-containing peptides	University college London library available online	Marianne Francoise Andree Groussier	MFAG	University College London	UCL	Alethea Tabor	ABT	a.b.tabor@ucl.ac.uk	PhD		EPSRC
LOWBCJXCDFMDRT-ROUUACIJBL	c1ccc2c(c1)-c3ccccc3C2COC(=O)N[C@@H](CSC[C@@H](C(=O)O)N)C(=O)O	30900141	Don't Know	Yes	Yes	FALSE	FALSE	FALSE	FALSE	FALSE	FALSE	FALSE	FALSE	TRUE	FALSE	FALSE	FALSE	FALSE	FALSE	FALSE	FALSE		501	28	12/05/2014 9:56	2000	A new orthogonal protecting group strategy for lanthionine-containing peptides	University college London library available online	Marianne Francoise Andree Groussier	MFAG	University College London	UCL	Alethea Tabor	ABT	a.b.tabor@ucl.ac.uk	PhD		EPSRC
UMJSCPRVCHMLSP-UHFFFAOYAQ	COc1cccnc1	22179	Don't Know	Yes	Yes	FALSE	FALSE	TRUE	FALSE	FALSE	FALSE	FALSE	TRUE	TRUE	TRUE	FALSE	FALSE	FALSE	FALSE	FALSE	FALSE		940	112	31/07/2014 16:02	2006	The synthesis of evoninic acids	Imperial College Central Library	Lena Shukla	LS	Imperial College London	IMP	Alan Spivey	ACS	a.c.spivey@imperial.ac.uk	PhD	Novartis (NIBr)	EPSRC
VGJLGPCXUGIXRQ-UHFFFAOYAO	Cc1cnccc1N	67378	Don't Know	Yes	Yes	FALSE	FALSE	TRUE	FALSE	FALSE	FALSE	FALSE	TRUE	TRUE	TRUE	FALSE	TRUE	FALSE	FALSE	FALSE	FALSE		940	186	31/07/2014 16:02	2006	The synthesis of evoninic acids	Imperial College Central Library	Lena Shukla	LS	Imperial College London	IMP	Alan Spivey	ACS	a.c.spivey@imperial.ac.uk	PhD	Novartis (NIBr)	EPSRC
RGXIXVNKYUAKHS-UHFFFAOYAB	COC1=CCC=CC1	68640	Don't Know	Yes	Yes	FALSE	FALSE	FALSE	FALSE	FALSE	FALSE	FALSE	FALSE	TRUE	TRUE	FALSE	FALSE	FALSE	FALSE	FALSE	FALSE		936	92	28/07/2014 10:30	2008	A strategy for Isotope Contaiment by Phase-tagging During Radiosynthesis and Towards the Total Synthesis of (+)-Lycorine	mperial College Central Library	Laetitia Janine Martin	LJM	Imperial College London	IMP	Alan Spivey	ACS	a.c.spivey@imperial.ac.uk	PhD	Sanofi-Aventis	EPSRC
VNLZLLDMKRKVEX-UHFFFAOYAR	C1CC(=O)CC=C1	70127	Don't Know	Yes	Yes	FALSE	FALSE	TRUE	FALSE	FALSE	FALSE	FALSE	TRUE	TRUE	FALSE	FALSE	FALSE	FALSE	FALSE	FALSE	FALSE		936	93	28/07/2014 10:30	2008	A strategy for Isotope Contaiment by Phase-tagging During Radiosynthesis and Towards the Total Synthesis of (+)-Lycorine	mperial College Central Library	Laetitia Janine Martin	LJM	Imperial College London	IMP	Alan Spivey	ACS	a.c.spivey@imperial.ac.uk	PhD	Sanofi-Aventis	EPSRC
FPHXYKLKNOEKTQ-UHFFFAOYAA	CC(=O)CC(c1ccccc1)c2ccccc2	71740	Don't Know	Yes	Yes	FALSE	FALSE	TRUE	FALSE	FALSE	FALSE	FALSE	TRUE	TRUE	FALSE	FALSE	FALSE	FALSE	FALSE	FALSE	FALSE		940	107	31/07/2014 16:02	2006	The synthesis of evoninic acids	Imperial College Central Library	Lena Shukla	LS	Imperial College London	IMP	Alan Spivey	ACS	a.c.spivey@imperial.ac.uk	PhD	Novartis (NIBr)	EPSRC
SYOVWIRLZABVDO-UHFFFAOYAM	CC(CC(=O)C)c1ccccc1	78141	Don't Know	Yes	Yes	FALSE	FALSE	TRUE	FALSE	FALSE	FALSE	FALSE	TRUE	TRUE	TRUE	FALSE	FALSE	FALSE	FALSE	FALSE	FALSE		940	161	31/07/2014 16:02	2006	The synthesis of evoninic acids	Imperial College Central Library	Lena Shukla	LS	Imperial College London	IMP	Alan Spivey	ACS	a.c.spivey@imperial.ac.uk	PhD	Novartis (NIBr)	EPSRC
MYKGGGPMKINROD-UHFFFAOYAZ	c1ccc(cc1)C(c2ccncc2)O	88768	Don't Know	Yes	Yes	FALSE	FALSE	TRUE	FALSE	FALSE	FALSE	FALSE	TRUE	TRUE	FALSE	FALSE	FALSE	FALSE	FALSE	FALSE	FALSE		940	165	31/07/2014 16:02	2006	The synthesis of evoninic acids	Imperial College Central Library	Lena Shukla	LS	Imperial College London	IMP	Alan Spivey	ACS	a.c.spivey@imperial.ac.uk	PhD	Novartis (NIBr)	EPSRC
DSWKGCIHFICHAC-UHFFFAOYAR	CC(CC(=O)OC)c1ccccc1	121591	Don't Know	Yes	Yes	FALSE	FALSE	TRUE	FALSE	FALSE	FALSE	FALSE	TRUE	FALSE	FALSE	FALSE	FALSE	FALSE	FALSE	FALSE	FALSE		940	102	31/07/2014 16:02	2006	The synthesis of evoninic acids	Imperial College Central Library	Lena Shukla	LS	Imperial College London	IMP	Alan Spivey	ACS	a.c.spivey@imperial.ac.uk	PhD	Novartis (NIBr)	EPSRC
AZGNTLLAVWZVIQ-UHFFFAOYAH	Cc1ccc(cc1)C2(CCN(CC2)Cc3ccccc3)O	171902	Don't Know	Yes	Yes	FALSE	TRUE	TRUE	TRUE	FALSE	FALSE	FALSE	TRUE	TRUE	TRUE	FALSE	FALSE	FALSE	FALSE	FALSE	FALSE		936	42	28/07/2014 10:30	2008	A strategy for Isotope Contaiment by Phase-tagging During Radiosynthesis and Towards the Total Synthesis of (+)-Lycorine	mperial College Central Library	Laetitia Janine Martin	LJM	Imperial College London	IMP	Alan Spivey	ACS	a.c.spivey@imperial.ac.uk	PhD	Sanofi-Aventis	EPSRC
MMWNKXIFVYQOTK-UHFFFAOYAM	c1cc(c(nc1)Br)C(=O)O	203366	Don't Know	Yes	Yes	FALSE	TRUE	TRUE	FALSE	FALSE	FALSE	FALSE	TRUE	TRUE	TRUE	FALSE	FALSE	FALSE	FALSE	FALSE	FALSE		940	140	31/07/2014 16:02	2006	The synthesis of evoninic acids	Imperial College Central Library	Lena Shukla	LS	Imperial College London	IMP	Alan Spivey	ACS	a.c.spivey@imperial.ac.uk	PhD	Novartis (NIBr)	EPSRC
UYESUYBXKHPUDU-UHFFFAOYAI	c1ccc(cc1)C(c2ccccn2)O	279227	Don't Know	Yes	Yes	FALSE	FALSE	TRUE	FALSE	FALSE	FALSE	FALSE	TRUE	TRUE	TRUE	FALSE	FALSE	FALSE	FALSE	FALSE	FALSE		940	164	31/07/2014 16:02	2006	The synthesis of evoninic acids	Imperial College Central Library	Lena Shukla	LS	Imperial College London	IMP	Alan Spivey	ACS	a.c.spivey@imperial.ac.uk	PhD	Novartis (NIBr)	EPSRC
GSJKJPRTYNBOKU-UHFFFAOYAC	c1cc(ccc1CCCl)O	280302	Don't Know	Yes	Yes	FALSE	FALSE	TRUE	FALSE	FALSE	FALSE	FALSE	TRUE	TRUE	FALSE	FALSE	FALSE	FALSE	FALSE	FALSE	FALSE		936	6	28/07/2014 10:30	2008	A strategy for Isotope Contaiment by Phase-tagging During Radiosynthesis and Towards the Total Synthesis of (+)-Lycorine	mperial College Central Library	Laetitia Janine Martin	LJM	Imperial College London	IMP	Alan Spivey	ACS	a.c.spivey@imperial.ac.uk	PhD	Sanofi-Aventis	EPSRC
MKHGVMIXRPGHOO-UHFFFAOYAX	c1ccc(cc1)C2N(O2)S(=O)(=O)c3ccccc3	283625	Don't Know	Yes	Yes	FALSE	FALSE	TRUE	FALSE	FALSE	FALSE	FALSE	TRUE	TRUE	TRUE	FALSE	FALSE	FALSE	FALSE	FALSE	FALSE		940	172	31/07/2014 16:02	2006	The synthesis of evoninic acids	Imperial College Central Library	Lena Shukla	LS	Imperial College London	IMP	Alan Spivey	ACS	a.c.spivey@imperial.ac.uk	PhD	Novartis (NIBr)	EPSRC
PTBOOHAPESUXGV-UHFFFAOYAW	Cc1cccnc1I	300527	Don't Know	Yes	Yes	FALSE	TRUE	TRUE	TRUE	FALSE	FALSE	FALSE	TRUE	TRUE	TRUE	FALSE	FALSE	FALSE	FALSE	FALSE	FALSE		940	168	31/07/2014 16:02	2006	The synthesis of evoninic acids	Imperial College Central Library	Lena Shukla	LS	Imperial College London	IMP	Alan Spivey	ACS	a.c.spivey@imperial.ac.uk	PhD	Novartis (NIBr)	EPSRC
GYUAOSJIGMDMNJ-UHFFFAOYAD	Cc1cnccc1Br	378921	Don't Know	Yes	Yes	FALSE	FALSE	TRUE	FALSE	FALSE	FALSE	FALSE	TRUE	TRUE	TRUE	FALSE	FALSE	FALSE	FALSE	FALSE	FALSE		940	187	31/07/2014 16:02	2006	The synthesis of evoninic acids	Imperial College Central Library	Lena Shukla	LS	Imperial College London	IMP	Alan Spivey	ACS	a.c.spivey@imperial.ac.uk	PhD	Novartis (NIBr)	EPSRC
UXPCZDYRRUONAJ-UHFFFAOYAV	c1ccc(cc1)OS(=O)(=O)C(C(C(C(F)(F)F)(F)F)(F)F)(F)F	380095	Don't Know	Yes	Yes	FALSE	FALSE	TRUE	FALSE	FALSE	FALSE	FALSE	TRUE	TRUE	TRUE	FALSE	FALSE	FALSE	FALSE	FALSE	FALSE		936	46	28/07/2014 10:30	2008	A strategy for Isotope Contaiment by Phase-tagging During Radiosynthesis and Towards the Total Synthesis of (+)-Lycorine	mperial College Central Library	Laetitia Janine Martin	LJM	Imperial College London	IMP	Alan Spivey	ACS	a.c.spivey@imperial.ac.uk	PhD	Sanofi-Aventis	EPSRC
RTLUPHDWSUGAOS-UHFFFAOYAL	c1cnccc1I	529817	Don't Know	Yes	Yes	FALSE	FALSE	TRUE	FALSE	FALSE	FALSE	FALSE	TRUE	TRUE	TRUE	FALSE	TRUE	FALSE	FALSE	FALSE	FALSE		940	99	31/07/2014 16:02	2006	The synthesis of evoninic acids	Imperial College Central Library	Lena Shukla	LS	Imperial College London	IMP	Alan Spivey	ACS	a.c.spivey@imperial.ac.uk	PhD	Novartis (NIBr)	EPSRC
CDZWVGRGLGHQIQ-UHFFFAOYAX	CCN(CC)C(=O)Oc1cccnc1	1245169	Don't Know	Yes	Yes	FALSE	FALSE	TRUE	FALSE	FALSE	FALSE	FALSE	TRUE	TRUE	TRUE	FALSE	FALSE	FALSE	FALSE	FALSE	FALSE		940	109	31/07/2014 16:02	2006	The synthesis of evoninic acids	Imperial College Central Library	Lena Shukla	LS	Imperial College London	IMP	Alan Spivey	ACS	a.c.spivey@imperial.ac.uk	PhD	Novartis (NIBr)	EPSRC
NLTIETZTDSJANS-UHFFFAOYAS	B1(OC(C(O1)(C)C)(C)C)c2ccncc2	2016392	Don't Know	Yes	Yes	FALSE	FALSE	TRUE	FALSE	FALSE	FALSE	FALSE	TRUE	FALSE	FALSE	FALSE	TRUE	FALSE	FALSE	FALSE	FALSE		940	100	31/07/2014 16:02	2006	The synthesis of evoninic acids	Imperial College Central Library	Lena Shukla	LS	Imperial College London	IMP	Alan Spivey	ACS	a.c.spivey@imperial.ac.uk	PhD	Novartis (NIBr)	EPSRC
UNEPXPMBVGDXGH-ZLIMJENVAJ	CCCC[Sn](CCCC)(CCCC)c1ccncc1	2018960	Don't Know	Yes	Yes	FALSE	FALSE	TRUE	FALSE	FALSE	FALSE	FALSE	TRUE	TRUE	TRUE	FALSE	FALSE	FALSE	FALSE	FALSE	FALSE		940	105	31/07/2014 16:02	2006	The synthesis of evoninic acids	Imperial College Central Library	Lena Shukla	LS	Imperial College London	IMP	Alan Spivey	ACS	a.c.spivey@imperial.ac.uk	PhD	Novartis (NIBr)	EPSRC
GNFWMEFWZWXLIN-UHFFFAOYAC	c1cc(c(nc1)Br)C=O	3902257	Don't Know	Yes	Yes	FALSE	TRUE	TRUE	FALSE	FALSE	FALSE	FALSE	TRUE	TRUE	TRUE	FALSE	FALSE	FALSE	FALSE	FALSE	FALSE		940	141	31/07/2014 16:02	2006	The synthesis of evoninic acids	Imperial College Central Library	Lena Shukla	LS	Imperial College London	IMP	Alan Spivey	ACS	a.c.spivey@imperial.ac.uk	PhD	Novartis (NIBr)	EPSRC
MPNRJEPBAYEQBY-SDNWHVSQBV	c1ccc(cc1)/C=N/S(=O)(=O)c2ccccc2	4518646	Don't Know	Yes	Yes	FALSE	FALSE	TRUE	FALSE	FALSE	FALSE	FALSE	TRUE	TRUE	TRUE	FALSE	FALSE	FALSE	FALSE	FALSE	FALSE		940	171	31/07/2014 16:02	2006	The synthesis of evoninic acids	Imperial College Central Library	Lena Shukla	LS	Imperial College London	IMP	Alan Spivey	ACS	a.c.spivey@imperial.ac.uk	PhD	Novartis (NIBr)	EPSRC
BISBVDXLJFMKJO-UHFFFAOYAC	C1COC(O1)C2=C(N=CC=C2)Br	8212377	Don't Know	Yes	Yes	FALSE	TRUE	TRUE	TRUE	FALSE	FALSE	FALSE	TRUE	TRUE	TRUE	FALSE	FALSE	FALSE	FALSE	FALSE	FALSE		940	146	31/07/2014 16:02	2006	The synthesis of evoninic acids	Imperial College Central Library	Lena Shukla	LS	Imperial College London	IMP	Alan Spivey	ACS	a.c.spivey@imperial.ac.uk	PhD	Novartis (NIBr)	EPSRC
YDSWYZSMUIRRRC-JGVFFNPUBT	O=C1\C=C/C[C@@H]2OC(O[C@H]12)(C)C	9042008	Don't Know	Yes	Yes	FALSE	FALSE	TRUE	FALSE	FALSE	FALSE	FALSE	TRUE	TRUE	TRUE	FALSE	FALSE	FALSE	FALSE	FALSE	FALSE		936	63	28/07/2014 10:30	2008	A strategy for Isotope Contaiment by Phase-tagging During Radiosynthesis and Towards the Total Synthesis of (+)-Lycorine	mperial College Central Library	Laetitia Janine Martin	LJM	Imperial College London	IMP	Alan Spivey	ACS	a.c.spivey@imperial.ac.uk	PhD	Sanofi-Aventis	EPSRC
VDHNKGVVXBUCFR-PIXPUYGDAD	C[Sn](C)(C)C1=CN=CC=C1	9043726	Don't Know	Yes	Yes	FALSE	FALSE	TRUE	FALSE	FALSE	FALSE	FALSE	TRUE	TRUE	TRUE	FALSE	FALSE	FALSE	FALSE	FALSE	FALSE		940	116	31/07/2014 16:02	2006	The synthesis of evoninic acids	Imperial College Central Library	Lena Shukla	LS	Imperial College London	IMP	Alan Spivey	ACS	a.c.spivey@imperial.ac.uk	PhD	Novartis (NIBr)	EPSRC
XLRDXQUMUWLWAY-OCAPTIKFBX	CC1(C)O[C@H]2/C=C\C=C/[C@H]2O1	9161630	Don't Know	Yes	Yes	FALSE	FALSE	TRUE	FALSE	FALSE	FALSE	FALSE	TRUE	FALSE	FALSE	FALSE	FALSE	FALSE	FALSE	FALSE	FALSE		936	80	28/07/2014 10:30	2008	A strategy for Isotope Contaiment by Phase-tagging During Radiosynthesis and Towards the Total Synthesis of (+)-Lycorine	mperial College Central Library	Laetitia Janine Martin	LJM	Imperial College London	IMP	Alan Spivey	ACS	a.c.spivey@imperial.ac.uk	PhD	Sanofi-Aventis	EPSRC
AMFCFGFZMSQOIU-RXMQYKEDBL	C1CC(=O)C=CC1O	9172179	Don't Know	Yes	Yes	FALSE	FALSE	TRUE	FALSE	FALSE	FALSE	FALSE	TRUE	TRUE	FALSE	FALSE	FALSE	FALSE	FALSE	FALSE	FALSE		936	94	28/07/2014 10:30	2008	A strategy for Isotope Contaiment by Phase-tagging During Radiosynthesis and Towards the Total Synthesis of (+)-Lycorine	mperial College Central Library	Laetitia Janine Martin	LJM	Imperial College London	IMP	Alan Spivey	ACS	a.c.spivey@imperial.ac.uk	PhD	Sanofi-Aventis	EPSRC
YBAZWYDRNMPFPN-LLVKDONJBJ	CC(C)(C)[Si](C)(C)OC1CCC(=O)C=C1	9271459	Don't Know	Yes	Yes	FALSE	TRUE	TRUE	TRUE	FALSE	FALSE	FALSE	TRUE	TRUE	TRUE	FALSE	FALSE	FALSE	FALSE	FALSE	FALSE		936	89	28/07/2014 10:30	2008	A strategy for Isotope Contaiment by Phase-tagging During Radiosynthesis and Towards the Total Synthesis of (+)-Lycorine	mperial College Central Library	Laetitia Janine Martin	LJM	Imperial College London	IMP	Alan Spivey	ACS	a.c.spivey@imperial.ac.uk	PhD	Sanofi-Aventis	EPSRC
UFUZYPWYOKMSOM-BDQBLKOMAK	O1c2cc(ccc2OC1)[Sn](CCCC)(CCCC)CCCC	9287509	Don't Know	Yes	Yes	FALSE	FALSE	TRUE	FALSE	FALSE	FALSE	FALSE	TRUE	TRUE	FALSE	FALSE	FALSE	FALSE	FALSE	FALSE	FALSE		936	83	28/07/2014 10:30	2008	A strategy for Isotope Contaiment by Phase-tagging During Radiosynthesis and Towards the Total Synthesis of (+)-Lycorine	mperial College Central Library	Laetitia Janine Martin	LJM	Imperial College London	IMP	Alan Spivey	ACS	a.c.spivey@imperial.ac.uk	PhD	Sanofi-Aventis	EPSRC
YCBWXJZXFUKDPU-IJEHAVQQAC	C[Sn](C)(C)C1=CC=NC=C1	9303578	Don't Know	Yes	Yes	FALSE	FALSE	TRUE	FALSE	FALSE	FALSE	FALSE	TRUE	TRUE	TRUE	FALSE	FALSE	TRUE	FALSE	FALSE	FALSE		940	106	31/07/2014 16:02	2006	The synthesis of evoninic acids	Imperial College Central Library	Lena Shukla	LS	Imperial College London	IMP	Alan Spivey	ACS	a.c.spivey@imperial.ac.uk	PhD	Novartis (NIBr)	EPSRC
DCBUNTNZHBFROC-UHFFFAOYAJ	Cl[Ge](Cl)(Cl)CCc1ccc(O)cc1	9476000	Don't Know	Yes	Yes	FALSE	FALSE	TRUE	FALSE	FALSE	FALSE	FALSE	TRUE	TRUE	FALSE	FALSE	FALSE	FALSE	FALSE	FALSE	FALSE		936	9	28/07/2014 10:30	2008	A strategy for Isotope Contaiment by Phase-tagging During Radiosynthesis and Towards the Total Synthesis of (+)-Lycorine	mperial College Central Library	Laetitia Janine Martin	LJM	Imperial College London	IMP	Alan Spivey	ACS	a.c.spivey@imperial.ac.uk	PhD	Sanofi-Aventis	EPSRC
QQNODYJHGYMVOX-UHFFFAOYAB	O=C(OCc1ccccc1)N2C/C=C(/OS(=O)(=O)C(F)(F)F)CC2	9478020	Don't Know	Yes	Yes	FALSE	FALSE	TRUE	TRUE	FALSE	FALSE	FALSE	TRUE	TRUE	TRUE	FALSE	FALSE	FALSE	FALSE	FALSE	FALSE		936	26	28/07/2014 10:30	2008	A strategy for Isotope Contaiment by Phase-tagging During Radiosynthesis and Towards the Total Synthesis of (+)-Lycorine	mperial College Central Library	Laetitia Janine Martin	LJM	Imperial College London	IMP	Alan Spivey	ACS	a.c.spivey@imperial.ac.uk	PhD	Sanofi-Aventis	EPSRC
QENIIDATPJWTEU-UHFFFAOYAF	Cl[Ge](C)(C)CCc1ccc(OCCOCC)cc1	9591163	Don't Know	Yes	Yes	FALSE	FALSE	TRUE	TRUE	FALSE	FALSE	FALSE	TRUE	TRUE	FALSE	FALSE	FALSE	FALSE	FALSE	FALSE	FALSE		936	13	28/07/2014 10:30	2008	A strategy for Isotope Contaiment by Phase-tagging During Radiosynthesis and Towards the Total Synthesis of (+)-Lycorine	mperial College Central Library	Laetitia Janine Martin	LJM	Imperial College London	IMP	Alan Spivey	ACS	a.c.spivey@imperial.ac.uk	PhD	Sanofi-Aventis	EPSRC
RCFIBBKVVNWBRB-UHFFFAOYAX	Cl[Ge](Cl)(c1ccc(OC)cc1)CCc2ccc(O)cc2	9626415	Don't Know	Yes	Yes	FALSE	FALSE	TRUE	FALSE	FALSE	FALSE	FALSE	TRUE	TRUE	FALSE	FALSE	FALSE	FALSE	FALSE	FALSE	FALSE		936	10	28/07/2014 10:30	2008	A strategy for Isotope Contaiment by Phase-tagging During Radiosynthesis and Towards the Total Synthesis of (+)-Lycorine	mperial College Central Library	Laetitia Janine Martin	LJM	Imperial College London	IMP	Alan Spivey	ACS	a.c.spivey@imperial.ac.uk	PhD	Sanofi-Aventis	EPSRC
VDECWNPIZYWOOC-UHFFFAOYAK	O=C(OCc1ccccc1)N3C/C=C(/c2ccccc2)CC3	9819754	Don't Know	Yes	Yes	FALSE	TRUE	TRUE	TRUE	FALSE	FALSE	FALSE	TRUE	TRUE	TRUE	FALSE	FALSE	FALSE	FALSE	FALSE	FALSE		936	2	28/07/2014 10:30	2008	A strategy for Isotope Contaiment by Phase-tagging During Radiosynthesis and Towards the Total Synthesis of (+)-Lycorine	mperial College Central Library	Laetitia Janine Martin	LJM	Imperial College London	IMP	Alan Spivey	ACS	a.c.spivey@imperial.ac.uk	PhD	Sanofi-Aventis	EPSRC
ZFVUKFAFDACVAN-UHFFFAOYAB	CC(CC#N)c1ccncc1	10514529	Don't Know	Yes	Yes	FALSE	TRUE	TRUE	TRUE	FALSE	FALSE	FALSE	TRUE	TRUE	TRUE	FALSE	FALSE	FALSE	FALSE	FALSE	FALSE		940	181	31/07/2014 16:02	2006	The synthesis of evoninic acids	Imperial College Central Library	Lena Shukla	LS	Imperial College London	IMP	Alan Spivey	ACS	a.c.spivey@imperial.ac.uk	PhD	Novartis (NIBr)	EPSRC
JZIHXLNGPVLLDT-UHFFFAOYAV	CC(=O)NC1(CCN(CC1)Cc2ccccc2)c3ccccc3	10813910	Don't Know	Yes	Yes	FALSE	TRUE	TRUE	TRUE	FALSE	FALSE	FALSE	TRUE	TRUE	TRUE	FALSE	TRUE	FALSE	FALSE	FALSE	FALSE		936	1	28/07/2014 10:30	2008	A strategy for Isotope Contaiment by Phase-tagging During Radiosynthesis and Towards the Total Synthesis of (+)-Lycorine	mperial College Central Library	Laetitia Janine Martin	LJM	Imperial College London	IMP	Alan Spivey	ACS	a.c.spivey@imperial.ac.uk	PhD	Sanofi-Aventis	EPSRC
DNRFJJMFYWJGIY-UHFFFAOYAB	C[Si](C)(C)CCOCOc1cccnc1	11210145	Don't Know	Yes	Yes	FALSE	FALSE	TRUE	FALSE	FALSE	FALSE	FALSE	TRUE	TRUE	TRUE	FALSE	FALSE	FALSE	FALSE	FALSE	FALSE		940	113	31/07/2014 16:02	2006	The synthesis of evoninic acids	Imperial College Central Library	Lena Shukla	LS	Imperial College London	IMP	Alan Spivey	ACS	a.c.spivey@imperial.ac.uk	PhD	Novartis (NIBr)	EPSRC
QIQZUABMLGJKJP-UHFFFAOYAV	c1cc(c(nc1)Br)CO	11597804	Don't Know	Yes	Yes	FALSE	TRUE	TRUE	TRUE	FALSE	FALSE	FALSE	TRUE	TRUE	TRUE	FALSE	FALSE	FALSE	FALSE	FALSE	FALSE		940	144	31/07/2014 16:02	2006	The synthesis of evoninic acids	Imperial College Central Library	Lena Shukla	LS	Imperial College London	IMP	Alan Spivey	ACS	a.c.spivey@imperial.ac.uk	PhD	Novartis (NIBr)	EPSRC
QFBFAIOZZKORIP-UHFFFAOYAG	Cc1ccc(cc1)C2=CCN(CC2)Cc3ccccc3	13668077	Don't Know	Yes	Yes	FALSE	TRUE	TRUE	TRUE	FALSE	FALSE	FALSE	TRUE	TRUE	TRUE	FALSE	FALSE	FALSE	FALSE	FALSE	FALSE		936	41	28/07/2014 10:30	2008	A strategy for Isotope Contaiment by Phase-tagging During Radiosynthesis and Towards the Total Synthesis of (+)-Lycorine	mperial College Central Library	Laetitia Janine Martin	LJM	Imperial College London	IMP	Alan Spivey	ACS	a.c.spivey@imperial.ac.uk	PhD	Sanofi-Aventis	EPSRC
VUFHXGCSXOQFOQ-UHFFFAOYAL	COCc1cccnc1Br	13989353	Don't Know	Yes	Yes	FALSE	TRUE	TRUE	TRUE	FALSE	FALSE	FALSE	TRUE	TRUE	TRUE	FALSE	FALSE	FALSE	FALSE	FALSE	FALSE		940	145	31/07/2014 16:02	2006	The synthesis of evoninic acids	Imperial College Central Library	Lena Shukla	LS	Imperial College London	IMP	Alan Spivey	ACS	a.c.spivey@imperial.ac.uk	PhD	Novartis (NIBr)	EPSRC
OHJYOGWEASJFKD-UHFFFAOYAW	Cc1cccnc1C(C)CC(=O)OC	17221176	Don't Know	Yes	Yes	FALSE	TRUE	TRUE	TRUE	FALSE	FALSE	FALSE	TRUE	TRUE	TRUE	FALSE	FALSE	FALSE	FALSE	FALSE	FALSE		940	138	31/07/2014 16:02	2006	The synthesis of evoninic acids	Imperial College Central Library	Lena Shukla	LS	Imperial College London	IMP	Alan Spivey	ACS	a.c.spivey@imperial.ac.uk	PhD	Novartis (NIBr)	EPSRC
YDWNTAHITPGUTL-UWVGGRQHBH	Cc1cccnc1[C@@H](C)[C@H](C)C(=O)OC	17221177	Don't Know	Yes	No	TRUE	TRUE	TRUE	TRUE	FALSE	FALSE	FALSE	TRUE	TRUE	TRUE	FALSE	FALSE	FALSE	FALSE	FALSE	FALSE		940	139s	31/07/2014 16:02	2006	The synthesis of evoninic acids	Imperial College Central Library	Lena Shukla	LS	Imperial College London	IMP	Alan Spivey	ACS	a.c.spivey@imperial.ac.uk	PhD	Novartis (NIBr)	EPSRC
SMPVQILFLFLSGX-IUCAKERBBU	Cc1cccnc1[C@@H](C)[C@H](C)C(=O)O	17221178	Don't Know	Yes	No	TRUE	TRUE	TRUE	TRUE	FALSE	FALSE	FALSE	TRUE	TRUE	TRUE	FALSE	FALSE	FALSE	FALSE	FALSE	FALSE		940	154s	31/07/2014 16:02	2006	The synthesis of evoninic acids	Imperial College Central Library	Lena Shukla	LS	Imperial College London	IMP	Alan Spivey	ACS	a.c.spivey@imperial.ac.uk	PhD	Novartis (NIBr)	EPSRC
QYZWAYLFJCUAQN-FVSYHTMBAL	CCN(CC)C(=O)Oc1cnccc1[Sn](C)(C)C	19326252	Don't Know	Yes	Yes	FALSE	TRUE	TRUE	TRUE	FALSE	FALSE	FALSE	TRUE	TRUE	TRUE	FALSE	FALSE	FALSE	FALSE	FALSE	FALSE		940	110	31/07/2014 16:02	2006	The synthesis of evoninic acids	Imperial College Central Library	Lena Shukla	LS	Imperial College London	IMP	Alan Spivey	ACS	a.c.spivey@imperial.ac.uk	PhD	Novartis (NIBr)	EPSRC
KLQMTJGUXOWVIA-VDTYLAMSBP	C1CC(=O)C[C@H]2[C@H]1OC(=O)C2	21199737	Don't Know	Yes	Yes	FALSE	TRUE	TRUE	TRUE	FALSE	FALSE	FALSE	TRUE	TRUE	TRUE	FALSE	FALSE	FALSE	FALSE	TRUE	FALSE		936	103t	28/07/2014 10:30	2008	A strategy for Isotope Contaiment by Phase-tagging During Radiosynthesis and Towards the Total Synthesis of (+)-Lycorine	mperial College Central Library	Laetitia Janine Martin	LJM	Imperial College London	IMP	Alan Spivey	ACS	a.c.spivey@imperial.ac.uk	PhD	Sanofi-Aventis	EPSRC
GMZNLDGOGRXYML-UHFFFAOYAM	CCOCCOc1ccc(cc1)CC[Ge](C)(C)c2ccc(cc2)OC	26587545	Don't Know	Yes	Yes	FALSE	FALSE	TRUE	TRUE	FALSE	FALSE	FALSE	TRUE	TRUE	FALSE	FALSE	FALSE	FALSE	FALSE	FALSE	FALSE		936	12	28/07/2014 10:30	2008	A strategy for Isotope Contaiment by Phase-tagging During Radiosynthesis and Towards the Total Synthesis of (+)-Lycorine	mperial College Central Library	Laetitia Janine Martin	LJM	Imperial College London	IMP	Alan Spivey	ACS	a.c.spivey@imperial.ac.uk	PhD	Sanofi-Aventis	EPSRC
GMELCTOGUALLJZ-DUFWMGIRAE	COc1cnccc1[Sn](C)(C)C	26587564	Don't Know	Yes	Yes	FALSE	FALSE	TRUE	FALSE	FALSE	FALSE	FALSE	TRUE	TRUE	TRUE	FALSE	FALSE	FALSE	FALSE	FALSE	FALSE		940	114	31/07/2014 16:02	2006	The synthesis of evoninic acids	Imperial College Central Library	Lena Shukla	LS	Imperial College London	IMP	Alan Spivey	ACS	a.c.spivey@imperial.ac.uk	PhD	Novartis (NIBr)	EPSRC
NYCHJWCKVXWRJV-UHFFFAOYAT	Cc1cccnc1C(C)CC(=O)O	26587565	Don't Know	Yes	Yes	FALSE	TRUE	TRUE	TRUE	FALSE	FALSE	FALSE	TRUE	TRUE	TRUE	FALSE	FALSE	FALSE	FALSE	FALSE	FALSE		940	151	31/07/2014 16:02	2006	The synthesis of evoninic acids	Imperial College Central Library	Lena Shukla	LS	Imperial College London	IMP	Alan Spivey	ACS	a.c.spivey@imperial.ac.uk	PhD	Novartis (NIBr)	EPSRC
LWSANPHDNXXTGH-UHFFFAOYAP	Cc1cnccc1C(C)CC#N	26587573	Don't Know	Yes	Yes	FALSE	TRUE	TRUE	TRUE	FALSE	FALSE	FALSE	TRUE	TRUE	TRUE	FALSE	FALSE	FALSE	FALSE	FALSE	FALSE		940	191	31/07/2014 16:02	2006	The synthesis of evoninic acids	Imperial College Central Library	Lena Shukla	LS	Imperial College London	IMP	Alan Spivey	ACS	a.c.spivey@imperial.ac.uk	PhD	Novartis (NIBr)	EPSRC
JBMDMCXHEYRHNV-UHFFFAOYAA	CCN(CC)C(=O)Oc1cnccc1[Ge](C)(C)C	26591865	Don't Know	Yes	Yes	FALSE	TRUE	TRUE	TRUE	FALSE	FALSE	FALSE	TRUE	TRUE	TRUE	FALSE	FALSE	FALSE	FALSE	FALSE	FALSE		940	111	31/07/2014 16:02	2006	The synthesis of evoninic acids	Imperial College Central Library	Lena Shukla	LS	Imperial College London	IMP	Alan Spivey	ACS	a.c.spivey@imperial.ac.uk	PhD	Novartis (NIBr)	EPSRC
NZTVUPANAUUGPL-UHFFFAOYAN	CCOC(=O)CC(c1ccccc1)c2ccccn2	26591871	Don't Know	Yes	Yes	FALSE	TRUE	TRUE	TRUE	FALSE	FALSE	FALSE	TRUE	TRUE	TRUE	FALSE	FALSE	FALSE	FALSE	FALSE	FALSE		940	33	31/07/2014 16:02	2006	The synthesis of evoninic acids	Imperial College Central Library	Lena Shukla	LS	Imperial College London	IMP	Alan Spivey	ACS	a.c.spivey@imperial.ac.uk	PhD	Novartis (NIBr)	EPSRC
LJODHYMLEFSMHQ-UHFFFAOYAU	CC(CC(=O)OC)c1ccccn1	26591872	Don't Know	Yes	Yes	FALSE	TRUE	TRUE	TRUE	FALSE	FALSE	FALSE	TRUE	TRUE	TRUE	FALSE	FALSE	FALSE	FALSE	FALSE	FALSE		940	135	31/07/2014 16:02	2006	The synthesis of evoninic acids	Imperial College Central Library	Lena Shukla	LS	Imperial College London	IMP	Alan Spivey	ACS	a.c.spivey@imperial.ac.uk	PhD	Novartis (NIBr)	EPSRC
VVJSMUIAQFEMAW-UHFFFAOYAZ	C=Cc1cccnc1Br	26591874	Don't Know	Yes	Yes	FALSE	TRUE	TRUE	TRUE	FALSE	FALSE	FALSE	TRUE	TRUE	TRUE	FALSE	FALSE	FALSE	FALSE	FALSE	FALSE		940	147	31/07/2014 16:02	2006	The synthesis of evoninic acids	Imperial College Central Library	Lena Shukla	LS	Imperial College London	IMP	Alan Spivey	ACS	a.c.spivey@imperial.ac.uk	PhD	Novartis (NIBr)	EPSRC
VBZCYVPWMNYJHT-UHFFFAOYAS	CC(CC(=O)C)c1ccccn1	26591875	Don't Know	Yes	Yes	FALSE	TRUE	TRUE	TRUE	FALSE	FALSE	FALSE	TRUE	TRUE	TRUE	FALSE	FALSE	FALSE	FALSE	FALSE	FALSE		940	148	31/07/2014 16:02	2006	The synthesis of evoninic acids	Imperial College Central Library	Lena Shukla	LS	Imperial College London	IMP	Alan Spivey	ACS	a.c.spivey@imperial.ac.uk	PhD	Novartis (NIBr)	EPSRC
YMWHRGPSBDARNB-UHFFFAOYAZ	Cc1cccnc1C(C)CC(=O)C	26591876	Don't Know	Yes	Yes	FALSE	TRUE	TRUE	TRUE	FALSE	FALSE	FALSE	TRUE	TRUE	TRUE	FALSE	FALSE	FALSE	FALSE	FALSE	FALSE		940	149	31/07/2014 16:02	2006	The synthesis of evoninic acids	Imperial College Central Library	Lena Shukla	LS	Imperial College London	IMP	Alan Spivey	ACS	a.c.spivey@imperial.ac.uk	PhD	Novartis (NIBr)	EPSRC
MYGFJLASSFUISN-UHFFFAOYAQ	Cc1cccnc1C(C)CC#N	26591877	Don't Know	Yes	Yes	FALSE	TRUE	TRUE	TRUE	FALSE	FALSE	FALSE	TRUE	TRUE	TRUE	FALSE	FALSE	FALSE	FALSE	FALSE	FALSE		940	150	31/07/2014 16:02	2006	The synthesis of evoninic acids	Imperial College Central Library	Lena Shukla	LS	Imperial College London	IMP	Alan Spivey	ACS	a.c.spivey@imperial.ac.uk	PhD	Novartis (NIBr)	EPSRC
VWKYXSFEZXLCBG-UHFFFAOYAQ	CC(CC(=O)O)c1c(cccn1)C(=O)O	26591878	Don't Know	Yes	Yes	FALSE	TRUE	TRUE	TRUE	FALSE	FALSE	FALSE	TRUE	TRUE	TRUE	FALSE	FALSE	FALSE	FALSE	FALSE	FALSE		940	152	31/07/2014 16:02	2006	The synthesis of evoninic acids	Imperial College Central Library	Lena Shukla	LS	Imperial College London	IMP	Alan Spivey	ACS	a.c.spivey@imperial.ac.uk	PhD	Novartis (NIBr)	EPSRC
FAWARXCKSNLMFN-UHFFFAOYAY	CC(CC(=O)C)c1ccncc1	26591881	Don't Know	Yes	No	FALSE	TRUE	TRUE	TRUE	FALSE	FALSE	FALSE	TRUE	TRUE	TRUE	FALSE	FALSE	FALSE	FALSE	FALSE	FALSE		940	166	31/07/2014 16:02	2006	The synthesis of evoninic acids	Imperial College Central Library	Lena Shukla	LS	Imperial College London	IMP	Alan Spivey	ACS	a.c.spivey@imperial.ac.uk	PhD	Novartis (NIBr)	EPSRC
BNBBLWWXBKVVOF-RKDXNWHRBK	C[C@@H](c1c(cccn1)C(=O)OC)[C@@H](C)C(=O)OC	26591883	Don't Know	Yes	Yes	FALSE	TRUE	TRUE	TRUE	FALSE	FALSE	FALSE	TRUE	TRUE	TRUE	FALSE	FALSE	FALSE	TRUE	FALSE	FALSE		940	170	31/07/2014 16:02	2006	The synthesis of evoninic acids	Imperial College Central Library	Lena Shukla	LS	Imperial College London	IMP	Alan Spivey	ACS	a.c.spivey@imperial.ac.uk	PhD	Novartis (NIBr)	EPSRC
GVLWGNSRTRCESR-UHFFFAOYAG	Cc1cccnc1C(C)C(C)(C)C(=O)OC	26591885	Don't Know	Yes	Yes	FALSE	TRUE	TRUE	TRUE	FALSE	FALSE	FALSE	TRUE	TRUE	TRUE	FALSE	FALSE	FALSE	FALSE	FALSE	FALSE		940	175	31/07/2014 16:02	2006	The synthesis of evoninic acids	Imperial College Central Library	Lena Shukla	LS	Imperial College London	IMP	Alan Spivey	ACS	a.c.spivey@imperial.ac.uk	PhD	Novartis (NIBr)	EPSRC
XIZQHQIUGDJMFH-UHFFFAOYAS	CC(CC(=O)OC)c1ccncc1	26591887	Don't Know	Yes	Yes	FALSE	TRUE	TRUE	TRUE	FALSE	FALSE	FALSE	TRUE	TRUE	TRUE	FALSE	FALSE	FALSE	FALSE	FALSE	FALSE		940	180	31/07/2014 16:02	2006	The synthesis of evoninic acids	Imperial College Central Library	Lena Shukla	LS	Imperial College London	IMP	Alan Spivey	ACS	a.c.spivey@imperial.ac.uk	PhD	Novartis (NIBr)	EPSRC
PTRBDIRNHYJIHX-UHFFFAOYAS	CC(CC(=O)C)c1cccnc1	26591888	Don't Know	Yes	No	FALSE	TRUE	TRUE	TRUE	FALSE	FALSE	FALSE	TRUE	TRUE	TRUE	FALSE	FALSE	FALSE	FALSE	FALSE	FALSE		940	182	31/07/2014 16:02	2006	The synthesis of evoninic acids	Imperial College Central Library	Lena Shukla	LS	Imperial College London	IMP	Alan Spivey	ACS	a.c.spivey@imperial.ac.uk	PhD	Novartis (NIBr)	EPSRC
OROKDBOVVSAKMX-UHFFFAOYAJ	Cc1cnccc1C(C)CC(=O)OC	26591889	Don't Know	Yes	Yes	FALSE	TRUE	TRUE	TRUE	FALSE	FALSE	FALSE	TRUE	TRUE	TRUE	FALSE	FALSE	FALSE	FALSE	FALSE	FALSE		940	189	31/07/2014 16:02	2006	The synthesis of evoninic acids	Imperial College Central Library	Lena Shukla	LS	Imperial College London	IMP	Alan Spivey	ACS	a.c.spivey@imperial.ac.uk	PhD	Novartis (NIBr)	EPSRC
LADHFZYPNJKVAB-UHFFFAOYAJ	Cc1cnccc1C(C)CC(=O)C	26591890	Don't Know	Yes	Yes	FALSE	TRUE	TRUE	TRUE	FALSE	FALSE	FALSE	TRUE	TRUE	TRUE	FALSE	FALSE	FALSE	FALSE	FALSE	FALSE		940	190	31/07/2014 16:02	2006	The synthesis of evoninic acids	Imperial College Central Library	Lena Shukla	LS	Imperial College London	IMP	Alan Spivey	ACS	a.c.spivey@imperial.ac.uk	PhD	Novartis (NIBr)	EPSRC
FTWVYQSJFIWFLD-UHFFFAOYAJ	Cc1cnccc1C(C)C(=C=NC)C	26591891	Don't Know	Yes	Yes	FALSE	TRUE	TRUE	FALSE	FALSE	FALSE	FALSE	TRUE	TRUE	TRUE	FALSE	FALSE	FALSE	FALSE	FALSE	FALSE		940	193	31/07/2014 16:02	2006	The synthesis of evoninic acids	Imperial College Central Library	Lena Shukla	LS	Imperial College London	IMP	Alan Spivey	ACS	a.c.spivey@imperial.ac.uk	PhD	Novartis (NIBr)	EPSRC
DZTCPDMLKFDMBL-ZZXKWVIFBB	C/C=C/C(C)(c1ccncc1)O	26603584	Don't Know	Yes	No	FALSE	TRUE	TRUE	TRUE	FALSE	FALSE	FALSE	TRUE	TRUE	TRUE	FALSE	FALSE	FALSE	FALSE	FALSE	FALSE		940	167	31/07/2014 16:02	2006	The synthesis of evoninic acids	Imperial College Central Library	Lena Shukla	LS	Imperial College London	IMP	Alan Spivey	ACS	a.c.spivey@imperial.ac.uk	PhD	Novartis (NIBr)	EPSRC
GWDUOXWYQLATIP-ZZXKWVIFBA	C/C=C/C(C)(c1cccnc1)O	26603588	Don't Know	Yes	No	FALSE	TRUE	TRUE	TRUE	FALSE	FALSE	FALSE	TRUE	TRUE	TRUE	FALSE	FALSE	FALSE	FALSE	FALSE	FALSE		940	183	31/07/2014 16:02	2006	The synthesis of evoninic acids	Imperial College Central Library	Lena Shukla	LS	Imperial College London	IMP	Alan Spivey	ACS	a.c.spivey@imperial.ac.uk	PhD	Novartis (NIBr)	EPSRC
LATXAOVQOGKHGI-UHFFFAOYAE	COc1ccc(cc1)[Ge](C)(C)CCc2ccc(cc2)O	31092500	Don't Know	Yes	Yes	FALSE	FALSE	TRUE	FALSE	FALSE	FALSE	FALSE	TRUE	TRUE	FALSE	FALSE	FALSE	FALSE	FALSE	FALSE	FALSE		936	11	28/07/2014 10:30	2008	A strategy for Isotope Contaiment by Phase-tagging During Radiosynthesis and Towards the Total Synthesis of (+)-Lycorine	mperial College Central Library	Laetitia Janine Martin	LJM	Imperial College London	IMP	Alan Spivey	ACS	a.c.spivey@imperial.ac.uk	PhD	Sanofi-Aventis	EPSRC
DBAHHGXGSKSTHL-UHFFFAOYAV	COc1ccc(cc1)CC[Ge](C)(C)c2ccc(cc2)OC	31092501	Don't Know	Yes	Yes	FALSE	TRUE	TRUE	TRUE	FALSE	FALSE	FALSE	TRUE	TRUE	TRUE	FALSE	FALSE	FALSE	FALSE	FALSE	FALSE		936	14	28/07/2014 10:30	2008	A strategy for Isotope Contaiment by Phase-tagging During Radiosynthesis and Towards the Total Synthesis of (+)-Lycorine	mperial College Central Library	Laetitia Janine Martin	LJM	Imperial College London	IMP	Alan Spivey	ACS	a.c.spivey@imperial.ac.uk	PhD	Sanofi-Aventis	EPSRC
VSVGTDMAUCZBDR-UHFFFAOYAH	COc1ccc(cc1)CC[Ge](C)(C)Cl	31092502	Don't Know	Yes	Yes	FALSE	TRUE	TRUE	TRUE	FALSE	FALSE	FALSE	TRUE	TRUE	TRUE	FALSE	FALSE	FALSE	FALSE	FALSE	FALSE		936	15	28/07/2014 10:30	2008	A strategy for Isotope Contaiment by Phase-tagging During Radiosynthesis and Towards the Total Synthesis of (+)-Lycorine	mperial College Central Library	Laetitia Janine Martin	LJM	Imperial College London	IMP	Alan Spivey	ACS	a.c.spivey@imperial.ac.uk	PhD	Sanofi-Aventis	EPSRC
PKYSDKLJHODQOX-UHFFFAOYAY	CCOCCOc1ccc(cc1)CC[GeH](C)C	31092503	Don't Know	Yes	Yes	FALSE	FALSE	TRUE	TRUE	FALSE	FALSE	FALSE	TRUE	TRUE	TRUE	FALSE	FALSE	FALSE	FALSE	FALSE	FALSE		936	16	28/07/2014 10:30	2008	A strategy for Isotope Contaiment by Phase-tagging During Radiosynthesis and Towards the Total Synthesis of (+)-Lycorine	mperial College Central Library	Laetitia Janine Martin	LJM	Imperial College London	IMP	Alan Spivey	ACS	a.c.spivey@imperial.ac.uk	PhD	Sanofi-Aventis	EPSRC
ZFQFIYGRUZYXLD-UHFFFAOYAZ	CCOCCOc1ccc(cc1)CC[Ge](C)(C)c2ccccc2	31092504	Don't Know	Yes	Yes	FALSE	TRUE	TRUE	TRUE	FALSE	FALSE	FALSE	TRUE	TRUE	TRUE	FALSE	FALSE	FALSE	FALSE	FALSE	FALSE		936	17	28/07/2014 10:30	2008	A strategy for Isotope Contaiment by Phase-tagging During Radiosynthesis and Towards the Total Synthesis of (+)-Lycorine	mperial College Central Library	Laetitia Janine Martin	LJM	Imperial College London	IMP	Alan Spivey	ACS	a.c.spivey@imperial.ac.uk	PhD	Sanofi-Aventis	EPSRC
SGXDMQOQMJTIPV-UHFFFAOYAF	COc1ccc(cc1)CC[Ge](C)(C)c2ccccc2	31092505	Don't Know	Yes	Yes	FALSE	TRUE	TRUE	TRUE	FALSE	FALSE	FALSE	TRUE	TRUE	TRUE	FALSE	FALSE	FALSE	FALSE	FALSE	FALSE		936	18	28/07/2014 10:30	2008	A strategy for Isotope Contaiment by Phase-tagging During Radiosynthesis and Towards the Total Synthesis of (+)-Lycorine	mperial College Central Library	Laetitia Janine Martin	LJM	Imperial College London	IMP	Alan Spivey	ACS	a.c.spivey@imperial.ac.uk	PhD	Sanofi-Aventis	EPSRC
UUUXOOHPVBOBAY-UHFFFAOYAP	Cc1ccc(cc1)C2=CCN(CC2)C(=O)OCc3ccccc3	31092506	Don't Know	Yes	Yes	FALSE	TRUE	TRUE	TRUE	FALSE	FALSE	FALSE	TRUE	TRUE	TRUE	FALSE	FALSE	FALSE	FALSE	FALSE	FALSE		936	31	28/07/2014 10:30	2008	A strategy for Isotope Contaiment by Phase-tagging During Radiosynthesis and Towards the Total Synthesis of (+)-Lycorine	mperial College Central Library	Laetitia Janine Martin	LJM	Imperial College London	IMP	Alan Spivey	ACS	a.c.spivey@imperial.ac.uk	PhD	Sanofi-Aventis	EPSRC
YKFRAXREUMJWFK-UHFFFAOYAD	Cc1ccc(cc1)C2(CCN(CC2)C(=O)OCc3ccccc3)O	31092507	Don't Know	Yes	Yes	FALSE	TRUE	TRUE	TRUE	FALSE	FALSE	FALSE	TRUE	TRUE	TRUE	FALSE	FALSE	FALSE	FALSE	FALSE	FALSE		936	40	28/07/2014 10:30	2008	A strategy for Isotope Contaiment by Phase-tagging During Radiosynthesis and Towards the Total Synthesis of (+)-Lycorine	mperial College Central Library	Laetitia Janine Martin	LJM	Imperial College London	IMP	Alan Spivey	ACS	a.c.spivey@imperial.ac.uk	PhD	Sanofi-Aventis	EPSRC
AVQIOXSAJODCOE-UHFFFAOYAR	Cc1ccc(cc1)C2(CCN(CC2)Cc3ccccc3)NC(=O)C	31092508	Don't Know	Yes	Yes	FALSE	TRUE	TRUE	TRUE	FALSE	FALSE	FALSE	TRUE	TRUE	TRUE	FALSE	TRUE	FALSE	FALSE	FALSE	FALSE		936	43	28/07/2014 10:30	2008	A strategy for Isotope Contaiment by Phase-tagging During Radiosynthesis and Towards the Total Synthesis of (+)-Lycorine	mperial College Central Library	Laetitia Janine Martin	LJM	Imperial College London	IMP	Alan Spivey	ACS	a.c.spivey@imperial.ac.uk	PhD	Sanofi-Aventis	EPSRC
IZDSOHNUXWSWNF-UHFFFAOYAI	Cc1ccc(cc1)C2(CCN(CC2)C(=O)OCc3ccccc3)N(C(=O)OC(C)(C)C)NC(=O)OC(C)(C)C	31092509	Don't Know	Yes	Yes	FALSE	TRUE	TRUE	TRUE	FALSE	FALSE	FALSE	TRUE	TRUE	TRUE	FALSE	FALSE	FALSE	FALSE	FALSE	FALSE		936	39	28/07/2014 10:30	2008	A strategy for Isotope Contaiment by Phase-tagging During Radiosynthesis and Towards the Total Synthesis of (+)-Lycorine	mperial College Central Library	Laetitia Janine Martin	LJM	Imperial College London	IMP	Alan Spivey	ACS	a.c.spivey@imperial.ac.uk	PhD	Sanofi-Aventis	EPSRC
UBRTUPNJYGZJCJ-UHFFFAOYAU	CCOCCOc1ccc(cc1)CC[Ge](C)(C)c2ccc(cc2)O	31092510	Don't Know	Yes	Yes	FALSE	TRUE	TRUE	TRUE	FALSE	FALSE	FALSE	TRUE	TRUE	TRUE	FALSE	FALSE	FALSE	FALSE	FALSE	FALSE		936	44	28/07/2014 10:30	2008	A strategy for Isotope Contaiment by Phase-tagging During Radiosynthesis and Towards the Total Synthesis of (+)-Lycorine	mperial College Central Library	Laetitia Janine Martin	LJM	Imperial College London	IMP	Alan Spivey	ACS	a.c.spivey@imperial.ac.uk	PhD	Sanofi-Aventis	EPSRC
FIOBWEQESOIRBL-UHFFFAOYAA	CCOCCOc1ccc(cc1)CC[Ge](C)(C)c2ccc(cc2)OS(=O)(=O)C(F)(F)F	31092511	Don't Know	Yes	Yes	FALSE	TRUE	TRUE	TRUE	FALSE	FALSE	FALSE	TRUE	TRUE	TRUE	FALSE	FALSE	FALSE	FALSE	FALSE	FALSE		936	51	28/07/2014 10:30	2008	A strategy for Isotope Contaiment by Phase-tagging During Radiosynthesis and Towards the Total Synthesis of (+)-Lycorine	mperial College Central Library	Laetitia Janine Martin	LJM	Imperial College London	IMP	Alan Spivey	ACS	a.c.spivey@imperial.ac.uk	PhD	Sanofi-Aventis	EPSRC
BKQKATUWWBHFHV-YPMHNXCEBX	CC(C)(C)[Si](C)(C)O[C@H]1CCC(=O)C[C@@H]1CC(=S)SC	31092512	Don't Know	Yes	Yes	FALSE	TRUE	TRUE	TRUE	FALSE	FALSE	FALSE	TRUE	TRUE	TRUE	FALSE	FALSE	FALSE	FALSE	FALSE	FALSE		936	91	28/07/2014 10:30	2008	A strategy for Isotope Contaiment by Phase-tagging During Radiosynthesis and Towards the Total Synthesis of (+)-Lycorine	mperial College Central Library	Laetitia Janine Martin	LJM	Imperial College London	IMP	Alan Spivey	ACS	a.c.spivey@imperial.ac.uk	PhD	Sanofi-Aventis	EPSRC
OFQVRSKIKBIJNS-INWMFGNUBJ	CC(C)(C)[Si](C)(C)O[C@H]1CC[C@@]2(C[C@H]1CC(=O)C2)SC	31092513	Don't Know	Yes	Yes	FALSE	TRUE	TRUE	TRUE	FALSE	FALSE	FALSE	TRUE	TRUE	TRUE	FALSE	TRUE	FALSE	FALSE	TRUE	FALSE		936	95	28/07/2014 10:30	2008	A strategy for Isotope Contaiment by Phase-tagging During Radiosynthesis and Towards the Total Synthesis of (+)-Lycorine	mperial College Central Library	Laetitia Janine Martin	LJM	Imperial College London	IMP	Alan Spivey	ACS	a.c.spivey@imperial.ac.uk	PhD	Sanofi-Aventis	EPSRC
VYLLBACDOCURFQ-YPMHNXCEBL	CC(C)(C)[Si](C)(C)O[C@H]1CCC(=C[C@@H]1CC(=S)SC)OS(=O)(=O)C(F)(F)F	31092514	Don't Know	Yes	Yes	FALSE	TRUE	TRUE	TRUE	FALSE	FALSE	FALSE	TRUE	TRUE	TRUE	FALSE	FALSE	FALSE	FALSE	FALSE	FALSE		936	96	28/07/2014 10:30	2008	A strategy for Isotope Contaiment by Phase-tagging During Radiosynthesis and Towards the Total Synthesis of (+)-Lycorine	mperial College Central Library	Laetitia Janine Martin	LJM	Imperial College London	IMP	Alan Spivey	ACS	a.c.spivey@imperial.ac.uk	PhD	Sanofi-Aventis	EPSRC
[truncated: 43,524 more rows]
